# Supplementary material for: Single Point Mutations Result in the Miss-Sorting of Glut4 to a Novel Membrane Compartment Associated with Stress Granule Proteins
Source: PLoS One. 2013 Jul 16;8(7):e68516. doi: 10.1371/journal.pone.0068516 (PMC3713040; doi:10.1371/journal.pone.0068516)
Supplement: Table S1 — Identified proteins in Glut4 vesicles from SSV in 3T3-L1 adipocytes. The “Log Effect” and “Effect Size” represent the value relative to the corresponding IgG control group, the “P Value” represents the significance of enrichment compared to corresponding IgG control groups. (XLS) [file pone.0068516.s003.xls]

## Sheet: Sheet1
Supplemental Table S1. Identified proteins in Glut4 vesicles from SSV in 3T3-L1 adipocytes
Primary protein Name	Effect.Size	P.Value	Protein Description
Membrane cargo proteins:
Slc2a4	13.1962	4.79122e-16	Solute carrier family 2, facilitated glucose transporter member 4
Sort1	12.3301	0.000118993	Sortilin
Slc2a1	11.8598	6.04302e-05	Solute carrier family 2, facilitated glucose transporter member 1
M6pr	9.04378	1.10345e-09	Cation-dependent mannose-6-phosphate receptor
Lnpep	8.24651	3.41441e-12	Leucyl-cystinyl aminopeptidase
Tfrc	6.31031	2.22382e-08	Transferrin receptor protein 1
Igf2r	5.40568	3.55019e-09	Cation-independent mannose-6-phosphate receptor
Tbc1d4	4.41804	3.77435e-06	TBC1 domain family member 4
Atp6v1b2*	3.31602	0.00323772	V-type proton ATPase subunit B, brain isoform
Slc1a5*	2.57595	0.00345895	Neutral amino acid transporter ASCT2
Anxa1*	2.5137	0.0107997	Annexin A1
Cyb5b*	2.50774	0.0110817	Cytochrome b5 type B
Anxa4*	2.30512	5.97744e-05	Annexin A4
Cd36	2.15767	2.18145e-08	Platelet glycoprotein 4
Dnajc13*	1.70556	0.0472094	Receptor mediated endocytosis-8
Itpr1*	1.67676	0.0100002	Inositol 1,4,5-trisphosphate receptor type 1
Ano10*	1.49497	0.0016206	Anoctamin-10
Slc25a1*	1.4828	0.00383438	Putative uncharacterized protein
Slc27a1*	1.47639	0.0265398	Long-chain fatty acid transport protein 1
Membrane trafficking/sorting proteins
Vps45	11.8484	1.08693e-07	Vacuolar protein sorting-associated protein 45
Cpd	10.2954	5.14379e-09	Carboxypeptidase D
Napa	6.79997	2.6709e-06	Alpha-soluble NSF attachment protein
Bst2*	6.66171	0.0066273	Bone marrow stromal antigen 2
Tap2*	5.56712	0.000451317	Tap2 protein
Scamp3	5.32776	2.56687e-07	Secretory carrier-associated membrane protein 3
Vps35	3.93755	3.74092e-08	Vacuolar protein sorting-associated protein 35
Golt1b*	3.419	4.85231e-05	Vesicle transport protein GOT1B
Sec24b*	2.15983	0.00383789	Putative uncharacterized protein (Fragment)
Snx6*	1.74055	0.0054832	Sorting nexin-6
Rap1b*	1.67894	0.000154347	Ras-related protein Rap-1b
Rab10	1.53092	0.00105972	Putative uncharacterized protein
Rab5c	1.31866	0.00365411	Ras-related protein Rab-5C
Rab18	1.22311	0.0114105	Ras-related protein Rab-18
Snares
Sec22b	1.34194	0.0328635	Vesicle-trafficking protein SEC22b
Vti1b	14.553	0.00223862	Vesicle transport through interaction with t-SNAREs homolog 1B
Stx16	8.9709	9.03643e-06	Stx16 protein (Fragment)
Vti1a	8.494	8.71403e-06	Vesicle transport through interaction with t-SNAREs homolog 1A
Stx12	7.90059	1.84499e-08	Syntaxin-12
Stx6	6.65898	2.56197e-13	Syntaxin-6
Vamp8	5.07912	0.000226526	Vesicle-associated membrane protein 8
Vamp3	5.01545	2.79229e-05	Vesicle-associated membrane protein 3
Kinase and phosphatase
Adpgk*	1.8807	0.00406522	ADP-dependent glucokinase
Pygb*	1.64793	0.000177815	Glycogen phosphorylase, brain form
Sacm1l	1.45831	0.0482283	Phosphatidylinositide phosphatase SAC1
Adaptor and coated proteins
Cltc	5.35418	6.7883e-10	Clathrin heavy chain 1
Mapksp1*	3.38787	7.09119e-07	Mitogen-activated protein kinase scaffold protein 1
Cav1	2.13843	0.00296021	Caveolin-1
Secreted
Cfd*	3.03422	0.00341037	Complement factor D
Anxa2*	1.31713	0.0264362	Annexin A2
Lpl	1.4956	0.014222	Lipoprotein lipase
Cytoskeletal
H2-K1*	5.13476	5.40207e-05	H-2 class I histocompatibility antigen, K-Q alpha chain (Fragment)
H2-D1*	3.92732	0.000794189	H2-D1 protein (Fragment)
Myh9	1.5686	0.00265897	Myosin-9
Vim	1.27732	0.00392141	Vimentin
Tuba1b*	1.26249	0.0417301	Tubulin alpha-1B chain
Tubb2c*	1.19906	0.0351753	Tubulin beta-2C chain
Miscellaneous
Mrps36*	33.3139	7.14947e-05	28S ribosomal protein S36, mitochondrial
Dlst*	24.3189	2.15905e-07	Dihydrolipoyllysine-residue succinyltransferase component of 2-oxoglutarate dehydrogenase complex, mitochondrial
Enpp4*	8.56121	7.27058e-05	Ectonucleotide pyrophosphatase/phosphodiesterase family member 4
Bckdha*	12.952	1.00967e-10	2-oxoisovalerate dehydrogenase subunit alpha, mitochondrial
Ogdh*	12.8547	1.30066e-06	2-oxoglutarate dehydrogenase, mitochondrial
Dld*	11.8378	7.25494e-10	Dihydrolipoyl dehydrogenase, mitochondrial
Tusc5*	8.17719	6.19265e-06	Tumor suppressor candidate 5 homolog
Bckdhb*	8.166	1.01364e-05	2-oxoisovalerate dehydrogenase subunit beta, mitochondrial
Dbt*	7.49873	7.18717e-17	Lipoamide acyltransferase component of branched-chain alpha-keto acid dehydrogenase complex, mitochondrial
Hist1h4a*	4.0764	5.06675e-06	Histone H4
Itfg1*	3.85481	0.00511446	T-cell immunomodulatory protein
Idh1*	3.46203	0.000590953	Isocitrate dehydrogenase [NADP] cytoplasmic
Lamp2*	3.35116	0.000107471	Lysosome-associated membrane glycoprotein 2
Hist1h2af	2.97247	2.32125e-08	Histone H2A type 1-F
Uggt1	2.60069	0.013507	UDP-glucose:glycoprotein glucosyltransferase 1
Hmox2	2.55491	0.0176907	Heme oxygenase 2
Atl3	2.41554	0.0417068	Atlastin-3
Aoc3	2.35029	1.88198e-05	Membrane primary amine oxidase
Anxa5*	2.31494	0.000163481	Annexin A5 (Lipocortin V) (Endonexin II) (Calphobindin I) (CBP-I) (Placental anticoagulant protein I)
Nsdhl*	2.1699	0.000703689	Sterol-4-alpha-carboxylate 3-dehydrogenase, decarboxylating
Dlat*	2.04705	4.41152e-06	Dihydrolipoyllysine-residue acetyltransferase component of pyruvate dehydrogenase complex, mitochondrial
Ufl1*	2.01223	0.00702567	E3 UFM1-protein ligase 1
Ephx1*	1.96	0.00335082	Epoxide hydrolase 1, microsomal
Cpt2*	1.947	0.0246688	Carnitine palmitoyltransferase 2
Tpp1*	1.91605	0.000156674	Tripeptidyl-peptidase 1
Immt*	1.87286	4.34751e-05	Mitochondrial inner membrane protein
Etfdh*	1.86503	0.00737876	Electron transfer flavoprotein-ubiquinone oxidoreductase, mitochondrial
Aifm1*	1.8325	0.000954578	Apoptosis-inducing factor 1, mitochondrial
Hbb-y*	1.74188	0.00130592	Hemoglobin subunit epsilon-Y2
Phb*	1.72673	3.59093e-06	Prohibitin
Pdha1*	1.64101	0.00147889	Pyruvate dehydrogenase E1 component subunit alpha, somatic form, mitochondrial
Txndc5*	1.641	0.00588302	Thioredoxin domain-containing protein 5
Hadha*	1.63122	2.82138e-06	Trifunctional enzyme subunit alpha, mitochondrial
Cyc1*	1.62123	0.0289811	Cytochrome c1, heme protein, mitochondrial
Cyb5r3*	1.59573	0.000787121	NADH-cytochrome b5 reductase 3
Hspa9*	1.54128	0.0320117	Stress-70 protein, mitochondrial
Arl8b*	1.53824	0.00278167	ADP-ribosylation factor-like protein 8B
Cnpy2*	1.53593	0.00500839	Protein canopy homolog 2
Plod3*	1.52583	0.016428	Procollagen-lysine,2-oxoglutarate 5-dioxygenase 3 precursor (EC 1.14.11.4).
Acadvl*	1.5205	0.000163262	Very long-chain specific acyl-CoA dehydrogenase, mitochondrial
Opa1*	1.51612	0.0161202	Dynamin-like 120 kDa protein, mitochondrial
Ndufa8*	1.51472	0.000673573	NADH dehydrogenase [ubiquinone] 1 alpha subcomplex subunit 8
Cyp51a1*	1.51386	0.00100358	Lanosterol 14-alpha demethylase
Sdha*	1.51385	0.0201502	Succinate dehydrogenase [ubiquinone] flavoprotein subunit, mitochondrial precursor (EC 1.3.5.1)
Mgst1*	1.50077	2.64512e-05	Microsomal glutathione S-transferase 1
Uqcrc2*	1.46082	0.0111077	Cytochrome b-c1 complex subunit 2, mitochondrial
Calr	1.46019	0.00223012	Calreticulin
Erp44	1.45819	0.000139859	Endoplasmic reticulum resident protein 44
Ndufb10	1.33551	0.0342243	NADH dehydrogenase [ubiquinone] 1 beta subcomplex subunit 10
Acsl1	1.32228	1.60729e-05	Long-chain-fatty-acid--CoA ligase 1
Atp5i	1.30374	0.0155703	ATP synthase subunit e, mitochondrial
Letm1	1.2882	0.0171125	Leucine zipper-EF-hand-containing transmembrane protein 1, mitochondrial precursor.
Plin4	1.28664	0.00895327	Perilipin-4
Vdac1	1.28377	0.000398511	Voltage-dependent anion-selective channel protein 1
Cct5	1.27896	0.00158356	T-complex protein 1 subunit epsilon
Hspa5	1.25905	0.00307424	78 kDa glucose-regulated protein
Abhd5	1.2501	0.0448161	1-acylglycerol-3-phosphate O-acyltransferase ABHD5
Psmd7	1.24061	0.0410981	26S proteasome non-ATPase regulatory subunit 7
Atp5o	1.24034	0.0446778	ATP synthase subunit O, mitochondrial
Atp5h	1.23943	0.00405637	ATP synthase subunit d, mitochondrial
Plod1	1.22825	0.015268	Procollagen-lysine,2-oxoglutarate 5-dioxygenase 1
Uqcrc1	1.22218	0.00748947	Cytochrome b-c1 complex subunit 1, mitochondrial
Mars	1.22121	0.0132298	Methionyl-tRNA synthetase, cytoplasmic
Psmd11	1.19927	0.000893049	26S proteasome non-ATPase regulatory subunit 11
D1Pas1	1.19695	0.00197504	Putative ATP-dependent RNA helicase Pl10
Serpinh1	1.16695	0.03922	Putative uncharacterized protein
Mthfd1	1.16199	0.00217591	C-1-tetrahydrofolate synthase, cytoplasmic
Vdac2	1.15813	0.0135321	Voltage-dependent anion-selective channel protein 2
* The "Log Effect" and "Effect Size" represent the value relative to the corresponding IgG control group, the "P Value" represents the significance of enrichment compared to corresponding IgG control groups.
