# Supplementary material for: Single Point Mutations Result in the Miss-Sorting of Glut4 to a Novel Membrane Compartment Associated with Stress Granule Proteins
Source: PLoS One. 2013 Jul 16;8(7):e68516. doi: 10.1371/journal.pone.0068516 (PMC3713040; doi:10.1371/journal.pone.0068516)
Supplement: Table S2 — Identified proteins in Glut4 vesicles from RSV in 3T3-L1 adipocytes. The “Log Effect” and “Effect Size” represent the value relative to the corresponding IgG control group, the “P Value” represents the significance of enrichment compared to corresponding IgG control groups. (XLS) [file pone.0068516.s004.xls]

## Sheet: Sheet1
Primary protein name	Effect.Size	P.Value	Protein Description
Membrane cargo proteins:
Slc2a4	4.4029	2.89167e-10	Solute carrier family 2, facilitated glucose transporter member 4
Tap2	3.06819	0.000164774	Tap2 protein
Slc1a5	2.86083	0.0227808	Neutral amino acid transporter ASCT2
Sort1	2.85453	0.000598123	Sortilin
Igf2r	2.73365	3.39168e-11	Cation-independent mannose-6-phosphate receptor
Slc2a1	2.73262	0.000870901	Solute carrier family 2, facilitated glucose transporter member 1
Anxa1	2.7291	6.4571e-12	Annexin A1
Atp6v1b2	2.46502	3.55884e-05	V-type proton ATPase subunit B, brain isoform
Lnpep	2.44883	6.75719e-07	Leucyl-cystinyl aminopeptidase
M6pr	2.43582	2.79466e-06	Cation-dependent mannose-6-phosphate receptor
Anxa4	2.32808	4.48442e-09	Annexin A4
Anxa6	2.3131	3.91663e-09	Annexin A6
Tfrc	2.03086	2.01709e-05	Transferrin receptor protein 1
Dnajc13	1.9554	0.000347598	Receptor mediated endocytosis-8
Lrp1	1.91798	9.94695e-09	Prolow-density lipoprotein receptor-related protein 1
Slc25a1	1.90371	0.00889945	Putative uncharacterized protein
Itpr1	1.52645	0.00617711	Inositol 1,4,5-trisphosphate receptor type 1
Cd36	1.32206	0.0018913	Platelet glycoprotein 4
Cyb5b	1.30653	0.029898	Cytochrome b5 type B
Abcd3	1.25653	9.22222e-05	ATP-binding cassette, sub-family D (ALD), member 3
Membrane trafficking/sorting proteins
Bst2	8.19966	0.000112117	Bone marrow stromal antigen 2
Vps45	3.00745	0.000267199	Vacuolar protein sorting-associated protein 45
Scamp3	2.78854	7.76578e-09	Secretory carrier-associated membrane protein 3
Vps35	2.78748	2.26233e-06	Vacuolar protein sorting-associated protein 35
Cpd	2.31565	3.60854e-09	Carboxypeptidase D
Dctn1	2.31161	0.0283416	Dynactin subunit 1
Napa	2.22562	0.000624697	Alpha-soluble NSF attachment protein
Golt1b	2.08318	0.00772163	Vesicle transport protein GOT1B
Rab10	1.83278	3.8091e-05	Putative uncharacterized protein
Snx6	1.6915	0.000223333	Sorting nexin-6
Iqgap1	1.68357	0.000414627	Ras GTPase-activating-like protein IQGAP1
Ehd1	1.63247	0.00266844	EH domain-containing protein 1
Rab5c	1.34251	0.0364964	Ras-related protein Rab-5C
Rap1a	1.24478	0.0354811	Ras-related protein Rap-1A
Ehd2	1.21974	0.0047667	EH domain-containing protein 2
Rap1b	1.21584	0.00461824	Putative uncharacterized protein
Snares
Stx6	4.08342	1.26006e-07	Syntaxin-6 GN=Stx6 PE=2 SV=1
Stx12	3.60512	2.29617e-06	Syntaxin-12
Vti1a	2.88042	0.000618128	Vesicle transport through interaction with t-SNAREs homolog 1A
Stx16	2.67921	5.57139e-05	Stx16 protein (Fragment)
Vamp3	2.11103	0.000597505	Vesicle-associated membrane protein 3
Vti1b	1.91856	0.00671656	Vesicle transport through interaction with t-SNAREs homolog 1B
Kinase and phosphatase
Pygb	5.48737	5.28196e-08	Glycogen phosphorylase, brain form
Pfkl	1.50427	0.0175627	6-phosphofructokinase, liver type
Adaptor and coated proteins
Cltc	2.86323	1.31994e-07	Clathrin heavy chain 1
Cope	1.22062	0.0175458	Coatomer subunit epsilon
Secreted
Anxa2	1.79708	2.10598e-07	Annexin A2
Coated and adaptor
Mapksp1	2.2396	0.000516371	Mitogen-activated protein kinase scaffold protein 1
Plin1	1.1302	0.0460284	Perilipin-1
Cytoskeletal
H2-K1	3.20429	2.50208e-05	H-2 class I histocompatibility antigen, K-Q alpha chain (Fragment)
Myh9	2.72739	5.25281e-10	Myosin-9
H2-D1	3.92732	0.000794189	H2-D1 protein (Fragment)
Tubb2c	1.73766	0.00366574	Tubulin beta-2C chain
Tubb5	1.59204	0.000102563	Tubulin beta-5 chain
Dync1h1	1.58912	0.000266912	Cytoplasmic dynein 1 heavy chain 1
Tuba1b	1.57347	1.61552e-05	Tubulin alpha-1B chain
Actb	1.53168	0.00976467	Actin, cytoplasmic 1
Myo1c	1.3284	3.46726e-06	Myosin-Ic (Myosin I beta) (MMIb).
Vim	1.18545	0.034239	Vimentin
Miscellaneous
Krt85	4.12745	0.00112002	Keratin, type II cuticular Hb5
Enpp4	3.0129	0.000130082	Ectonucleotide pyrophosphatase/phosphodiesterase family member 4
Brp44	2.46449	0.00568598	Brain protein 44
Itfg1	2.46277	0.00253746	T-cell immunomodulatory protein
Psmd7	2.45987	0.000782862	26S proteasome non-ATPase regulatory subunit 7
Cox6a1	2.35587	3.90157e-05	Cytochrome c oxidase subunit 6A1, mitochondrial
Tusc5	2.25328	0.00235905	Tumor suppressor candidate 5 homolog
Anxa5	2.08161	2.80301e-06	Annexin A5 (Lipocortin V)(Calphobindin I) (CBP-I) (Placental anticoagulant protein I)
Hsp90ab1	1.99031	2.09583e-05	Heat shock protein HSP 90-beta
Fasn	1.95964	1.38205e-08	Fatty acid synthase
Abhd12	1.91881	0.000128383	Monoacylglycerol lipase ABHD12
Lamp2	1.89695	0.000347164	Lysosome-associated membrane glycoprotein 2
Eef2	1.86482	0.00730469	Elongation factor 2 GN=Eef2 PE=1 SV=2
Acadvl	1.85156	4.25447e-06	Very long-chain specific acyl-CoA dehydrogenase, mitochondrial
Cpt2	1.8467	9.12596e-06	Carnitine palmitoyltransferase 2
Sdhb	1.81047	3.16753e-05	Succinate dehydrogenase [ubiquinone] iron-sulfur subunit, mitochondrial
Cyp51a1	1.77844	1.77829e-07	Lanosterol 14-alpha demethylase
Atp5h	1.77838	4.19489e-05	ATP synthase, H+ transporting, mitochondrial F0 complex, subunit d (Fragment)
Uqcrc1	1.7719	1.54338e-05	Cytochrome b-c1 complex subunit 1, mitochondrial
Vdac3	1.76737	0.00492109	Voltage-dependent anion-selective channel protein 3
Letm1	1.76648	4.07193e-05	Leucine zipper-EF-hand-containing transmembrane protein 1, mitochondrial precursor.
Aifm1	1.76366	0.00398723	Apoptosis-inducing factor 1, mitochondrial
Vdac2	1.75558	0.00017617	Voltage-dependent anion-selective channel protein 2
Naca	1.72421	0.0064736	Nascent polypeptide-associated complex subunit alpha, muscle-specific form
Eif4a1	1.7235	0.0143444	Eukaryotic initiation factor 4A-I
Tpp1	1.72165	0.000634692	Tripeptidyl-peptidase 1
Mosc2	1.7072	0.000547152	MOSC domain-containing protein 2, mitochondrial
Ndufb10	1.69862	0.00116884	NADH dehydrogenase [ubiquinone] 1 beta subcomplex subunit 10
Gpd1	1.66964	0.00174219	Glycerol-3-phosphate dehydrogenase [NAD+], cytoplasmic
Immt	1.6663	1.43329e-05	Mitochondrial inner membrane protein
Eif2s2	1.64871	0.000843189	Eukaryotic translation initiation factor 2 subunit 2
Vdac1	1.63935	1.79135e-06	Voltage-dependent anion-selective channel protein 1
Atp5b	1.60823	2.08269e-07	ATP synthase subunit beta, mitochondrial
Pcbp1	1.60651	0.0107695	Poly(rC)-binding protein 1
Dctn2	1.58957	0.000540025	Putative uncharacterized protein
Timm44	1.56708	0.00093187	Mitochondrial import inner membrane translocase subunit TIM44
Hadha	1.54964	3.23238e-05	Trifunctional enzyme subunit alpha, mitochondrial
Ahnak	1.54804	9.69513e-07	Ahnak protein (Fragment)
Phb	1.52707	2.09529e-06	Prohibitin
Plin4	1.50589	0.0107341	Perilipin-4
Ndufa8	1.49821	0.000737529	NADH dehydrogenase [ubiquinone] 1 alpha subcomplex subunit 8
Arl8b	1.49351	0.000602971	ADP-ribosylation factor-like protein 8B
Hbb-y	1.46256	0.0066397	Hemoglobin subunit epsilon-Y2
Opa1	1.46058	0.0443379	Dynamin-like 120 kDa protein, mitochondrial
Cox5a	1.4484	0.00445373	Cytochrome c oxidase subunit 5A, mitochondrial
Arhgap1	1.41829	0.00607716	Arhgap1 protein (Fragment)
Acaca	1.41778	0.027004	Acetyl-CoA carboxylase 1 (EC 6.4.1.2) (ACC-alpha)
Tpd52l2	1.40759	0.00777829	Tumor protein D54
Fam162a	1.39533	0.00777837	Protein FAM162A
Slc25a5	1.39444	0.0186801	ADP/ATP translocase 2 GN=Slc25a5 PE=1 SV=3
Abhd5	1.38768	0.000996537	1-acylglycerol-3-phosphate O-acyltransferase ABHD5
Sdha	1.38616	0.00013177	Succinate dehydrogenase [ubiquinone] flavoprotein subunit, mitochondrial precursor (EC 1.3.5.1)
Ogdh	1.38529	0.0463896	2-oxoglutarate dehydrogenase E1 component, mitochondrial
Bsg	1.38416	0.0257736	Basigin
Aoc3	1.37327	4.56268e-05	Membrane primary amine oxidase
Timm50	1.36617	0.0396804	Mitochondrial import inner membrane translocase subunit TIM50
Atp5a1	1.35356	8.97451e-05	ATP synthase subunit alpha, mitochondrial
Etfdh	1.34877	0.0106231	Electron transfer flavoprotein-ubiquinone oxidoreductase, mitochondrial
Cdc42	1.33417	0.00685613	Cell division control protein 42 homolog
Hadhb	1.33275	0.00366717	Trifunctional enzyme subunit beta, mitochondrial
Cyc1	1.32331	0.0186308	Cytochrome c1, heme protein, mitochondrial
Mdh1	1.26952	0.0269235	Malate dehydrogenase, cytoplasmic
Rtn4	1.26867	0.000839355	Reticulon-4
Acaa1a	1.25677	0.00443959	3-ketoacyl-CoA thiolase A, peroxisomal
D1Pas1	1.22625	0.00345084	Putative ATP-dependent RNA helicase Pl10
Hsd17b4	1.19028	0.00732897	Peroxisomal multifunctional enzyme type 2
Acox3	1.18747	0.0356386	Peroxisomal acyl-coenzyme A oxidase 3
Cyp2f2	1.17625	0.0456359	Cytochrome P450 2F2
* The "Log Effect" and "Effect Size" represent the value relative to the corresponding IgG control group, the "P Value" represents the significance of enrichment compared to corresponding IgG control groups.
