# Supplementary material for: Single Point Mutations Result in the Miss-Sorting of Glut4 to a Novel Membrane Compartment Associated with Stress Granule Proteins
Source: PLoS One. 2013 Jul 16;8(7):e68516. doi: 10.1371/journal.pone.0068516 (PMC3713040; doi:10.1371/journal.pone.0068516)
Supplement: Table S3 — Identified proteins in IRM mutant vesicles from SSV in 3T3-L1 adipocytes. The “Log Effect” and “Effect Size” represent the value relative to the corresponding IgG control group, the “P Value” represents the significance of enrichment compared to corresponding IgG control groups. (XLS) [file pone.0068516.s005.xls]

## Sheet: Ldsred
Supplemental Table S3. Identified proteins in IRM mutant vesicles from SSV in 3T3-L1 adipocytes
Primary protein name	Log.Effect.Size	Effect.Size	P.Value	Protein Description
Membrane cargo proteins:
Cd36	3.43619	10.8242	4.9278e-06	Platelet glycoprotein 4
Slc2a4	3.10103	8.58029	3.35671e-05	Solute carrier family 2, facilitated glucose transporter member 4
Atp6v1b2	1.81402	3.51621	0.000266208	V-type proton ATPase subunit B, brain isoform
Tbc1d4	1.74377	3.34908	0.0232104	TBC1 domain family member 4
Tfrc	1.59501	3.02097	0.0115079	Transferrin receptor protein 1
M6pr	1.4536	2.73891	0.000956501	Cation-dependent mannose-6-phosphate receptor
Atp13a1	1.35959	2.56612	0.000776261	Probable cation-transporting ATPase 13A1
Slc27a1	1.30933	2.47827	0.00524379	Long-chain fatty acid transport protein 1
Abcd3	1.1975	2.29342	0.0489881	ATP-binding cassette, sub-family D (ALD), member 3
Slc1a5	1.14664	2.21397	0.00490406	Neutral amino acid transporter ASCT2
Lrp1	1.05426	2.07665	0.00595948	Prolow-density lipoprotein receptor-related protein 1
Anxa4	0.922206	1.89501	0.0031658	Annexin A4
Ano10	0.823528	1.76973	0.0215352	Anoctamin-10
Atp2a2	0.825505	1.77215	1.14305e-05	Sarcoplasmic/endoplasmic reticulum calcium ATPase 2
Cyb5a	0.818585	1.76368	9.51989e-07	Cytochrome b5
Anxa1	0.666007	1.58668	0.0383434	Annexin A1
Igf2r	0.637967	1.55614	0.0382637	Cation-independent mannose-6-phosphate receptor
Nucb1	0.612139	1.52852	0.0242091	Nucleobindin-1
Membrane trafficking/sorting proteins
Bst2	2.36665	5.15741	0.0055362	Bone marrow stromal antigen 2
Scamp3	1.82357	3.53957	8.96066e-05	Secretory carrier-associated membrane protein 3
Bcap31	1.75283	3.37019	0.0094256	B-cell receptor-associated protein 31
Cpd	1.28617	2.4388	0.0424461	Carboxypeptidase D
Iqgap1	1.03414	2.0479	0.0222929	Ras GTPase-activating-like protein IQGAP1
Canx	0.97178	1.96126	2.11068e-05	Calnexin
Vcp	0.956372	1.94042	1.06932e-05	Transitional endoplasmic reticulum ATPase
Erlin2	0.92348	1.89668	0.0427907	Erlin-2
Ssr1	0.921717	1.89437	0.0184201	Translocon-associated protein subunit alpha
Snx6	0.874324	1.83315	0.00506845	Sorting nexin-6
Rab5c	0.786069	1.72437	0.00704715	Ras-related protein Rab-5C
Rab10	0.696402	1.62046	0.000850277	Putative uncharacterized protein
Chp	0.677513	1.59938	0.00173772	Calcium-binding protein p22
Ehd2	0.635587	1.55357	0.000211072	EH domain-containing protein 2
Snares
Vamp8	1.95328	3.87253	0.00352909	Vesicle-associated membrane protein 8
Vamp3	1.93657	3.82796	0.000825744	Vesicle-associated membrane protein 3
Stx6	1.49537	2.81937	0.00751	Syntaxin-6
Vapa	1.36565	2.57693	0.00277771	Vesicle-associated membrane protein-associated protein A
Stx12	1.18586	2.27499	0.00164002	Syntaxin-12
Stx16	1.13173	2.19122	0.000577733	Stx16 protein (Fragment)
Vapb	0.8507	1.80337	0.00394032	Vesicle-associated membrane protein-associated protein B
Kinase and phosphatase
Gapdh	1.11592	2.16733	0.000172766	Glyceraldehyde-3-phosphate dehydrogenase
Pygb	0.241371	1.18212	0.00642603	Glycogen phosphorylase, brain form
Coated and adaptor
Mapksp1	1.9047	3.7443	0.000312843	Mitogen-activated protein kinase scaffold protein 1
Cav1	1.69155	3.23004	0.00108995	Caveolin-1
Cltc	1.1159	2.1673	6.64985e-05	Clathrin heavy chain 1
Secreted
Prdx4	1.05066	2.07147	0.00653983	Peroxiredoxin-4
Adipoq	0.991339	1.98803	0.0179903	Adiponectin
Cfd	0.8172	1.76198	0.0221259	Complement factor D
Calr	0.767291	1.70207	0.00588371	Calreticulin
Itfg1	0.480431	1.39516	0.0465053	T-cell immunomodulatory protein
Cytoskeletal
H2-K1	4.42684	21.5086	0.00121791	H-2 class I histocompatibility antigen, K-Q alpha chain (Fragment)
H2-D1	1.69561	3.23915	0.0090787	H2-D1 protein (Fragment)
Tubb2c	1.41949	2.67491	0.0344924	Tubulin beta-2C chain
Tuba1b	1.41554	2.6676	0.000906489	Tubulin alpha-1B chain
Ktn1	1.10117	2.14528	0.016188	Kinectin
Actb	1.02427	2.03393	0.024081	Actin, cytoplasmic 1
Myh9	0.655888	1.57559	0.0393695	Myosin-9
Myo1c	0.498449	1.4127	0.00150901	Myosin-Ic (Myosin I beta) (MMIb).
Tubb5	0.433652	1.35065	0.0434027	Tubulin beta-5 chain
Miscellaneous
Reep5	2.76561	6.80037	0.0438575	Putative uncharacterized protein
Lamp2	2.75284	6.74041	4.32606e-06	Lysosome-associated membrane glycoprotein 2
Mvp	2.26246	4.79809	0.0121877	Major vault protein
Asph	2.15571	4.45588	0.00197959	Aspartyl/asparaginyl beta-hydroxylase
Agpat9	1.98077	3.94705	1.07593e-05	Glycerol-3-phosphate acyltransferase 3
Hbb-y	1.9428	3.84451	0.00672392	Hemoglobin subunit epsilon-Y2
Tmem120a	1.93847	3.833	0.000271354	Transmembrane protein 120A
Pcyox1	1.70968	3.27089	1.23654e-07	Prenylcysteine oxidase
Hsd11b1	1.65752	3.15475	0.000667094	Corticosteroid 11-beta-dehydrogenase isozyme 1
Anxa5	1.48122	2.79184	0.0024158	Annexin A5 (Lipocortin V) (Calphobindin I) (CBP-I) (Placental anticoagulant protein I)
H6pd	1.47147	2.77305	0.00163637	GDH/6PGL endoplasmic bifunctional protein
Tecr	1.4657	2.76198	0.0497114	Trans-2,3-enoyl-CoA reductase
Abhd12	1.3129	2.4844	0.0119558	Monoacylglycerol lipase ABHD12
Ces3	1.29463	2.45315	0.00165453	Carboxylesterase 3
Por	1.2438	2.36822	1.63486e-06	NADPH--cytochrome P450 reductase
Atl3	1.23979	2.36164	0.000867112	Atlastin-3
Acsl1	1.22376	2.33555	4.37736e-11	Long-chain-fatty-acid--CoA ligase 1
Psmd6	1.22165	2.33214	0.00962072	26S proteasome non-ATPase regulatory subunit 6
Tcp1	1.19028	2.28196	0.0133893	T-complex protein 1 subunit alpha
Pdia3	1.19014	2.28175	3.93819e-05	Protein disulfide-isomerase A3 precursor (EC 5.3.4.1)
Chchd3	1.18445	2.27277	0.00337567	Coiled-coil-helix-coiled-coil-helix domain-containing protein 3, mitochondrial
Rpn1	1.16749	2.24621	3.4582e-05	Dolichyl-diphosphooligosaccharide--protein glycosyltransferase subunit 1
Aoc3	1.10905	2.15703	0.000475889	Membrane copper amine oxidase (EC 1.4.3.6) (Semicarbazide-sensitive amine oxidase)
Pgrmc1	1.09655	2.13843	0.00274701	Membrane-associated progesterone receptor component 1
Pgrmc2	1.08547	2.12206	3.75201e-05	Membrane-associated progesterone receptor component 2
Pdia6	1.07534	2.10722	0.00101131	Protein disulfide-isomerase A6
Lrrc59	1.01094	2.01522	3.6526e-06	Putative uncharacterized protein
Rpn2	0.987205	1.98234	0.020572	Dolichyl-diphosphooligosaccharide--protein glycosyltransferase subunit 2
Pdha1	0.945235	1.9255	0.0413898	Pyruvate dehydrogenase E1 component subunit alpha, somatic form, mitochondrial
Cox5a	0.922317	1.89516	0.0157409	Cytochrome c oxidase subunit 5A, mitochondrial
Vdac2	0.910467	1.87965	0.00228942	Voltage-dependent anion-selective channel protein 2
AU018778	0.888099	1.85074	1.15989e-05	Expressed sequence AU018778
Fam162a	0.883503	1.84485	0.00895174	Protein FAM162A
Arl8b	0.862168	1.81777	0.000111719	ADP-ribosylation factor-like protein 8B
Cdc42	0.828089	1.77533	0.000920325	Cell division control protein 42 homolog
Tmem85	0.815447	1.75984	0.00797373	Transmembrane protein 85
P4ha1	0.812791	1.75661	0.0143725	Prolyl 4-hydroxylase subunit alpha-1
Cyp2f2	0.793064	1.73275	0.0310462	Cytochrome P450 2F2
Rpl19	0.741328	1.67171	0.00445285	60S ribosomal protein L19
Apmap	0.722153	1.64964	0.0459358	Adipocyte plasma membrane-associated protein
Serpinh1	0.710315	1.63616	0.0277036	Putative uncharacterized protein
Mgst1	0.709028	1.6347	0.0255962	Microsomal glutathione S-transferase 1
Enpp4	0.694678	1.61852	0.0395233	Ectonucleotide pyrophosphatase/phosphodiesterase family member 4
Atp5d	0.658465	1.5784	0.0182866	ATP synthase subunit delta, mitochondrial
Eef1a1	0.657465	1.57731	6.36253e-05	Elongation factor 1-alpha 1
Tmem43	0.646121	1.56496	0.00762968	Transmembrane protein 43
Esyt1	0.560054	1.47433	0.00272757	Extended synaptotagmin-1
Atp5a1	0.554907	1.46907	2.16886e-05	ATP synthase subunit alpha, mitochondrial
Phb	0.554453	1.46861	0.020658	Prohibitin
Slc25a5	0.554328	1.46848	0.0110211	ADP/ATP translocase 2
Ufl1	0.543547	1.45755	0.0236912	E3 UFM1-protein ligase 1
Hsp90b1	0.512413	1.42643	0.028233	Endoplasmin
Atp5i	0.4744	1.38934	0.000315017	ATP synthase subunit e, mitochondrial
P4hb	0.45239	1.36831	0.000546585	Protein disulfide-isomerase
Pc	0.437418	1.35418	0.0138541	Pyruvate carboxylase, mitochondrial
Mthfd1	0.429836	1.34708	0.00154149	C-1-tetrahydrofolate synthase, cytoplasmic
Hspa5	0.415739	1.33398	0.0168942	78 kDa glucose-regulated protein
Psmd7	0.392126	1.31233	0.0129772	26S proteasome non-ATPase regulatory subunit 7
Psmc3	0.345006	1.27016	0.0311817	26S protease regulatory subunit 6A
Rpl38	0.22102	1.16556	0.0411754	MCG13615, isoform CRA_a
* The "Log Effect" and "Effect Size" represent the value relative to the corresponding IgG control group, the "P Value" represents the significance of enrichment compared to corresponding IgG control groups.
