# Supplementary material for: Single Point Mutations Result in the Miss-Sorting of Glut4 to a Novel Membrane Compartment Associated with Stress Granule Proteins
Source: PLoS One. 2013 Jul 16;8(7):e68516. doi: 10.1371/journal.pone.0068516 (PMC3713040; doi:10.1371/journal.pone.0068516)
Supplement: Table S4 — Mass Spectrometry and Database Search Results. Database: the uniprot-mouse_20101228 database (Downloaded 5/2/2011, 135387 entries). Database searching: MASCOT DISTILLER version 2.3.0.0; MASCOT version 2.2.04. Protein Identification/Spectral Counting Quantification; Scaffold Proteome Software version 3.0.9.1. (XLS) [file pone.0068516.s006.xls]

## Sheet: Spectrum Report for MUECKLER-00
Supplemental Table S4. Mass Spectrometry and Database Search Results
Database: the uniprot-mouse_20101228 database (Downloaded 5/2/2011, 135387 entries)
Database searching: MASCOT DISTILLER version 2.3.0.0; MASCOT version 2.2.04.
Protein Identification / Spectral Counting Quantification; Scaffold Proteome Software version 3.0.9.1
Gene Symbol	Protein Description	Accession numbers	Protein molecular weight (Da)	Protein identification probability	Number of unique peptides	Sequence	Mascot Ion score	Observed m/z	Observed peptide mass	[M+H]+ (theoretical)	Mass Accuracy (PPM)	Modifications
5031414D18Rik	Putative uncharacterized protein OS=Mus musculus GN=5031414D18Rik PE=2 SV=1	tr|Q3U2M6|Q3U2M6_MOUSE	75163.5	0.951	2	KGLLAPLLK	18.2	476.835	951.656	952.656	8.06
5031414D18Rik	Putative uncharacterized protein OS=Mus musculus GN=5031414D18Rik PE=2 SV=1	tr|Q3U2M6|Q3U2M6_MOUSE	75163.5	0.951	2	WGTEDASR	29.9	461.225	920.435	921.406	39.5
A2m	Alpha-2-macroglobulin OS=Mus musculus GN=A2m PE=1 SV=2	sp|Q61838|A2M_MOUSE,tr|D3YW52|D3YW52_MOUSE	165864	0.982	2	AAPLSLcALTAVDQSVLLLKPEAK	42.4	836.81	2507.41	2508.41	1.438	c7: Carbamidomethyl (+57.02)
A2m	Alpha-2-macroglobulin OS=Mus musculus GN=A2m PE=1 SV=2	sp|Q61838|A2M_MOUSE,tr|D3YW52|D3YW52_MOUSE	165864	0.982	2	APFALQVNTLPLNFDK	29.1	894.49	1786.97	1787.97	2.068
Abcd3	ATP-binding cassette, sub-family D (ALD), member 3 OS=Mus musculus GN=Abcd3 PE=2 SV=1	tr|Q91VT3|Q91VT3_MOUSE	75445.9	1	4	DQVIYPDGKEDQK	50.9	767.873	1533.73	1534.74	0.2072
Abcd3	ATP-binding cassette, sub-family D (ALD), member 3 OS=Mus musculus GN=Abcd3 PE=2 SV=1	tr|Q91VT3|Q91VT3_MOUSE	75445.9	0.998	2	GVSDQVLKEYLDNVQLGHILER	73.1	842.454	2524.34	2525.34	4.666
Abcd3	ATP-binding cassette, sub-family D (ALD), member 3 OS=Mus musculus GN=Abcd3 PE=2 SV=1	tr|Q91VT3|Q91VT3_MOUSE	75445.9	1	4	GVSDQVLKEYLDNVQLGHILER	82.1	842.456	2524.35	2525.34	6.483
Abcd3	ATP-binding cassette, sub-family D (ALD), member 3 OS=Mus musculus GN=Abcd3 PE=2 SV=1	tr|Q91VT3|Q91VT3_MOUSE	75445.9	1	3	GVSDQVLKEYLDNVQLGHILER	88.4	842.452	2524.33	2525.34	2.135
Abcd3	ATP-binding cassette, sub-family D (ALD), member 3 OS=Mus musculus GN=Abcd3 PE=2 SV=1	tr|Q91VT3|Q91VT3_MOUSE	75445.9	0.998	2	GVSDQVLKEYLDNVQLGHILER	69.3	842.449	2524.33	2525.34	-1.417
Abcd3	ATP-binding cassette, sub-family D (ALD), member 3 OS=Mus musculus GN=Abcd3 PE=2 SV=1	tr|Q91VT3|Q91VT3_MOUSE	75445.9	1	4	NTSLAGAAFLLLcLLHK	83	921.519	1841.02	1842.03	-0.1342	c13: Carbamidomethyl (+57.02)
Abcd3	ATP-binding cassette, sub-family D (ALD), member 3 OS=Mus musculus GN=Abcd3 PE=2 SV=1	tr|Q91VT3|Q91VT3_MOUSE	75445.9	1	3	NTSLAGAAFLLLcLLHK	127	921.518	1841.02	1842.03	-0.7965	c13: Carbamidomethyl (+57.02)
Abcd3	ATP-binding cassette, sub-family D (ALD), member 3 OS=Mus musculus GN=Abcd3 PE=2 SV=1	tr|Q91VT3|Q91VT3_MOUSE	75445.9	0.998	2	NTSLAGAAFLLLcLLHK	105	921.521	1841.03	1842.03	1.918	c13: Carbamidomethyl (+57.02)
Abcd3	ATP-binding cassette, sub-family D (ALD), member 3 OS=Mus musculus GN=Abcd3 PE=2 SV=1	tr|Q91VT3|Q91VT3_MOUSE	75445.9	0.998	2	VLGELWPLFGGR	47.9	672.378	1342.74	1343.75	1.546
Abcd3	ATP-binding cassette, sub-family D (ALD), member 3 OS=Mus musculus GN=Abcd3 PE=2 SV=1	tr|Q91VT3|Q91VT3_MOUSE	75445.9	1	4	VLGELWPLFGGR	48.2	672.377	1342.74	1343.75	-0.2694
Abcd3	ATP-binding cassette, sub-family D (ALD), member 3 OS=Mus musculus GN=Abcd3 PE=2 SV=1	tr|Q91VT3|Q91VT3_MOUSE	75445.9	1	3	VLGELWPLFGGR	48.6	672.379	1342.74	1343.75	1.993
Abcf1	ATP-binding cassette sub-family F member 1 OS=Mus musculus GN=Abcf1 PE=1 SV=1	sp|Q6P542|ABCF1_MOUSE,tr|Q5RL55|Q5RL55_MOUSE	94929.9	1	3	GAVIVVSHDAR	49.5	562.312	1122.61	1123.62	-3.668
Abcf1	ATP-binding cassette sub-family F member 1 OS=Mus musculus GN=Abcf1 PE=1 SV=1	sp|Q6P542|ABCF1_MOUSE,tr|Q5RL55|Q5RL55_MOUSE	94929.9	1	3	LQGQLEQGDDTAAEKLEK	42.9	658.333	1971.98	1972.98	0.7461
Abcf1	ATP-binding cassette sub-family F member 1 OS=Mus musculus GN=Abcf1 PE=1 SV=1	sp|Q6P542|ABCF1_MOUSE,tr|Q5RL55|Q5RL55_MOUSE	94929.9	1	3	STLLLLLTGK	36.3	529.845	1057.68	1058.68	0.8483
Abhd12	Monoacylglycerol lipase ABHD12 OS=Mus musculus GN=Abhd12 PE=1 SV=2	sp|Q99LR1|ABD12_MOUSE	45253.4	0.995	2	KRTEPVTLEHER	53	498.94	1493.8	1494.8	1.025
Abhd12	Monoacylglycerol lipase ABHD12 OS=Mus musculus GN=Abhd12 PE=1 SV=2	sp|Q99LR1|ABD12_MOUSE	45253.4	0.999	3	KRTEPVTLEHER	28	747.905	1493.8	1494.8	0.3064
Abhd12	Monoacylglycerol lipase ABHD12 OS=Mus musculus GN=Abhd12 PE=1 SV=2	sp|Q99LR1|ABD12_MOUSE	45253.4	0.999	3	KRTEPVTLEHER	27	498.939	1493.8	1494.8	0.6637
Abhd12	Monoacylglycerol lipase ABHD12 OS=Mus musculus GN=Abhd12 PE=1 SV=2	sp|Q99LR1|ABD12_MOUSE	45253.4	0.999	3	KRTEPVTLEHER	37.9	498.944	1493.81	1494.8	9.173
Abhd12	Monoacylglycerol lipase ABHD12 OS=Mus musculus GN=Abhd12 PE=1 SV=2	sp|Q99LR1|ABD12_MOUSE	45253.4	0.995	2	RTEPVTLEHER	35.1	456.24	1365.7	1366.71	-1.813
Abhd12	Monoacylglycerol lipase ABHD12 OS=Mus musculus GN=Abhd12 PE=1 SV=2	sp|Q99LR1|ABD12_MOUSE	45253.4	0.999	3	RTEPVTLEHER	32.6	456.241	1365.7	1366.71	1.062
Abhd12	Monoacylglycerol lipase ABHD12 OS=Mus musculus GN=Abhd12 PE=1 SV=2	sp|Q99LR1|ABD12_MOUSE	45253.4	0.999	3	RTEPVTLEHER	54.2	683.856	1365.7	1366.71	-1.436
Abhd12	Monoacylglycerol lipase ABHD12 OS=Mus musculus GN=Abhd12 PE=1 SV=2	sp|Q99LR1|ABD12_MOUSE	45253.4	0.999	3	VQFIPFHSDLGYR	26.8	526.94	1577.8	1578.81	-0.04303
Abhd5	1-acylglycerol-3-phosphate O-acyltransferase ABHD5 OS=Mus musculus GN=Abhd5 PE=1 SV=1	sp|Q9DBL9|ABHD5_MOUSE,tr|Q922Z5|Q922Z5_MOUSE	39137.9	0.99	2	ALGAALTPFNPLAGLR	30.2	791.46	1580.9	1581.91	0.4413
Abhd5	1-acylglycerol-3-phosphate O-acyltransferase ABHD5 OS=Mus musculus GN=Abhd5 PE=1 SV=1	sp|Q9DBL9|ABHD5_MOUSE,tr|Q922Z5|Q922Z5_MOUSE	39137.9	0.989	2	IAGPFGLSLVQR	50.5	629.342	1256.67	1257.73	-43.13
Abhd5	1-acylglycerol-3-phosphate O-acyltransferase ABHD5 OS=Mus musculus GN=Abhd5 PE=1 SV=1	sp|Q9DBL9|ABHD5_MOUSE,tr|Q922Z5|Q922Z5_MOUSE	39137.9	0.99	2	IAGPFGLSLVQR	58.4	629.378	1256.74	1257.73	13.36
Abhd5	1-acylglycerol-3-phosphate O-acyltransferase ABHD5 OS=Mus musculus GN=Abhd5 PE=1 SV=1	sp|Q9DBL9|ABHD5_MOUSE,tr|Q922Z5|Q922Z5_MOUSE	39137.9	0.989	2	IGGLHPDIPVSVIFGAR	30.2	874.497	1746.98	1747.99	0.3536
Acaa1a	3-ketoacyl-CoA thiolase A, peroxisomal OS=Mus musculus GN=Acaa1a PE=2 SV=1	sp|Q921H8|THIKA_MOUSE	43935.2	1	7	AEIVPVTTTVLDDKGDK	39.4	900.98	1799.95	1800.96	-3.832
Acaa1a	3-ketoacyl-CoA thiolase A, peroxisomal OS=Mus musculus GN=Acaa1a PE=2 SV=1	sp|Q921H8|THIKA_MOUSE	43935.2	0.998	2	AEIVPVTTTVLDDKGDKK	68.7	965.03	1928.05	1929.05	-0.8097
Acaa1a	3-ketoacyl-CoA thiolase A, peroxisomal OS=Mus musculus GN=Acaa1a PE=2 SV=1	sp|Q921H8|THIKA_MOUSE	43935.2	1	7	AEIVPVTTTVLDDKGDKK	41.3	965.029	1928.04	1929.05	-1.318
Acaa1a	3-ketoacyl-CoA thiolase A, peroxisomal OS=Mus musculus GN=Acaa1a PE=2 SV=1	sp|Q921H8|THIKA_MOUSE	43935.2	1	7	DGGSTTAGNSSQVSDGAAAVLLAR	53.5	1103.04	2204.07	2205.07	2.076
Acaa1a	3-ketoacyl-CoA thiolase A, peroxisomal OS=Mus musculus GN=Acaa1a PE=2 SV=1	sp|Q921H8|THIKA_MOUSE	43935.2	1	6	DGGSTTAGNSSQVSDGAAAVLLAR	49.2	1103.03	2204.05	2205.07	-7.538
Acaa1a	3-ketoacyl-CoA thiolase A, peroxisomal OS=Mus musculus GN=Acaa1a PE=2 SV=1	sp|Q921H8|THIKA_MOUSE	43935.2	0.998	2	FPQASASDVVVVHGR	125	784.916	1567.82	1568.82	4.027
Acaa1a	3-ketoacyl-CoA thiolase A, peroxisomal OS=Mus musculus GN=Acaa1a PE=2 SV=1	sp|Q921H8|THIKA_MOUSE	43935.2	0.999	4	FPQASASDVVVVHGR	73.3	523.611	1567.81	1568.82	0.6069
Acaa1a	3-ketoacyl-CoA thiolase A, peroxisomal OS=Mus musculus GN=Acaa1a PE=2 SV=1	sp|Q921H8|THIKA_MOUSE	43935.2	0.999	4	FPQASASDVVVVHGR	115	784.918	1567.82	1568.82	6.284
Acaa1a	3-ketoacyl-CoA thiolase A, peroxisomal OS=Mus musculus GN=Acaa1a PE=2 SV=1	sp|Q921H8|THIKA_MOUSE	43935.2	1	7	FPQASASDVVVVHGR	60.9	523.613	1567.82	1568.82	3.284
Acaa1a	3-ketoacyl-CoA thiolase A, peroxisomal OS=Mus musculus GN=Acaa1a PE=2 SV=1	sp|Q921H8|THIKA_MOUSE	43935.2	1	6	FPQASASDVVVVHGR	37.1	523.61	1567.81	1568.82	-0.923
Acaa1a	3-ketoacyl-CoA thiolase A, peroxisomal OS=Mus musculus GN=Acaa1a PE=2 SV=1	sp|Q921H8|THIKA_MOUSE	43935.2	0.981	2	FPQASASDVVVVHGR	93.2	523.611	1567.81	1568.82	0.01406
Acaa1a	3-ketoacyl-CoA thiolase A, peroxisomal OS=Mus musculus GN=Acaa1a PE=2 SV=1	sp|Q921H8|THIKA_MOUSE	43935.2	0.998	2	FPQASASDVVVVHGR	73.3	784.909	1567.8	1568.82	-5.075
Acaa1a	3-ketoacyl-CoA thiolase A, peroxisomal OS=Mus musculus GN=Acaa1a PE=2 SV=1	sp|Q921H8|THIKA_MOUSE	43935.2	0.998	2	FPQASASDVVVVHGR	78.8	523.611	1567.81	1568.82	-0.4449
Acaa1a	3-ketoacyl-CoA thiolase A, peroxisomal OS=Mus musculus GN=Acaa1a PE=2 SV=1	sp|Q921H8|THIKA_MOUSE	43935.2	0.999	4	IAQFLSGIPETVPLSTVNR	28.9	1021.57	2041.12	2042.13	1.311
Acaa1a	3-ketoacyl-CoA thiolase A, peroxisomal OS=Mus musculus GN=Acaa1a PE=2 SV=1	sp|Q921H8|THIKA_MOUSE	43935.2	1	6	KTITVSQDEGVRPSTTMQGLAK	39.8	783.082	2346.22	2347.23	1.334
Acaa1a	3-ketoacyl-CoA thiolase A, peroxisomal OS=Mus musculus GN=Acaa1a PE=2 SV=1	sp|Q921H8|THIKA_MOUSE	43935.2	0.999	4	LKPEQLGDISVGNVLEPGAGAVMAR	33.4	841.12	2520.34	2521.34	0.5323
Acaa1a	3-ketoacyl-CoA thiolase A, peroxisomal OS=Mus musculus GN=Acaa1a PE=2 SV=1	sp|Q921H8|THIKA_MOUSE	43935.2	1	7	LKPEQLGDISVGNVLEPGAGAVMAR	57.7	1261.17	2520.33	2521.34	-2.269
Acaa1a	3-ketoacyl-CoA thiolase A, peroxisomal OS=Mus musculus GN=Acaa1a PE=2 SV=1	sp|Q921H8|THIKA_MOUSE	43935.2	1	6	LKPEQLGDISVGNVLEPGAGAVMAR	63.1	1261.18	2520.34	2521.34	0.1103
Acaa1a	3-ketoacyl-CoA thiolase A, peroxisomal OS=Mus musculus GN=Acaa1a PE=2 SV=1	sp|Q921H8|THIKA_MOUSE	43935.2	0.999	4	QKQDDFALASQQK	29.6	753.882	1505.75	1506.75	1.446
Acaa1a	3-ketoacyl-CoA thiolase A, peroxisomal OS=Mus musculus GN=Acaa1a PE=2 SV=1	sp|Q921H8|THIKA_MOUSE	43935.2	1	7	SKAEELGLPILGVLR	54.8	797.984	1593.95	1594.95	5.19
Acaa1a	3-ketoacyl-CoA thiolase A, peroxisomal OS=Mus musculus GN=Acaa1a PE=2 SV=1	sp|Q921H8|THIKA_MOUSE	43935.2	1	6	SKAEELGLPILGVLR	91.4	797.981	1593.95	1594.95	1.366
Acaa1a	3-ketoacyl-CoA thiolase A, peroxisomal OS=Mus musculus GN=Acaa1a PE=2 SV=1	sp|Q921H8|THIKA_MOUSE	43935.2	0.981	2	SKAEELGLPILGVLR	24.1	797.982	1593.95	1594.95	2.131
Acaa1a	3-ketoacyl-CoA thiolase A, peroxisomal OS=Mus musculus GN=Acaa1a PE=2 SV=1	sp|Q921H8|THIKA_MOUSE	43935.2	0.998	2	SKAEELGLPILGVLR	49.2	797.979	1593.94	1594.95	-1.619
Acaa1a	3-ketoacyl-CoA thiolase A, peroxisomal OS=Mus musculus GN=Acaa1a PE=2 SV=1	sp|Q921H8|THIKA_MOUSE	43935.2	1	7	VNPLGGAIALGHPLGcTGAR	52.5	966.022	1930.03	1931.03	4.522	c16: Carbamidomethyl (+57.02)
Acaa1a	3-ketoacyl-CoA thiolase A, peroxisomal OS=Mus musculus GN=Acaa1a PE=2 SV=1	sp|Q921H8|THIKA_MOUSE	43935.2	1	6	VNPLGGAIALGHPLGcTGAR	44.8	966.016	1930.02	1931.03	-1.361	c16: Carbamidomethyl (+57.02)
Acaa2	3-ketoacyl-CoA thiolase, mitochondrial OS=Mus musculus GN=Acaa2 PE=1 SV=2	sp|Q8BWT1|THIM_MOUSE,tr|Q3TIT9|Q3TIT9_MOUSE,tr|Q3UKH3|Q3UKH3_MOUSE	41840.2	0.998	2	TNVSGGAIALGHPLGGSGSR	80.4	904.477	1806.94	1807.94	2.599
Acaa2	3-ketoacyl-CoA thiolase, mitochondrial OS=Mus musculus GN=Acaa2 PE=1 SV=2	sp|Q8BWT1|THIM_MOUSE,tr|Q3TIT9|Q3TIT9_MOUSE,tr|Q3UKH3|Q3UKH3_MOUSE	41840.2	0.998	2	YALQSQQR	52.9	497.259	992.503	993.511	-1.512
Acaca	Acetyl-CoA carboxylase 1 OS=Mus musculus GN=Acaca PE=1 SV=1	sp|Q5SWU9|ACACA_MOUSE	265241	1	11	AAEEVGYPVMIK	40.4	653.84	1305.67	1306.67	1.453
Acaca	Acetyl-CoA carboxylase 1 OS=Mus musculus GN=Acaca PE=1 SV=1	sp|Q5SWU9|ACACA_MOUSE	265241	1	11	ESRGSVLEPEGTVEIK	27.5	865.442	1728.87	1729.9	-11.83
Acaca	Acetyl-CoA carboxylase 1 OS=Mus musculus GN=Acaca PE=1 SV=1	sp|Q5SWU9|ACACA_MOUSE	265241	1	11	FGAYIVDGLR	42.1	555.798	1109.58	1110.59	-4.234
Acaca	Acetyl-CoA carboxylase 1 OS=Mus musculus GN=Acaca PE=1 SV=1	sp|Q5SWU9|ACACA_MOUSE	265241	1	3	GVINDILDWK	34.8	586.818	1171.62	1172.63	-2.679
Acaca	Acetyl-CoA carboxylase 1 OS=Mus musculus GN=Acaca PE=1 SV=1	sp|Q5SWU9|ACACA_MOUSE	265241	0.997	3	GVINDILDWK	28.5	586.821	1171.63	1172.63	2.113
Acaca	Acetyl-CoA carboxylase 1 OS=Mus musculus GN=Acaca PE=1 SV=1	sp|Q5SWU9|ACACA_MOUSE	265241	1	11	HMEMYADR	22.1	526.717	1051.42	1052.43	-1.465
Acaca	Acetyl-CoA carboxylase 1 OS=Mus musculus GN=Acaca PE=1 SV=1	sp|Q5SWU9|ACACA_MOUSE	265241	1	10	HMEMYADRESR	18.5	475.541	1423.6	1424.6	1.939
Acaca	Acetyl-CoA carboxylase 1 OS=Mus musculus GN=Acaca PE=1 SV=1	sp|Q5SWU9|ACACA_MOUSE	265241	1	11	IGLAEEIR	45.3	450.762	899.509	900.515	1.575
Acaca	Acetyl-CoA carboxylase 1 OS=Mus musculus GN=Acaca PE=1 SV=1	sp|Q5SWU9|ACACA_MOUSE	265241	1	11	IGLAEEIR	46.5	450.762	899.509	900.515	1.641
Acaca	Acetyl-CoA carboxylase 1 OS=Mus musculus GN=Acaca PE=1 SV=1	sp|Q5SWU9|ACACA_MOUSE	265241	1	7	IGLAEEIR	64.4	450.762	899.51	900.515	2.263
Acaca	Acetyl-CoA carboxylase 1 OS=Mus musculus GN=Acaca PE=1 SV=1	sp|Q5SWU9|ACACA_MOUSE	265241	1	10	IGLAEEIR	43.1	450.762	899.509	900.515	0.7752
Acaca	Acetyl-CoA carboxylase 1 OS=Mus musculus GN=Acaca PE=1 SV=1	sp|Q5SWU9|ACACA_MOUSE	265241	1	11	IGSFGPQEDLLFLR	43.8	796.43	1590.84	1591.85	2.562
Acaca	Acetyl-CoA carboxylase 1 OS=Mus musculus GN=Acaca PE=1 SV=1	sp|Q5SWU9|ACACA_MOUSE	265241	1	11	IGSFGPQEDLLFLR	42.9	796.428	1590.84	1591.85	-0.1269
Acaca	Acetyl-CoA carboxylase 1 OS=Mus musculus GN=Acaca PE=1 SV=1	sp|Q5SWU9|ACACA_MOUSE	265241	1	10	IGSFGPQEDLLFLR	30.1	796.428	1590.84	1591.85	0.1119
Acaca	Acetyl-CoA carboxylase 1 OS=Mus musculus GN=Acaca PE=1 SV=1	sp|Q5SWU9|ACACA_MOUSE	265241	1	11	ITDIIGKEEGLGAENLR	81.8	914.497	1826.98	1827.98	2.559
Acaca	Acetyl-CoA carboxylase 1 OS=Mus musculus GN=Acaca PE=1 SV=1	sp|Q5SWU9|ACACA_MOUSE	265241	1	7	ITDIIGKEEGLGAENLR	80.6	914.497	1826.98	1827.98	2.559
Acaca	Acetyl-CoA carboxylase 1 OS=Mus musculus GN=Acaca PE=1 SV=1	sp|Q5SWU9|ACACA_MOUSE	265241	1	10	ITDIIGKEEGLGAENLR	79	914.496	1826.98	1827.98	1.826
Acaca	Acetyl-CoA carboxylase 1 OS=Mus musculus GN=Acaca PE=1 SV=1	sp|Q5SWU9|ACACA_MOUSE	265241	1	11	ITSENPDEGFKPSSGTVQELNFR	55.3	851.417	2551.23	2552.23	3.363
Acaca	Acetyl-CoA carboxylase 1 OS=Mus musculus GN=Acaca PE=1 SV=1	sp|Q5SWU9|ACACA_MOUSE	265241	1	11	ITSENPDEGFKPSSGTVQELNFR	51.9	851.411	2551.21	2552.23	-2.879
Acaca	Acetyl-CoA carboxylase 1 OS=Mus musculus GN=Acaca PE=1 SV=1	sp|Q5SWU9|ACACA_MOUSE	265241	1	7	ITSENPDEGFKPSSGTVQELNFR	77.5	851.419	2551.24	2552.23	6.242
Acaca	Acetyl-CoA carboxylase 1 OS=Mus musculus GN=Acaca PE=1 SV=1	sp|Q5SWU9|ACACA_MOUSE	265241	1	10	ITSENPDEGFKPSSGTVQELNFR	67.8	851.414	2551.22	2552.23	0.3534
Acaca	Acetyl-CoA carboxylase 1 OS=Mus musculus GN=Acaca PE=1 SV=1	sp|Q5SWU9|ACACA_MOUSE	265241	1	11	MQLDNPSK	27	466.73	931.445	932.451	1.285
Acaca	Acetyl-CoA carboxylase 1 OS=Mus musculus GN=Acaca PE=1 SV=1	sp|Q5SWU9|ACACA_MOUSE	265241	1	7	NSISNFLHSLER	40	472.911	1415.71	1416.72	-2.497
Acaca	Acetyl-CoA carboxylase 1 OS=Mus musculus GN=Acaca PE=1 SV=1	sp|Q5SWU9|ACACA_MOUSE	265241	1	10	NSISNFLHSLER	40.5	472.913	1415.72	1416.72	-0.1044
Acaca	Acetyl-CoA carboxylase 1 OS=Mus musculus GN=Acaca PE=1 SV=1	sp|Q5SWU9|ACACA_MOUSE	265241	1	11	RILNVPQDLYEK	35.7	744.449	1486.88	1487.82	46.67
Acaca	Acetyl-CoA carboxylase 1 OS=Mus musculus GN=Acaca PE=1 SV=1	sp|Q5SWU9|ACACA_MOUSE	265241	1	7	RILNVPQDLYEK	59.5	744.415	1486.82	1487.82	0.402
Acaca	Acetyl-CoA carboxylase 1 OS=Mus musculus GN=Acaca PE=1 SV=1	sp|Q5SWU9|ACACA_MOUSE	265241	1	11	SLVQANPEVAMDSIVHMTQHISPTQR	70.9	963.819	2888.44	2889.43	3.081
Acaca	Acetyl-CoA carboxylase 1 OS=Mus musculus GN=Acaca PE=1 SV=1	sp|Q5SWU9|ACACA_MOUSE	265241	1	11	SLVQANPEVAMDSIVHMTQHISPTQR	59.3	963.817	2888.43	2889.43	0.5475
Acaca	Acetyl-CoA carboxylase 1 OS=Mus musculus GN=Acaca PE=1 SV=1	sp|Q5SWU9|ACACA_MOUSE	265241	1	11	SPEYPDGR	26.1	460.712	919.409	920.411	5.691
Acaca	Acetyl-CoA carboxylase 1 OS=Mus musculus GN=Acaca PE=1 SV=1	sp|Q5SWU9|ACACA_MOUSE	265241	1	11	SPEYPDGR	27.4	460.708	919.401	920.411	-2.523
Acaca	Acetyl-CoA carboxylase 1 OS=Mus musculus GN=Acaca PE=1 SV=1	sp|Q5SWU9|ACACA_MOUSE	265241	1	10	TDGDIEDDRLAAMFR	21.5	575.577	1723.71	1724.79	-42.84
Acaca	Acetyl-CoA carboxylase 1 OS=Mus musculus GN=Acaca PE=1 SV=1	sp|Q5SWU9|ACACA_MOUSE	265241	1	11	TLELNQHSR	52.4	549.288	1096.56	1097.57	-0.3115
Acaca	Acetyl-CoA carboxylase 1 OS=Mus musculus GN=Acaca PE=1 SV=1	sp|Q5SWU9|ACACA_MOUSE	265241	1	7	TLELNQHSR	42.7	549.289	1096.56	1097.57	0.5813
Acaca	Acetyl-CoA carboxylase 1 OS=Mus musculus GN=Acaca PE=1 SV=1	sp|Q5SWU9|ACACA_MOUSE	265241	1	10	TLELNQHSR	31.3	366.528	1096.56	1097.57	-1.565
Acaca	Acetyl-CoA carboxylase 1 OS=Mus musculus GN=Acaca PE=1 SV=1	sp|Q5SWU9|ACACA_MOUSE	265241	1	10	TLELNQHSR	51.5	549.287	1096.56	1097.57	-3.537
Acaca	Acetyl-CoA carboxylase 1 OS=Mus musculus GN=Acaca PE=1 SV=1	sp|Q5SWU9|ACACA_MOUSE	265241	1	3	TLELNQHSR	40.8	549.287	1096.56	1097.57	-2.535
Acaca	Acetyl-CoA carboxylase 1 OS=Mus musculus GN=Acaca PE=1 SV=1	sp|Q5SWU9|ACACA_MOUSE	265241	0.997	3	TLELNQHSR	37.3	549.286	1096.56	1097.57	-4.43
Acaca	Acetyl-CoA carboxylase 1 OS=Mus musculus GN=Acaca PE=1 SV=1	sp|Q5SWU9|ACACA_MOUSE	265241	1	11	TLRDPSLPLLELQDIMTSVSGR	45.4	814.442	2440.31	2441.31	2.262
Acaca	Acetyl-CoA carboxylase 1 OS=Mus musculus GN=Acaca PE=1 SV=1	sp|Q5SWU9|ACACA_MOUSE	265241	1	11	TLRDPSLPLLELQDIMTSVSGR	42.1	814.441	2440.3	2441.31	0.6153
Acaca	Acetyl-CoA carboxylase 1 OS=Mus musculus GN=Acaca PE=1 SV=1	sp|Q5SWU9|ACACA_MOUSE	265241	1	7	TLRDPSLPLLELQDIMTSVSGR	84.8	814.443	2440.31	2441.31	3.466
Acaca	Acetyl-CoA carboxylase 1 OS=Mus musculus GN=Acaca PE=1 SV=1	sp|Q5SWU9|ACACA_MOUSE	265241	1	10	TLRDPSLPLLELQDIMTSVSGR	63.5	814.439	2440.3	2441.31	-1.412
Acaca	Acetyl-CoA carboxylase 1 OS=Mus musculus GN=Acaca PE=1 SV=1	sp|Q5SWU9|ACACA_MOUSE	265241	1	3	TLRDPSLPLLELQDIMTSVSGR	60.2	814.439	2440.3	2441.31	-1.855
Acaca	Acetyl-CoA carboxylase 1 OS=Mus musculus GN=Acaca PE=1 SV=1	sp|Q5SWU9|ACACA_MOUSE	265241	0.997	3	TLRDPSLPLLELQDIMTSVSGR	87.5	814.439	2440.3	2441.31	-1.928
Acaca	Acetyl-CoA carboxylase 1 OS=Mus musculus GN=Acaca PE=1 SV=1	sp|Q5SWU9|ACACA_MOUSE	265241	1	11	VNNADDFPNLFR	30.7	711.346	1420.68	1421.68	2.826
Acaca	Acetyl-CoA carboxylase 1 OS=Mus musculus GN=Acaca PE=1 SV=1	sp|Q5SWU9|ACACA_MOUSE	265241	1	10	VSALNSVHcEHVEDEGESR	44.5	718.653	2152.94	2153.95	-3.897	c9: Carbamidomethyl (+57.02)
Acaca	Acetyl-CoA carboxylase 1 OS=Mus musculus GN=Acaca PE=1 SV=1	sp|Q5SWU9|ACACA_MOUSE	265241	1	11	YLYLTPQDYK	48.6	652.332	1302.65	1303.66	-0.9527
Acad11	Acyl-CoA dehydrogenase family member 11 OS=Mus musculus GN=Acad11 PE=1 SV=2	sp|Q80XL6|ACD11_MOUSE	87350.1	1	4	AVLTVTQYR	29.1	525.802	1049.59	1050.59	2.72
Acad11	Acyl-CoA dehydrogenase family member 11 OS=Mus musculus GN=Acad11 PE=1 SV=2	sp|Q80XL6|ACD11_MOUSE	87350.1	1	3	AVLTVTQYR	42.8	525.802	1049.59	1050.59	2.016
Acad11	Acyl-CoA dehydrogenase family member 11 OS=Mus musculus GN=Acad11 PE=1 SV=2	sp|Q80XL6|ACD11_MOUSE	87350.1	1	4	GSQAYVLR	38.2	447.242	892.469	893.484	-9.023
Acad11	Acyl-CoA dehydrogenase family member 11 OS=Mus musculus GN=Acad11 PE=1 SV=2	sp|Q80XL6|ACD11_MOUSE	87350.1	1	3	GSQAYVLR	39.8	447.242	892.47	893.484	-7.389
Acad11	Acyl-CoA dehydrogenase family member 11 OS=Mus musculus GN=Acad11 PE=1 SV=2	sp|Q80XL6|ACD11_MOUSE	87350.1	1	4	SQLFAQSR	43.3	468.749	935.483	936.49	0.2542
Acad11	Acyl-CoA dehydrogenase family member 11 OS=Mus musculus GN=Acad11 PE=1 SV=2	sp|Q80XL6|ACD11_MOUSE	87350.1	1	3	SQLFAQSR	35.7	468.748	935.481	936.49	-1.518
Acad11	Acyl-CoA dehydrogenase family member 11 OS=Mus musculus GN=Acad11 PE=1 SV=2	sp|Q80XL6|ACD11_MOUSE	87350.1	1	4	VPASNLILGEGR	43.7	613.339	1224.66	1225.69	-15.39
Acadvl	Very long-chain specific acyl-CoA dehydrogenase, mitochondrial OS=Mus musculus GN=Acadvl PE=1 SV=3	sp|P50544|ACADV_MOUSE,tr|B1AR27|B1AR27_MOUSE	70859	1	6	EATQAVLDKPETLSSDASTR	113	1060.04	2118.06	2119.05	6.313
Acadvl	Very long-chain specific acyl-CoA dehydrogenase, mitochondrial OS=Mus musculus GN=Acadvl PE=1 SV=3	sp|P50544|ACADV_MOUSE,tr|B1AR27|B1AR27_MOUSE	70859	1	6	IRENMASLQSSPQHQELFR	58.4	757.716	2270.12	2271.13	0.9872
Acadvl	Very long-chain specific acyl-CoA dehydrogenase, mitochondrial OS=Mus musculus GN=Acadvl PE=1 SV=3	sp|P50544|ACADV_MOUSE,tr|B1AR27|B1AR27_MOUSE	70859	1	4	IRENMASLQSSPQHQELFR	52.6	757.719	2270.13	2271.13	5.016
Acadvl	Very long-chain specific acyl-CoA dehydrogenase, mitochondrial OS=Mus musculus GN=Acadvl PE=1 SV=3	sp|P50544|ACADV_MOUSE,tr|B1AR27|B1AR27_MOUSE	70859	1	3	ITAFVVER	53.9	467.772	933.53	934.536	1.282
Acadvl	Very long-chain specific acyl-CoA dehydrogenase, mitochondrial OS=Mus musculus GN=Acadvl PE=1 SV=3	sp|P50544|ACADV_MOUSE,tr|B1AR27|B1AR27_MOUSE	70859	0.993	2	ITAFVVER	33.8	467.772	933.529	934.536	0.64
Acadvl	Very long-chain specific acyl-CoA dehydrogenase, mitochondrial OS=Mus musculus GN=Acadvl PE=1 SV=3	sp|P50544|ACADV_MOUSE,tr|B1AR27|B1AR27_MOUSE	70859	1	6	ITAFVVER	43.3	467.772	933.529	934.536	1.154
Acadvl	Very long-chain specific acyl-CoA dehydrogenase, mitochondrial OS=Mus musculus GN=Acadvl PE=1 SV=3	sp|P50544|ACADV_MOUSE,tr|B1AR27|B1AR27_MOUSE	70859	1	4	ITAFVVER	43.3	467.772	933.53	934.536	1.881
Acadvl	Very long-chain specific acyl-CoA dehydrogenase, mitochondrial OS=Mus musculus GN=Acadvl PE=1 SV=3	sp|P50544|ACADV_MOUSE,tr|B1AR27|B1AR27_MOUSE	70859	1	4	NPFGNVGLLMGEAGK	60	752.382	1502.75	1503.76	-4.071
Acadvl	Very long-chain specific acyl-CoA dehydrogenase, mitochondrial OS=Mus musculus GN=Acadvl PE=1 SV=3	sp|P50544|ACADV_MOUSE,tr|B1AR27|B1AR27_MOUSE	70859	1	6	SFAVGMFK	30.9	443.728	885.441	886.449	-1.108
Acadvl	Very long-chain specific acyl-CoA dehydrogenase, mitochondrial OS=Mus musculus GN=Acadvl PE=1 SV=3	sp|P50544|ACADV_MOUSE,tr|B1AR27|B1AR27_MOUSE	70859	1	3	SGELAVQALDQFATVVEAK	47.4	988.522	1975.03	1976.03	1.78
Acadvl	Very long-chain specific acyl-CoA dehydrogenase, mitochondrial OS=Mus musculus GN=Acadvl PE=1 SV=3	sp|P50544|ACADV_MOUSE,tr|B1AR27|B1AR27_MOUSE	70859	1	6	SGELAVQALDQFATVVEAK	54	988.521	1975.03	1976.03	0.9099
Acadvl	Very long-chain specific acyl-CoA dehydrogenase, mitochondrial OS=Mus musculus GN=Acadvl PE=1 SV=3	sp|P50544|ACADV_MOUSE,tr|B1AR27|B1AR27_MOUSE	70859	1	3	VPSENVLGEVGDGFK	41.2	773.892	1545.77	1546.77	1.188
Acadvl	Very long-chain specific acyl-CoA dehydrogenase, mitochondrial OS=Mus musculus GN=Acadvl PE=1 SV=3	sp|P50544|ACADV_MOUSE,tr|B1AR27|B1AR27_MOUSE	70859	0.993	2	VPSENVLGEVGDGFK	54.2	773.891	1545.77	1546.77	-0.07884
Acadvl	Very long-chain specific acyl-CoA dehydrogenase, mitochondrial OS=Mus musculus GN=Acadvl PE=1 SV=3	sp|P50544|ACADV_MOUSE,tr|B1AR27|B1AR27_MOUSE	70859	1	6	VPSENVLGEVGDGFK	27.1	773.894	1545.77	1546.77	4.343
Acadvl	Very long-chain specific acyl-CoA dehydrogenase, mitochondrial OS=Mus musculus GN=Acadvl PE=1 SV=3	sp|P50544|ACADV_MOUSE,tr|B1AR27|B1AR27_MOUSE	70859	1	4	VPSENVLGEVGDGFK	48.9	773.894	1545.77	1546.77	3.399
ACLY	ATP-citrate synthase OS=Homo sapiens GN=ACLY PE=1 SV=3	sp|P53396|ACLY_HUMAN,sp|Q91V92|ACLY_MOUSE,tr|A2A4H2|A2A4H2_MOUSE,tr|Q3TED3|Q3TED3_MOUSE,tr|Q3V117|Q3V117_MOUSE	120825	0.994	3	DLVSSLTSGLLTIGDR	57.7	823.955	1645.9	1646.9	4.103
ACLY	ATP-citrate synthase OS=Homo sapiens GN=ACLY PE=1 SV=3	sp|P53396|ACLY_HUMAN,sp|Q91V92|ACLY_MOUSE,tr|A2A4H2|A2A4H2_MOUSE,tr|Q3TED3|Q3TED3_MOUSE,tr|Q3V117|Q3V117_MOUSE	120825	0.998	3	DLVSSLTSGLLTIGDR	43.7	823.952	1645.89	1646.9	-0.3412
ACLY	ATP-citrate synthase OS=Homo sapiens GN=ACLY PE=1 SV=3	sp|P53396|ACLY_HUMAN,sp|Q91V92|ACLY_MOUSE,tr|A2A4H2|A2A4H2_MOUSE,tr|Q3TED3|Q3TED3_MOUSE,tr|Q3V117|Q3V117_MOUSE	120825	0.992	2	DLVSSLTSGLLTIGDR	34.3	823.952	1645.89	1646.9	0.02311
ACLY	ATP-citrate synthase OS=Homo sapiens GN=ACLY PE=1 SV=3	sp|P53396|ACLY_HUMAN,sp|Q91V92|ACLY_MOUSE,tr|A2A4H2|A2A4H2_MOUSE,tr|Q3TED3|Q3TED3_MOUSE,tr|Q3V117|Q3V117_MOUSE	120825	0.994	3	LYRPGSVAYVSR	26.8	456.586	1366.74	1367.74	0.3013
ACLY	ATP-citrate synthase OS=Homo sapiens GN=ACLY PE=1 SV=3	sp|P53396|ACLY_HUMAN,sp|Q91V92|ACLY_MOUSE,tr|A2A4H2|A2A4H2_MOUSE,tr|Q3TED3|Q3TED3_MOUSE,tr|Q3V117|Q3V117_MOUSE	120825	0.998	3	LYRPGSVAYVSR	31.1	456.587	1366.74	1367.74	2.78
ACLY	ATP-citrate synthase OS=Homo sapiens GN=ACLY PE=1 SV=3	sp|P53396|ACLY_HUMAN,sp|Q91V92|ACLY_MOUSE,tr|A2A4H2|A2A4H2_MOUSE,tr|Q3TED3|Q3TED3_MOUSE,tr|Q3V117|Q3V117_MOUSE	120825	0.992	2	LYRPGSVAYVSR	37.7	456.588	1366.74	1367.74	4.315
ACLY	ATP-citrate synthase OS=Homo sapiens GN=ACLY PE=1 SV=3	sp|P53396|ACLY_HUMAN,sp|Q91V92|ACLY_MOUSE,tr|A2A4H2|A2A4H2_MOUSE,tr|Q3TED3|Q3TED3_MOUSE,tr|Q3V117|Q3V117_MOUSE	120825	0.994	3	TILSLmTR	15.2	950.58	949.572	950.534	47.83	m6: Oxidation (+15.99)
ACLY	ATP-citrate synthase OS=Homo sapiens GN=ACLY PE=1 SV=3	sp|P53396|ACLY_HUMAN,sp|Q91V92|ACLY_MOUSE,tr|A2A4H2|A2A4H2_MOUSE,tr|Q3TED3|Q3TED3_MOUSE,tr|Q3V117|Q3V117_MOUSE	120825	0.998	3	TILSLmTR	15.5	950.577	949.57	950.534	45.46	m6: Oxidation (+15.99)
Acox3	Peroxisomal acyl-coenzyme A oxidase 3 OS=Mus musculus GN=Acox3 PE=2 SV=2	sp|Q9EPL9|ACOX3_MOUSE,tr|Q3TAW3|Q3TAW3_MOUSE,tr|Q8C178|Q8C178_MOUSE	78388.7	0.95	2	LRGDHSDQQAELGR	27.4	527.93	1580.77	1581.77	1.044
Acox3	Peroxisomal acyl-coenzyme A oxidase 3 OS=Mus musculus GN=Acox3 PE=2 SV=2	sp|Q9EPL9|ACOX3_MOUSE,tr|Q3TAW3|Q3TAW3_MOUSE,tr|Q8C178|Q8C178_MOUSE	78388.7	0.95	2	TIFSTLENDPLFAR	33.1	812.421	1622.83	1623.84	-1.676
Acsl1	Long-chain-fatty-acid--CoA ligase 1 OS=Mus musculus GN=Acsl1 PE=1 SV=1	sp|P41216|ACSL1_MOUSE,tr|D3Z041|D3Z041_MOUSE,tr|Q6GTG6|Q6GTG6_MOUSE	77908.2	1	27	AELSVIFADKPEK	33.1	482.934	1445.78	1446.78	1.564
Acsl1	Long-chain-fatty-acid--CoA ligase 1 OS=Mus musculus GN=Acsl1 PE=1 SV=1	sp|P41216|ACSL1_MOUSE,tr|D3Z041|D3Z041_MOUSE,tr|Q6GTG6|Q6GTG6_MOUSE	77908.2	1	30	AELSVIFADKPEK	47	723.897	1445.78	1446.78	1.893
Acsl1	Long-chain-fatty-acid--CoA ligase 1 OS=Mus musculus GN=Acsl1 PE=1 SV=1	sp|P41216|ACSL1_MOUSE,tr|D3Z041|D3Z041_MOUSE,tr|Q6GTG6|Q6GTG6_MOUSE	77908.2	1	18	AELSVIFADKPEK	38.6	723.898	1445.78	1446.78	2.487
Acsl1	Long-chain-fatty-acid--CoA ligase 1 OS=Mus musculus GN=Acsl1 PE=1 SV=1	sp|P41216|ACSL1_MOUSE,tr|D3Z041|D3Z041_MOUSE,tr|Q6GTG6|Q6GTG6_MOUSE	77908.2	1	15	AELSVIFADKPEK	41.3	723.899	1445.78	1446.78	4.008
Acsl1	Long-chain-fatty-acid--CoA ligase 1 OS=Mus musculus GN=Acsl1 PE=1 SV=1	sp|P41216|ACSL1_MOUSE,tr|D3Z041|D3Z041_MOUSE,tr|Q6GTG6|Q6GTG6_MOUSE	77908.2	1	23	AELSVIFADKPEK	47.6	723.895	1445.78	1446.78	-0.2087
Acsl1	Long-chain-fatty-acid--CoA ligase 1 OS=Mus musculus GN=Acsl1 PE=1 SV=1	sp|P41216|ACSL1_MOUSE,tr|D3Z041|D3Z041_MOUSE,tr|Q6GTG6|Q6GTG6_MOUSE	77908.2	1	19	AELSVIFADKPEK	37	723.898	1445.78	1446.78	2.57
Acsl1	Long-chain-fatty-acid--CoA ligase 1 OS=Mus musculus GN=Acsl1 PE=1 SV=1	sp|P41216|ACSL1_MOUSE,tr|D3Z041|D3Z041_MOUSE,tr|Q6GTG6|Q6GTG6_MOUSE	77908.2	1	24	AILDDLLK	34.1	900.542	899.534	900.54	1.282
Acsl1	Long-chain-fatty-acid--CoA ligase 1 OS=Mus musculus GN=Acsl1 PE=1 SV=1	sp|P41216|ACSL1_MOUSE,tr|D3Z041|D3Z041_MOUSE,tr|Q6GTG6|Q6GTG6_MOUSE	77908.2	1	30	AILDDLLK	31.2	900.536	899.529	900.54	-4.881
Acsl1	Long-chain-fatty-acid--CoA ligase 1 OS=Mus musculus GN=Acsl1 PE=1 SV=1	sp|P41216|ACSL1_MOUSE,tr|D3Z041|D3Z041_MOUSE,tr|Q6GTG6|Q6GTG6_MOUSE	77908.2	1	20	AILDDLLK	37.6	900.541	899.534	900.54	1.215
Acsl1	Long-chain-fatty-acid--CoA ligase 1 OS=Mus musculus GN=Acsl1 PE=1 SV=1	sp|P41216|ACSL1_MOUSE,tr|D3Z041|D3Z041_MOUSE,tr|Q6GTG6|Q6GTG6_MOUSE	77908.2	1	23	AILDDLLK	31.4	900.542	899.534	900.54	1.626
Acsl1	Long-chain-fatty-acid--CoA ligase 1 OS=Mus musculus GN=Acsl1 PE=1 SV=1	sp|P41216|ACSL1_MOUSE,tr|D3Z041|D3Z041_MOUSE,tr|Q6GTG6|Q6GTG6_MOUSE	77908.2	1	24	AILDDLLKLGKEAGLKPFEQVK	47.5	809.141	2424.4	2425.41	0.7141
Acsl1	Long-chain-fatty-acid--CoA ligase 1 OS=Mus musculus GN=Acsl1 PE=1 SV=1	sp|P41216|ACSL1_MOUSE,tr|D3Z041|D3Z041_MOUSE,tr|Q6GTG6|Q6GTG6_MOUSE	77908.2	1	23	AILDDLLKLGKEAGLKPFEQVK	78.3	809.14	2424.4	2425.41	-0.7949
Acsl1	Long-chain-fatty-acid--CoA ligase 1 OS=Mus musculus GN=Acsl1 PE=1 SV=1	sp|P41216|ACSL1_MOUSE,tr|D3Z041|D3Z041_MOUSE,tr|Q6GTG6|Q6GTG6_MOUSE	77908.2	1	24	AILDDLLKLGKEAGLKPFEQVK	51.3	809.139	2424.39	2425.41	-2.378
Acsl1	Long-chain-fatty-acid--CoA ligase 1 OS=Mus musculus GN=Acsl1 PE=1 SV=1	sp|P41216|ACSL1_MOUSE,tr|D3Z041|D3Z041_MOUSE,tr|Q6GTG6|Q6GTG6_MOUSE	77908.2	1	24	ALEDLGR	26	773.415	772.407	773.415	-1.029
Acsl1	Long-chain-fatty-acid--CoA ligase 1 OS=Mus musculus GN=Acsl1 PE=1 SV=1	sp|P41216|ACSL1_MOUSE,tr|D3Z041|D3Z041_MOUSE,tr|Q6GTG6|Q6GTG6_MOUSE	77908.2	1	24	ALEDLGR	32.5	387.212	772.409	773.415	0.6957
Acsl1	Long-chain-fatty-acid--CoA ligase 1 OS=Mus musculus GN=Acsl1 PE=1 SV=1	sp|P41216|ACSL1_MOUSE,tr|D3Z041|D3Z041_MOUSE,tr|Q6GTG6|Q6GTG6_MOUSE	77908.2	1	27	ALEDLGR	34	387.211	772.408	773.415	-0.4163
Acsl1	Long-chain-fatty-acid--CoA ligase 1 OS=Mus musculus GN=Acsl1 PE=1 SV=1	sp|P41216|ACSL1_MOUSE,tr|D3Z041|D3Z041_MOUSE,tr|Q6GTG6|Q6GTG6_MOUSE	77908.2	1	27	ALEDLGR	30.4	773.415	772.408	773.415	-0.08526
Acsl1	Long-chain-fatty-acid--CoA ligase 1 OS=Mus musculus GN=Acsl1 PE=1 SV=1	sp|P41216|ACSL1_MOUSE,tr|D3Z041|D3Z041_MOUSE,tr|Q6GTG6|Q6GTG6_MOUSE	77908.2	1	30	ALEDLGR	28.6	773.415	772.408	773.415	-0.2404
Acsl1	Long-chain-fatty-acid--CoA ligase 1 OS=Mus musculus GN=Acsl1 PE=1 SV=1	sp|P41216|ACSL1_MOUSE,tr|D3Z041|D3Z041_MOUSE,tr|Q6GTG6|Q6GTG6_MOUSE	77908.2	1	18	ALEDLGR	45.2	387.212	772.409	773.415	1.73
Acsl1	Long-chain-fatty-acid--CoA ligase 1 OS=Mus musculus GN=Acsl1 PE=1 SV=1	sp|P41216|ACSL1_MOUSE,tr|D3Z041|D3Z041_MOUSE,tr|Q6GTG6|Q6GTG6_MOUSE	77908.2	1	15	ALEDLGR	25.1	773.417	772.41	773.415	2.203
Acsl1	Long-chain-fatty-acid--CoA ligase 1 OS=Mus musculus GN=Acsl1 PE=1 SV=1	sp|P41216|ACSL1_MOUSE,tr|D3Z041|D3Z041_MOUSE,tr|Q6GTG6|Q6GTG6_MOUSE	77908.2	1	15	ALEDLGR	43.5	387.212	772.41	773.415	2.583
Acsl1	Long-chain-fatty-acid--CoA ligase 1 OS=Mus musculus GN=Acsl1 PE=1 SV=1	sp|P41216|ACSL1_MOUSE,tr|D3Z041|D3Z041_MOUSE,tr|Q6GTG6|Q6GTG6_MOUSE	77908.2	1	23	ALEDLGR	32.5	387.212	772.409	773.415	1.084
Acsl1	Long-chain-fatty-acid--CoA ligase 1 OS=Mus musculus GN=Acsl1 PE=1 SV=1	sp|P41216|ACSL1_MOUSE,tr|D3Z041|D3Z041_MOUSE,tr|Q6GTG6|Q6GTG6_MOUSE	77908.2	1	23	ALEDLGR	29.5	773.416	772.409	773.415	1.182
Acsl1	Long-chain-fatty-acid--CoA ligase 1 OS=Mus musculus GN=Acsl1 PE=1 SV=1	sp|P41216|ACSL1_MOUSE,tr|D3Z041|D3Z041_MOUSE,tr|Q6GTG6|Q6GTG6_MOUSE	77908.2	1	19	ALEDLGR	37.6	387.212	772.409	773.415	1.239
Acsl1	Long-chain-fatty-acid--CoA ligase 1 OS=Mus musculus GN=Acsl1 PE=1 SV=1	sp|P41216|ACSL1_MOUSE,tr|D3Z041|D3Z041_MOUSE,tr|Q6GTG6|Q6GTG6_MOUSE	77908.2	1	24	ALEDLGR	32.4	773.412	772.405	773.415	-4.262
Acsl1	Long-chain-fatty-acid--CoA ligase 1 OS=Mus musculus GN=Acsl1 PE=1 SV=1	sp|P41216|ACSL1_MOUSE,tr|D3Z041|D3Z041_MOUSE,tr|Q6GTG6|Q6GTG6_MOUSE	77908.2	1	24	ALEDLGR	53.2	387.211	772.407	773.415	-1.114
Acsl1	Long-chain-fatty-acid--CoA ligase 1 OS=Mus musculus GN=Acsl1 PE=1 SV=1	sp|P41216|ACSL1_MOUSE,tr|D3Z041|D3Z041_MOUSE,tr|Q6GTG6|Q6GTG6_MOUSE	77908.2	1	30	ALKPPcDLSMQSVEIAGTTDGIRR	25.9	872.447	2614.32	2615.33	-0.8654	c6: Carbamidomethyl (+57.02)
Acsl1	Long-chain-fatty-acid--CoA ligase 1 OS=Mus musculus GN=Acsl1 PE=1 SV=1	sp|P41216|ACSL1_MOUSE,tr|D3Z041|D3Z041_MOUSE,tr|Q6GTG6|Q6GTG6_MOUSE	77908.2	1	27	cGVEIISLK	40	1018.56	1017.56	1018.56	3.032	c1: Carbamidomethyl (+57.02)
Acsl1	Long-chain-fatty-acid--CoA ligase 1 OS=Mus musculus GN=Acsl1 PE=1 SV=1	sp|P41216|ACSL1_MOUSE,tr|D3Z041|D3Z041_MOUSE,tr|Q6GTG6|Q6GTG6_MOUSE	77908.2	1	30	cGVEIISLK	26.7	1018.57	1017.56	1018.56	4.603	c1: Carbamidomethyl (+57.02)
Acsl1	Long-chain-fatty-acid--CoA ligase 1 OS=Mus musculus GN=Acsl1 PE=1 SV=1	sp|P41216|ACSL1_MOUSE,tr|D3Z041|D3Z041_MOUSE,tr|Q6GTG6|Q6GTG6_MOUSE	77908.2	1	30	DGWLHTGDIGK	24.6	400.2	1197.58	1198.59	-0.4238
Acsl1	Long-chain-fatty-acid--CoA ligase 1 OS=Mus musculus GN=Acsl1 PE=1 SV=1	sp|P41216|ACSL1_MOUSE,tr|D3Z041|D3Z041_MOUSE,tr|Q6GTG6|Q6GTG6_MOUSE	77908.2	1	30	DGWLHTGDIGK	46.4	599.796	1197.58	1198.59	0.04844
Acsl1	Long-chain-fatty-acid--CoA ligase 1 OS=Mus musculus GN=Acsl1 PE=1 SV=1	sp|P41216|ACSL1_MOUSE,tr|D3Z041|D3Z041_MOUSE,tr|Q6GTG6|Q6GTG6_MOUSE	77908.2	1	20	DGWLHTGDIGK	47	599.795	1197.57	1198.59	-2.905
Acsl1	Long-chain-fatty-acid--CoA ligase 1 OS=Mus musculus GN=Acsl1 PE=1 SV=1	sp|P41216|ACSL1_MOUSE,tr|D3Z041|D3Z041_MOUSE,tr|Q6GTG6|Q6GTG6_MOUSE	77908.2	1	18	DGWLHTGDIGK	27.9	400.202	1197.58	1198.59	4.006
Acsl1	Long-chain-fatty-acid--CoA ligase 1 OS=Mus musculus GN=Acsl1 PE=1 SV=1	sp|P41216|ACSL1_MOUSE,tr|D3Z041|D3Z041_MOUSE,tr|Q6GTG6|Q6GTG6_MOUSE	77908.2	1	23	DGWLHTGDIGK	40.2	400.2	1197.58	1198.59	0.3271
Acsl1	Long-chain-fatty-acid--CoA ligase 1 OS=Mus musculus GN=Acsl1 PE=1 SV=1	sp|P41216|ACSL1_MOUSE,tr|D3Z041|D3Z041_MOUSE,tr|Q6GTG6|Q6GTG6_MOUSE	77908.2	1	23	DGWLHTGDIGK	27.4	400.199	1197.57	1198.59	-3.102
Acsl1	Long-chain-fatty-acid--CoA ligase 1 OS=Mus musculus GN=Acsl1 PE=1 SV=1	sp|P41216|ACSL1_MOUSE,tr|D3Z041|D3Z041_MOUSE,tr|Q6GTG6|Q6GTG6_MOUSE	77908.2	1	23	DGWLHTGDIGK	27.5	599.797	1197.58	1198.59	0.3488
Acsl1	Long-chain-fatty-acid--CoA ligase 1 OS=Mus musculus GN=Acsl1 PE=1 SV=1	sp|P41216|ACSL1_MOUSE,tr|D3Z041|D3Z041_MOUSE,tr|Q6GTG6|Q6GTG6_MOUSE	77908.2	1	24	DGWLHTGDIGK	43.9	400.199	1197.58	1198.59	-1.425
Acsl1	Long-chain-fatty-acid--CoA ligase 1 OS=Mus musculus GN=Acsl1 PE=1 SV=1	sp|P41216|ACSL1_MOUSE,tr|D3Z041|D3Z041_MOUSE,tr|Q6GTG6|Q6GTG6_MOUSE	77908.2	1	27	EAGLKPFEQVK	30.4	623.347	1244.68	1245.68	2.407
Acsl1	Long-chain-fatty-acid--CoA ligase 1 OS=Mus musculus GN=Acsl1 PE=1 SV=1	sp|P41216|ACSL1_MOUSE,tr|D3Z041|D3Z041_MOUSE,tr|Q6GTG6|Q6GTG6_MOUSE	77908.2	1	30	EAGLKPFEQVK	36.1	1245.68	1244.68	1245.68	0.5251
Acsl1	Long-chain-fatty-acid--CoA ligase 1 OS=Mus musculus GN=Acsl1 PE=1 SV=1	sp|P41216|ACSL1_MOUSE,tr|D3Z041|D3Z041_MOUSE,tr|Q6GTG6|Q6GTG6_MOUSE	77908.2	1	20	EAGLKPFEQVK	46.4	623.345	1244.67	1245.68	-1.816
Acsl1	Long-chain-fatty-acid--CoA ligase 1 OS=Mus musculus GN=Acsl1 PE=1 SV=1	sp|P41216|ACSL1_MOUSE,tr|D3Z041|D3Z041_MOUSE,tr|Q6GTG6|Q6GTG6_MOUSE	77908.2	1	18	EAGLKPFEQVK	47.5	623.346	1244.68	1245.68	0.448
Acsl1	Long-chain-fatty-acid--CoA ligase 1 OS=Mus musculus GN=Acsl1 PE=1 SV=1	sp|P41216|ACSL1_MOUSE,tr|D3Z041|D3Z041_MOUSE,tr|Q6GTG6|Q6GTG6_MOUSE	77908.2	1	15	EAGLKPFEQVK	37.9	623.346	1244.68	1245.68	0.3517
Acsl1	Long-chain-fatty-acid--CoA ligase 1 OS=Mus musculus GN=Acsl1 PE=1 SV=1	sp|P41216|ACSL1_MOUSE,tr|D3Z041|D3Z041_MOUSE,tr|Q6GTG6|Q6GTG6_MOUSE	77908.2	1	23	EAGLKPFEQVK	30.9	623.344	1244.67	1245.68	-1.912
Acsl1	Long-chain-fatty-acid--CoA ligase 1 OS=Mus musculus GN=Acsl1 PE=1 SV=1	sp|P41216|ACSL1_MOUSE,tr|D3Z041|D3Z041_MOUSE,tr|Q6GTG6|Q6GTG6_MOUSE	77908.2	1	8	EAGLKPFEQVK	31.5	415.9	1244.68	1245.68	1.928
Acsl1	Long-chain-fatty-acid--CoA ligase 1 OS=Mus musculus GN=Acsl1 PE=1 SV=1	sp|P41216|ACSL1_MOUSE,tr|D3Z041|D3Z041_MOUSE,tr|Q6GTG6|Q6GTG6_MOUSE	77908.2	1	24	EVAELAEcIGSGLIQK	44	858.946	1715.88	1716.88	0.3802	c8: Carbamidomethyl (+57.02)
Acsl1	Long-chain-fatty-acid--CoA ligase 1 OS=Mus musculus GN=Acsl1 PE=1 SV=1	sp|P41216|ACSL1_MOUSE,tr|D3Z041|D3Z041_MOUSE,tr|Q6GTG6|Q6GTG6_MOUSE	77908.2	1	24	GAMITHQNIINDcSGFIK	33.3	1010	2017.98	2018.98	6.643	c13: Carbamidomethyl (+57.02)
Acsl1	Long-chain-fatty-acid--CoA ligase 1 OS=Mus musculus GN=Acsl1 PE=1 SV=1	sp|P41216|ACSL1_MOUSE,tr|D3Z041|D3Z041_MOUSE,tr|Q6GTG6|Q6GTG6_MOUSE	77908.2	1	24	GAmITHQNIINDcSGFIK	41.6	1017.99	2033.97	2034.97	2.309	m3: Oxidation (+15.99), c13: Carbamidomethyl (+57.02)
Acsl1	Long-chain-fatty-acid--CoA ligase 1 OS=Mus musculus GN=Acsl1 PE=1 SV=1	sp|P41216|ACSL1_MOUSE,tr|D3Z041|D3Z041_MOUSE,tr|Q6GTG6|Q6GTG6_MOUSE	77908.2	1	24	GAMITHQNIINDcSGFIK	114	1009.99	2017.98	2018.98	1.789	c13: Carbamidomethyl (+57.02)
Acsl1	Long-chain-fatty-acid--CoA ligase 1 OS=Mus musculus GN=Acsl1 PE=1 SV=1	sp|P41216|ACSL1_MOUSE,tr|D3Z041|D3Z041_MOUSE,tr|Q6GTG6|Q6GTG6_MOUSE	77908.2	1	27	GAMITHQNIINDcSGFIK	85	1009.99	2017.97	2018.98	0.4026	c13: Carbamidomethyl (+57.02)
Acsl1	Long-chain-fatty-acid--CoA ligase 1 OS=Mus musculus GN=Acsl1 PE=1 SV=1	sp|P41216|ACSL1_MOUSE,tr|D3Z041|D3Z041_MOUSE,tr|Q6GTG6|Q6GTG6_MOUSE	77908.2	1	30	GAMITHQNIINDcSGFIK	28.2	673.667	2017.98	2018.98	4.268	c13: Carbamidomethyl (+57.02)
Acsl1	Long-chain-fatty-acid--CoA ligase 1 OS=Mus musculus GN=Acsl1 PE=1 SV=1	sp|P41216|ACSL1_MOUSE,tr|D3Z041|D3Z041_MOUSE,tr|Q6GTG6|Q6GTG6_MOUSE	77908.2	1	30	GAMITHQNIINDcSGFIK	72.9	1009.99	2017.97	2018.98	1.492	c13: Carbamidomethyl (+57.02)
Acsl1	Long-chain-fatty-acid--CoA ligase 1 OS=Mus musculus GN=Acsl1 PE=1 SV=1	sp|P41216|ACSL1_MOUSE,tr|D3Z041|D3Z041_MOUSE,tr|Q6GTG6|Q6GTG6_MOUSE	77908.2	1	20	GAMITHQNIINDcSGFIK	82.7	1010	2017.98	2018.98	2.483	c13: Carbamidomethyl (+57.02)
Acsl1	Long-chain-fatty-acid--CoA ligase 1 OS=Mus musculus GN=Acsl1 PE=1 SV=1	sp|P41216|ACSL1_MOUSE,tr|D3Z041|D3Z041_MOUSE,tr|Q6GTG6|Q6GTG6_MOUSE	77908.2	1	18	GAMITHQNIINDcSGFIK	30	673.665	2017.97	2018.98	1.46	c13: Carbamidomethyl (+57.02)
Acsl1	Long-chain-fatty-acid--CoA ligase 1 OS=Mus musculus GN=Acsl1 PE=1 SV=1	sp|P41216|ACSL1_MOUSE,tr|D3Z041|D3Z041_MOUSE,tr|Q6GTG6|Q6GTG6_MOUSE	77908.2	1	18	GAMITHQNIINDcSGFIK	79.3	1009.99	2017.97	2018.98	1.195	c13: Carbamidomethyl (+57.02)
Acsl1	Long-chain-fatty-acid--CoA ligase 1 OS=Mus musculus GN=Acsl1 PE=1 SV=1	sp|P41216|ACSL1_MOUSE,tr|D3Z041|D3Z041_MOUSE,tr|Q6GTG6|Q6GTG6_MOUSE	77908.2	1	15	GAMITHQNIINDcSGFIK	90.6	1009.99	2017.97	2018.98	0.6997	c13: Carbamidomethyl (+57.02)
Acsl1	Long-chain-fatty-acid--CoA ligase 1 OS=Mus musculus GN=Acsl1 PE=1 SV=1	sp|P41216|ACSL1_MOUSE,tr|D3Z041|D3Z041_MOUSE,tr|Q6GTG6|Q6GTG6_MOUSE	77908.2	1	23	GAMITHQNIINDcSGFIK	96.5	1009.99	2017.97	2018.98	1.492	c13: Carbamidomethyl (+57.02)
Acsl1	Long-chain-fatty-acid--CoA ligase 1 OS=Mus musculus GN=Acsl1 PE=1 SV=1	sp|P41216|ACSL1_MOUSE,tr|D3Z041|D3Z041_MOUSE,tr|Q6GTG6|Q6GTG6_MOUSE	77908.2	1	19	GAMITHQNIINDcSGFIK	78.2	1009.99	2017.97	2018.98	0.6997	c13: Carbamidomethyl (+57.02)
Acsl1	Long-chain-fatty-acid--CoA ligase 1 OS=Mus musculus GN=Acsl1 PE=1 SV=1	sp|P41216|ACSL1_MOUSE,tr|D3Z041|D3Z041_MOUSE,tr|Q6GTG6|Q6GTG6_MOUSE	77908.2	1	23	GAMITHQNIINDcSGFIK	26.1	673.667	2017.98	2018.98	4.357	c13: Carbamidomethyl (+57.02)
Acsl1	Long-chain-fatty-acid--CoA ligase 1 OS=Mus musculus GN=Acsl1 PE=1 SV=1	sp|P41216|ACSL1_MOUSE,tr|D3Z041|D3Z041_MOUSE,tr|Q6GTG6|Q6GTG6_MOUSE	77908.2	1	23	GAMITHQNIINDcSGFIK	79.7	1009.99	2017.97	2018.98	-2.371	c13: Carbamidomethyl (+57.02)
Acsl1	Long-chain-fatty-acid--CoA ligase 1 OS=Mus musculus GN=Acsl1 PE=1 SV=1	sp|P41216|ACSL1_MOUSE,tr|D3Z041|D3Z041_MOUSE,tr|Q6GTG6|Q6GTG6_MOUSE	77908.2	1	24	GAMITHQNIINDcSGFIK	35.4	1010	2017.99	2018.98	7.139	c13: Carbamidomethyl (+57.02)
Acsl1	Long-chain-fatty-acid--CoA ligase 1 OS=Mus musculus GN=Acsl1 PE=1 SV=1	sp|P41216|ACSL1_MOUSE,tr|D3Z041|D3Z041_MOUSE,tr|Q6GTG6|Q6GTG6_MOUSE	77908.2	1	24	GAMITHQNIINDcSGFIK	66.8	1009.99	2017.97	2018.98	-0.2909	c13: Carbamidomethyl (+57.02)
Acsl1	Long-chain-fatty-acid--CoA ligase 1 OS=Mus musculus GN=Acsl1 PE=1 SV=1	sp|P41216|ACSL1_MOUSE,tr|D3Z041|D3Z041_MOUSE,tr|Q6GTG6|Q6GTG6_MOUSE	77908.2	1	10	GAMITHQNIINDcSGFIK	77.3	1009.99	2017.97	2018.98	-1.777	c13: Carbamidomethyl (+57.02)
Acsl1	Long-chain-fatty-acid--CoA ligase 1 OS=Mus musculus GN=Acsl1 PE=1 SV=1	sp|P41216|ACSL1_MOUSE,tr|D3Z041|D3Z041_MOUSE,tr|Q6GTG6|Q6GTG6_MOUSE	77908.2	1	9	GAMITHQNIINDcSGFIK	78.4	1010	2017.98	2018.98	3.87	c13: Carbamidomethyl (+57.02)
Acsl1	Long-chain-fatty-acid--CoA ligase 1 OS=Mus musculus GN=Acsl1 PE=1 SV=1	sp|P41216|ACSL1_MOUSE,tr|D3Z041|D3Z041_MOUSE,tr|Q6GTG6|Q6GTG6_MOUSE	77908.2	1	8	GAMITHQNIINDcSGFIK	79.9	1009.99	2017.97	2018.98	-2.965	c13: Carbamidomethyl (+57.02)
Acsl1	Long-chain-fatty-acid--CoA ligase 1 OS=Mus musculus GN=Acsl1 PE=1 SV=1	sp|P41216|ACSL1_MOUSE,tr|D3Z041|D3Z041_MOUSE,tr|Q6GTG6|Q6GTG6_MOUSE	77908.2	1	7	GAMITHQNIINDcSGFIK	73.1	1009.99	2017.97	2018.98	1.492	c13: Carbamidomethyl (+57.02)
Acsl1	Long-chain-fatty-acid--CoA ligase 1 OS=Mus musculus GN=Acsl1 PE=1 SV=1	sp|P41216|ACSL1_MOUSE,tr|D3Z041|D3Z041_MOUSE,tr|Q6GTG6|Q6GTG6_MOUSE	77908.2	1	27	GEGEVcVK	30.7	439.208	876.402	877.409	1.245	c6: Carbamidomethyl (+57.02)
Acsl1	Long-chain-fatty-acid--CoA ligase 1 OS=Mus musculus GN=Acsl1 PE=1 SV=1	sp|P41216|ACSL1_MOUSE,tr|D3Z041|D3Z041_MOUSE,tr|Q6GTG6|Q6GTG6_MOUSE	77908.2	1	27	GEGEVcVK	39.1	439.209	876.403	877.409	1.724	c6: Carbamidomethyl (+57.02)
Acsl1	Long-chain-fatty-acid--CoA ligase 1 OS=Mus musculus GN=Acsl1 PE=1 SV=1	sp|P41216|ACSL1_MOUSE,tr|D3Z041|D3Z041_MOUSE,tr|Q6GTG6|Q6GTG6_MOUSE	77908.2	1	24	GEGEVcVK	38.8	439.208	876.402	877.409	0.2653	c6: Carbamidomethyl (+57.02)
Acsl1	Long-chain-fatty-acid--CoA ligase 1 OS=Mus musculus GN=Acsl1 PE=1 SV=1	sp|P41216|ACSL1_MOUSE,tr|D3Z041|D3Z041_MOUSE,tr|Q6GTG6|Q6GTG6_MOUSE	77908.2	1	24	GIAVHPELFSIDNGLLTPTLK	82.3	1118.12	2234.23	2235.24	0.706
Acsl1	Long-chain-fatty-acid--CoA ligase 1 OS=Mus musculus GN=Acsl1 PE=1 SV=1	sp|P41216|ACSL1_MOUSE,tr|D3Z041|D3Z041_MOUSE,tr|Q6GTG6|Q6GTG6_MOUSE	77908.2	1	27	GIAVHPELFSIDNGLLTPTLK	47.6	1118.12	2234.23	2235.24	-0.09929
Acsl1	Long-chain-fatty-acid--CoA ligase 1 OS=Mus musculus GN=Acsl1 PE=1 SV=1	sp|P41216|ACSL1_MOUSE,tr|D3Z041|D3Z041_MOUSE,tr|Q6GTG6|Q6GTG6_MOUSE	77908.2	1	30	GIAVHPELFSIDNGLLTPTLK	40.7	1118.12	2234.23	2235.24	0.3481
Acsl1	Long-chain-fatty-acid--CoA ligase 1 OS=Mus musculus GN=Acsl1 PE=1 SV=1	sp|P41216|ACSL1_MOUSE,tr|D3Z041|D3Z041_MOUSE,tr|Q6GTG6|Q6GTG6_MOUSE	77908.2	1	20	GIAVHPELFSIDNGLLTPTLK	45.2	1118.13	2234.24	2235.24	3.211
Acsl1	Long-chain-fatty-acid--CoA ligase 1 OS=Mus musculus GN=Acsl1 PE=1 SV=1	sp|P41216|ACSL1_MOUSE,tr|D3Z041|D3Z041_MOUSE,tr|Q6GTG6|Q6GTG6_MOUSE	77908.2	1	18	GIAVHPELFSIDNGLLTPTLK	62.3	1118.12	2234.23	2235.24	1.422
Acsl1	Long-chain-fatty-acid--CoA ligase 1 OS=Mus musculus GN=Acsl1 PE=1 SV=1	sp|P41216|ACSL1_MOUSE,tr|D3Z041|D3Z041_MOUSE,tr|Q6GTG6|Q6GTG6_MOUSE	77908.2	1	15	GIAVHPELFSIDNGLLTPTLK	57.2	1118.12	2234.23	2235.24	0.4376
Acsl1	Long-chain-fatty-acid--CoA ligase 1 OS=Mus musculus GN=Acsl1 PE=1 SV=1	sp|P41216|ACSL1_MOUSE,tr|D3Z041|D3Z041_MOUSE,tr|Q6GTG6|Q6GTG6_MOUSE	77908.2	1	23	GIAVHPELFSIDNGLLTPTLK	70	1118.12	2234.24	2235.24	1.69
Acsl1	Long-chain-fatty-acid--CoA ligase 1 OS=Mus musculus GN=Acsl1 PE=1 SV=1	sp|P41216|ACSL1_MOUSE,tr|D3Z041|D3Z041_MOUSE,tr|Q6GTG6|Q6GTG6_MOUSE	77908.2	1	19	GIAVHPELFSIDNGLLTPTLK	45.5	1118.12	2234.23	2235.24	0.3481
Acsl1	Long-chain-fatty-acid--CoA ligase 1 OS=Mus musculus GN=Acsl1 PE=1 SV=1	sp|P41216|ACSL1_MOUSE,tr|D3Z041|D3Z041_MOUSE,tr|Q6GTG6|Q6GTG6_MOUSE	77908.2	1	23	GIAVHPELFSIDNGLLTPTLK	33	1118.12	2234.23	2235.24	-2.605
Acsl1	Long-chain-fatty-acid--CoA ligase 1 OS=Mus musculus GN=Acsl1 PE=1 SV=1	sp|P41216|ACSL1_MOUSE,tr|D3Z041|D3Z041_MOUSE,tr|Q6GTG6|Q6GTG6_MOUSE	77908.2	1	24	GIAVHPELFSIDNGLLTPTLK	31.9	1118.12	2234.23	2235.24	0.4376
Acsl1	Long-chain-fatty-acid--CoA ligase 1 OS=Mus musculus GN=Acsl1 PE=1 SV=1	sp|P41216|ACSL1_MOUSE,tr|D3Z041|D3Z041_MOUSE,tr|Q6GTG6|Q6GTG6_MOUSE	77908.2	1	9	GIAVHPELFSIDNGLLTPTLK	38.1	1118.12	2234.23	2235.24	-0.7256
Acsl1	Long-chain-fatty-acid--CoA ligase 1 OS=Mus musculus GN=Acsl1 PE=1 SV=1	sp|P41216|ACSL1_MOUSE,tr|D3Z041|D3Z041_MOUSE,tr|Q6GTG6|Q6GTG6_MOUSE	77908.2	0.988	2	GIAVHPELFSIDNGLLTPTLK	31.8	1118.12	2234.22	2235.24	-6.721
Acsl1	Long-chain-fatty-acid--CoA ligase 1 OS=Mus musculus GN=Acsl1 PE=1 SV=1	sp|P41216|ACSL1_MOUSE,tr|D3Z041|D3Z041_MOUSE,tr|Q6GTG6|Q6GTG6_MOUSE	77908.2	1	7	GIAVHPELFSIDNGLLTPTLK	26.8	1118.12	2234.23	2235.24	-0.2782
Acsl1	Long-chain-fatty-acid--CoA ligase 1 OS=Mus musculus GN=Acsl1 PE=1 SV=1	sp|P41216|ACSL1_MOUSE,tr|D3Z041|D3Z041_MOUSE,tr|Q6GTG6|Q6GTG6_MOUSE	77908.2	1	24	GIQVSNNGPcLGSR	61.2	729.863	1457.71	1458.71	4.218	c10: Carbamidomethyl (+57.02)
Acsl1	Long-chain-fatty-acid--CoA ligase 1 OS=Mus musculus GN=Acsl1 PE=1 SV=1	sp|P41216|ACSL1_MOUSE,tr|D3Z041|D3Z041_MOUSE,tr|Q6GTG6|Q6GTG6_MOUSE	77908.2	1	27	GIQVSNNGPcLGSR	70.5	729.859	1457.7	1458.71	-1.047	c10: Carbamidomethyl (+57.02)
Acsl1	Long-chain-fatty-acid--CoA ligase 1 OS=Mus musculus GN=Acsl1 PE=1 SV=1	sp|P41216|ACSL1_MOUSE,tr|D3Z041|D3Z041_MOUSE,tr|Q6GTG6|Q6GTG6_MOUSE	77908.2	1	30	GIQVSNNGPcLGSR	66	729.861	1457.71	1458.71	2.038	c10: Carbamidomethyl (+57.02)
Acsl1	Long-chain-fatty-acid--CoA ligase 1 OS=Mus musculus GN=Acsl1 PE=1 SV=1	sp|P41216|ACSL1_MOUSE,tr|D3Z041|D3Z041_MOUSE,tr|Q6GTG6|Q6GTG6_MOUSE	77908.2	1	20	GIQVSNNGPcLGSR	71.7	729.861	1457.71	1458.71	1.627	c10: Carbamidomethyl (+57.02)
Acsl1	Long-chain-fatty-acid--CoA ligase 1 OS=Mus musculus GN=Acsl1 PE=1 SV=1	sp|P41216|ACSL1_MOUSE,tr|D3Z041|D3Z041_MOUSE,tr|Q6GTG6|Q6GTG6_MOUSE	77908.2	1	18	GIQVSNNGPcLGSR	59.1	729.86	1457.71	1458.71	0.7903	c10: Carbamidomethyl (+57.02)
Acsl1	Long-chain-fatty-acid--CoA ligase 1 OS=Mus musculus GN=Acsl1 PE=1 SV=1	sp|P41216|ACSL1_MOUSE,tr|D3Z041|D3Z041_MOUSE,tr|Q6GTG6|Q6GTG6_MOUSE	77908.2	1	15	GIQVSNNGPcLGSR	50	729.859	1457.7	1458.71	-0.5534	c10: Carbamidomethyl (+57.02)
Acsl1	Long-chain-fatty-acid--CoA ligase 1 OS=Mus musculus GN=Acsl1 PE=1 SV=1	sp|P41216|ACSL1_MOUSE,tr|D3Z041|D3Z041_MOUSE,tr|Q6GTG6|Q6GTG6_MOUSE	77908.2	1	23	GIQVSNNGPcLGSR	71.6	729.86	1457.71	1458.71	0.8725	c10: Carbamidomethyl (+57.02)
Acsl1	Long-chain-fatty-acid--CoA ligase 1 OS=Mus musculus GN=Acsl1 PE=1 SV=1	sp|P41216|ACSL1_MOUSE,tr|D3Z041|D3Z041_MOUSE,tr|Q6GTG6|Q6GTG6_MOUSE	77908.2	1	19	GIQVSNNGPcLGSR	70.2	729.861	1457.71	1458.71	2.038	c10: Carbamidomethyl (+57.02)
Acsl1	Long-chain-fatty-acid--CoA ligase 1 OS=Mus musculus GN=Acsl1 PE=1 SV=1	sp|P41216|ACSL1_MOUSE,tr|D3Z041|D3Z041_MOUSE,tr|Q6GTG6|Q6GTG6_MOUSE	77908.2	1	23	GIQVSNNGPcLGSR	67.2	729.862	1457.71	1458.71	3.299	c10: Carbamidomethyl (+57.02)
Acsl1	Long-chain-fatty-acid--CoA ligase 1 OS=Mus musculus GN=Acsl1 PE=1 SV=1	sp|P41216|ACSL1_MOUSE,tr|D3Z041|D3Z041_MOUSE,tr|Q6GTG6|Q6GTG6_MOUSE	77908.2	1	24	GIQVSNNGPcLGSR	65.4	729.86	1457.7	1458.71	0.03617	c10: Carbamidomethyl (+57.02)
Acsl1	Long-chain-fatty-acid--CoA ligase 1 OS=Mus musculus GN=Acsl1 PE=1 SV=1	sp|P41216|ACSL1_MOUSE,tr|D3Z041|D3Z041_MOUSE,tr|Q6GTG6|Q6GTG6_MOUSE	77908.2	1	10	GIQVSNNGPcLGSR	57.9	729.859	1457.7	1458.71	-0.6357	c10: Carbamidomethyl (+57.02)
Acsl1	Long-chain-fatty-acid--CoA ligase 1 OS=Mus musculus GN=Acsl1 PE=1 SV=1	sp|P41216|ACSL1_MOUSE,tr|D3Z041|D3Z041_MOUSE,tr|Q6GTG6|Q6GTG6_MOUSE	77908.2	1	9	GIQVSNNGPcLGSR	50.3	729.861	1457.71	1458.71	1.873	c10: Carbamidomethyl (+57.02)
Acsl1	Long-chain-fatty-acid--CoA ligase 1 OS=Mus musculus GN=Acsl1 PE=1 SV=1	sp|P41216|ACSL1_MOUSE,tr|D3Z041|D3Z041_MOUSE,tr|Q6GTG6|Q6GTG6_MOUSE	77908.2	0.996	2	GIQVSNNGPcLGSR	36.5	729.861	1457.71	1458.71	1.791	c10: Carbamidomethyl (+57.02)
Acsl1	Long-chain-fatty-acid--CoA ligase 1 OS=Mus musculus GN=Acsl1 PE=1 SV=1	sp|P41216|ACSL1_MOUSE,tr|D3Z041|D3Z041_MOUSE,tr|Q6GTG6|Q6GTG6_MOUSE	77908.2	1	8	GIQVSNNGPcLGSR	59.2	729.862	1457.71	1458.71	3.217	c10: Carbamidomethyl (+57.02)
Acsl1	Long-chain-fatty-acid--CoA ligase 1 OS=Mus musculus GN=Acsl1 PE=1 SV=1	sp|P41216|ACSL1_MOUSE,tr|D3Z041|D3Z041_MOUSE,tr|Q6GTG6|Q6GTG6_MOUSE	77908.2	1	7	GIQVSNNGPcLGSR	53.2	729.86	1457.71	1458.71	1.037	c10: Carbamidomethyl (+57.02)
Acsl1	Long-chain-fatty-acid--CoA ligase 1 OS=Mus musculus GN=Acsl1 PE=1 SV=1	sp|P41216|ACSL1_MOUSE,tr|D3Z041|D3Z041_MOUSE,tr|Q6GTG6|Q6GTG6_MOUSE	77908.2	1	24	GLQGSFEELcR	48.7	1295.61	1294.6	1295.61	1.921	c10: Carbamidomethyl (+57.02)
Acsl1	Long-chain-fatty-acid--CoA ligase 1 OS=Mus musculus GN=Acsl1 PE=1 SV=1	sp|P41216|ACSL1_MOUSE,tr|D3Z041|D3Z041_MOUSE,tr|Q6GTG6|Q6GTG6_MOUSE	77908.2	1	24	GLQGSFEELcR	77	648.307	1294.6	1295.61	1.044	c10: Carbamidomethyl (+57.02)
Acsl1	Long-chain-fatty-acid--CoA ligase 1 OS=Mus musculus GN=Acsl1 PE=1 SV=1	sp|P41216|ACSL1_MOUSE,tr|D3Z041|D3Z041_MOUSE,tr|Q6GTG6|Q6GTG6_MOUSE	77908.2	1	27	GLQGSFEELcR	37.8	1295.6	1294.59	1295.61	-2.17	c10: Carbamidomethyl (+57.02)
Acsl1	Long-chain-fatty-acid--CoA ligase 1 OS=Mus musculus GN=Acsl1 PE=1 SV=1	sp|P41216|ACSL1_MOUSE,tr|D3Z041|D3Z041_MOUSE,tr|Q6GTG6|Q6GTG6_MOUSE	77908.2	1	27	GLQGSFEELcR	88.2	648.306	1294.6	1295.61	-0.3606	c10: Carbamidomethyl (+57.02)
Acsl1	Long-chain-fatty-acid--CoA ligase 1 OS=Mus musculus GN=Acsl1 PE=1 SV=1	sp|P41216|ACSL1_MOUSE,tr|D3Z041|D3Z041_MOUSE,tr|Q6GTG6|Q6GTG6_MOUSE	77908.2	1	30	GLQGSFEELcR	39.4	1295.61	1294.6	1295.61	0.6088	c10: Carbamidomethyl (+57.02)
Acsl1	Long-chain-fatty-acid--CoA ligase 1 OS=Mus musculus GN=Acsl1 PE=1 SV=1	sp|P41216|ACSL1_MOUSE,tr|D3Z041|D3Z041_MOUSE,tr|Q6GTG6|Q6GTG6_MOUSE	77908.2	1	30	GLQGSFEELcR	64.5	648.307	1294.6	1295.61	0.9515	c10: Carbamidomethyl (+57.02)
Acsl1	Long-chain-fatty-acid--CoA ligase 1 OS=Mus musculus GN=Acsl1 PE=1 SV=1	sp|P41216|ACSL1_MOUSE,tr|D3Z041|D3Z041_MOUSE,tr|Q6GTG6|Q6GTG6_MOUSE	77908.2	1	20	GLQGSFEELcR	39.1	1295.61	1294.6	1295.61	3.001	c10: Carbamidomethyl (+57.02)
Acsl1	Long-chain-fatty-acid--CoA ligase 1 OS=Mus musculus GN=Acsl1 PE=1 SV=1	sp|P41216|ACSL1_MOUSE,tr|D3Z041|D3Z041_MOUSE,tr|Q6GTG6|Q6GTG6_MOUSE	77908.2	1	20	GLQGSFEELcR	88	648.307	1294.6	1295.61	0.4884	c10: Carbamidomethyl (+57.02)
Acsl1	Long-chain-fatty-acid--CoA ligase 1 OS=Mus musculus GN=Acsl1 PE=1 SV=1	sp|P41216|ACSL1_MOUSE,tr|D3Z041|D3Z041_MOUSE,tr|Q6GTG6|Q6GTG6_MOUSE	77908.2	1	15	GLQGSFEELcR	28.4	648.303	1294.59	1295.61	-4.513	c10: Carbamidomethyl (+57.02)
Acsl1	Long-chain-fatty-acid--CoA ligase 1 OS=Mus musculus GN=Acsl1 PE=1 SV=1	sp|P41216|ACSL1_MOUSE,tr|D3Z041|D3Z041_MOUSE,tr|Q6GTG6|Q6GTG6_MOUSE	77908.2	1	23	GLQGSFEELcR	57.4	648.306	1294.6	1295.61	-0.3606	c10: Carbamidomethyl (+57.02)
Acsl1	Long-chain-fatty-acid--CoA ligase 1 OS=Mus musculus GN=Acsl1 PE=1 SV=1	sp|P41216|ACSL1_MOUSE,tr|D3Z041|D3Z041_MOUSE,tr|Q6GTG6|Q6GTG6_MOUSE	77908.2	1	19	GLQGSFEELcR	27.9	1295.6	1294.59	1295.61	-2.864	c10: Carbamidomethyl (+57.02)
Acsl1	Long-chain-fatty-acid--CoA ligase 1 OS=Mus musculus GN=Acsl1 PE=1 SV=1	sp|P41216|ACSL1_MOUSE,tr|D3Z041|D3Z041_MOUSE,tr|Q6GTG6|Q6GTG6_MOUSE	77908.2	1	23	GLQGSFEELcR	39.7	1295.61	1294.6	1295.61	3.156	c10: Carbamidomethyl (+57.02)
Acsl1	Long-chain-fatty-acid--CoA ligase 1 OS=Mus musculus GN=Acsl1 PE=1 SV=1	sp|P41216|ACSL1_MOUSE,tr|D3Z041|D3Z041_MOUSE,tr|Q6GTG6|Q6GTG6_MOUSE	77908.2	1	24	GLQGSFEELcR	40.9	1295.6	1294.59	1295.61	-5.566	c10: Carbamidomethyl (+57.02)
Acsl1	Long-chain-fatty-acid--CoA ligase 1 OS=Mus musculus GN=Acsl1 PE=1 SV=1	sp|P41216|ACSL1_MOUSE,tr|D3Z041|D3Z041_MOUSE,tr|Q6GTG6|Q6GTG6_MOUSE	77908.2	1	24	GYLKDPAR	30.6	460.253	918.491	919.5	-1.003
Acsl1	Long-chain-fatty-acid--CoA ligase 1 OS=Mus musculus GN=Acsl1 PE=1 SV=1	sp|P41216|ACSL1_MOUSE,tr|D3Z041|D3Z041_MOUSE,tr|Q6GTG6|Q6GTG6_MOUSE	77908.2	1	9	GYLKDPAR	28	460.252	918.49	919.5	-2.199
Acsl1	Long-chain-fatty-acid--CoA ligase 1 OS=Mus musculus GN=Acsl1 PE=1 SV=1	sp|P41216|ACSL1_MOUSE,tr|D3Z041|D3Z041_MOUSE,tr|Q6GTG6|Q6GTG6_MOUSE	77908.2	1	18	IENIYLR	31.5	460.764	919.513	920.52	0.4976
Acsl1	Long-chain-fatty-acid--CoA ligase 1 OS=Mus musculus GN=Acsl1 PE=1 SV=1	sp|P41216|ACSL1_MOUSE,tr|D3Z041|D3Z041_MOUSE,tr|Q6GTG6|Q6GTG6_MOUSE	77908.2	1	23	IENIYLR	31.1	460.764	919.513	920.52	-0.3063
Acsl1	Long-chain-fatty-acid--CoA ligase 1 OS=Mus musculus GN=Acsl1 PE=1 SV=1	sp|P41216|ACSL1_MOUSE,tr|D3Z041|D3Z041_MOUSE,tr|Q6GTG6|Q6GTG6_MOUSE	77908.2	1	24	IENIYLR	55.4	460.764	919.512	920.52	-0.3715
Acsl1	Long-chain-fatty-acid--CoA ligase 1 OS=Mus musculus GN=Acsl1 PE=1 SV=1	sp|P41216|ACSL1_MOUSE,tr|D3Z041|D3Z041_MOUSE,tr|Q6GTG6|Q6GTG6_MOUSE	77908.2	1	10	IENIYLR	45.7	460.764	919.514	920.52	1.823
Acsl1	Long-chain-fatty-acid--CoA ligase 1 OS=Mus musculus GN=Acsl1 PE=1 SV=1	sp|P41216|ACSL1_MOUSE,tr|D3Z041|D3Z041_MOUSE,tr|Q6GTG6|Q6GTG6_MOUSE	77908.2	1	9	IENIYLR	50	460.764	919.513	920.52	0.2152
Acsl1	Long-chain-fatty-acid--CoA ligase 1 OS=Mus musculus GN=Acsl1 PE=1 SV=1	sp|P41216|ACSL1_MOUSE,tr|D3Z041|D3Z041_MOUSE,tr|Q6GTG6|Q6GTG6_MOUSE	77908.2	1	7	IENIYLR	26.3	460.762	919.51	920.52	-2.631
Acsl1	Long-chain-fatty-acid--CoA ligase 1 OS=Mus musculus GN=Acsl1 PE=1 SV=1	sp|P41216|ACSL1_MOUSE,tr|D3Z041|D3Z041_MOUSE,tr|Q6GTG6|Q6GTG6_MOUSE	77908.2	1	23	IFGQANTSLK	37.3	539.798	1077.58	1078.59	0.3691
Acsl1	Long-chain-fatty-acid--CoA ligase 1 OS=Mus musculus GN=Acsl1 PE=1 SV=1	sp|P41216|ACSL1_MOUSE,tr|D3Z041|D3Z041_MOUSE,tr|Q6GTG6|Q6GTG6_MOUSE	77908.2	1	27	IFGQANTSLKR	32.8	617.85	1233.68	1234.69	1.294
Acsl1	Long-chain-fatty-acid--CoA ligase 1 OS=Mus musculus GN=Acsl1 PE=1 SV=1	sp|P41216|ACSL1_MOUSE,tr|D3Z041|D3Z041_MOUSE,tr|Q6GTG6|Q6GTG6_MOUSE	77908.2	1	30	IFGQANTSLKR	42.9	617.851	1233.69	1234.69	2.768
Acsl1	Long-chain-fatty-acid--CoA ligase 1 OS=Mus musculus GN=Acsl1 PE=1 SV=1	sp|P41216|ACSL1_MOUSE,tr|D3Z041|D3Z041_MOUSE,tr|Q6GTG6|Q6GTG6_MOUSE	77908.2	1	20	IFGQANTSLKR	63.1	617.85	1233.69	1234.69	2.477
Acsl1	Long-chain-fatty-acid--CoA ligase 1 OS=Mus musculus GN=Acsl1 PE=1 SV=1	sp|P41216|ACSL1_MOUSE,tr|D3Z041|D3Z041_MOUSE,tr|Q6GTG6|Q6GTG6_MOUSE	77908.2	1	18	IFGQANTSLKR	52.4	617.85	1233.69	1234.69	1.894
Acsl1	Long-chain-fatty-acid--CoA ligase 1 OS=Mus musculus GN=Acsl1 PE=1 SV=1	sp|P41216|ACSL1_MOUSE,tr|D3Z041|D3Z041_MOUSE,tr|Q6GTG6|Q6GTG6_MOUSE	77908.2	1	23	IFGQANTSLKR	51.6	617.848	1233.68	1234.69	-0.6819
Acsl1	Long-chain-fatty-acid--CoA ligase 1 OS=Mus musculus GN=Acsl1 PE=1 SV=1	sp|P41216|ACSL1_MOUSE,tr|D3Z041|D3Z041_MOUSE,tr|Q6GTG6|Q6GTG6_MOUSE	77908.2	1	23	IFGQANTSLKR	61	617.851	1233.69	1234.69	3.659
Acsl1	Long-chain-fatty-acid--CoA ligase 1 OS=Mus musculus GN=Acsl1 PE=1 SV=1	sp|P41216|ACSL1_MOUSE,tr|D3Z041|D3Z041_MOUSE,tr|Q6GTG6|Q6GTG6_MOUSE	77908.2	1	24	IFGQANTSLKR	60	617.85	1233.68	1234.69	1.197
Acsl1	Long-chain-fatty-acid--CoA ligase 1 OS=Mus musculus GN=Acsl1 PE=1 SV=1	sp|P41216|ACSL1_MOUSE,tr|D3Z041|D3Z041_MOUSE,tr|Q6GTG6|Q6GTG6_MOUSE	77908.2	1	10	IFGQANTSLKR	79.9	617.849	1233.68	1234.69	-0.196
Acsl1	Long-chain-fatty-acid--CoA ligase 1 OS=Mus musculus GN=Acsl1 PE=1 SV=1	sp|P41216|ACSL1_MOUSE,tr|D3Z041|D3Z041_MOUSE,tr|Q6GTG6|Q6GTG6_MOUSE	77908.2	1	9	IFGQANTSLKR	37.1	617.849	1233.68	1234.69	-0.2931
Acsl1	Long-chain-fatty-acid--CoA ligase 1 OS=Mus musculus GN=Acsl1 PE=1 SV=1	sp|P41216|ACSL1_MOUSE,tr|D3Z041|D3Z041_MOUSE,tr|Q6GTG6|Q6GTG6_MOUSE	77908.2	1	8	IFGQANTSLKR	48.7	617.851	1233.69	1234.69	3.562
Acsl1	Long-chain-fatty-acid--CoA ligase 1 OS=Mus musculus GN=Acsl1 PE=1 SV=1	sp|P41216|ACSL1_MOUSE,tr|D3Z041|D3Z041_MOUSE,tr|Q6GTG6|Q6GTG6_MOUSE	77908.2	1	7	IFGQANTSLKR	61.6	617.849	1233.68	1234.69	-0.3903
Acsl1	Long-chain-fatty-acid--CoA ligase 1 OS=Mus musculus GN=Acsl1 PE=1 SV=1	sp|P41216|ACSL1_MOUSE,tr|D3Z041|D3Z041_MOUSE,tr|Q6GTG6|Q6GTG6_MOUSE	77908.2	1	15	IGFFQGDIR	51.8	526.779	1051.54	1052.55	-0.8189
Acsl1	Long-chain-fatty-acid--CoA ligase 1 OS=Mus musculus GN=Acsl1 PE=1 SV=1	sp|P41216|ACSL1_MOUSE,tr|D3Z041|D3Z041_MOUSE,tr|Q6GTG6|Q6GTG6_MOUSE	77908.2	1	24	KPNQPYEWISYK	48.7	776.896	1551.78	1552.78	3.412
Acsl1	Long-chain-fatty-acid--CoA ligase 1 OS=Mus musculus GN=Acsl1 PE=1 SV=1	sp|P41216|ACSL1_MOUSE,tr|D3Z041|D3Z041_MOUSE,tr|Q6GTG6|Q6GTG6_MOUSE	77908.2	1	27	KPNQPYEWISYK	55.5	776.894	1551.77	1552.78	1.441
Acsl1	Long-chain-fatty-acid--CoA ligase 1 OS=Mus musculus GN=Acsl1 PE=1 SV=1	sp|P41216|ACSL1_MOUSE,tr|D3Z041|D3Z041_MOUSE,tr|Q6GTG6|Q6GTG6_MOUSE	77908.2	1	30	KPNQPYEWISYK	50.3	776.897	1551.78	1552.78	4.12
Acsl1	Long-chain-fatty-acid--CoA ligase 1 OS=Mus musculus GN=Acsl1 PE=1 SV=1	sp|P41216|ACSL1_MOUSE,tr|D3Z041|D3Z041_MOUSE,tr|Q6GTG6|Q6GTG6_MOUSE	77908.2	1	20	KPNQPYEWISYK	60.6	776.895	1551.78	1552.78	2.227
Acsl1	Long-chain-fatty-acid--CoA ligase 1 OS=Mus musculus GN=Acsl1 PE=1 SV=1	sp|P41216|ACSL1_MOUSE,tr|D3Z041|D3Z041_MOUSE,tr|Q6GTG6|Q6GTG6_MOUSE	77908.2	1	18	KPNQPYEWISYK	31.7	776.898	1551.78	1552.78	5.447
Acsl1	Long-chain-fatty-acid--CoA ligase 1 OS=Mus musculus GN=Acsl1 PE=1 SV=1	sp|P41216|ACSL1_MOUSE,tr|D3Z041|D3Z041_MOUSE,tr|Q6GTG6|Q6GTG6_MOUSE	77908.2	1	15	KPNQPYEWISYK	49.7	776.898	1551.78	1552.78	6.323
Acsl1	Long-chain-fatty-acid--CoA ligase 1 OS=Mus musculus GN=Acsl1 PE=1 SV=1	sp|P41216|ACSL1_MOUSE,tr|D3Z041|D3Z041_MOUSE,tr|Q6GTG6|Q6GTG6_MOUSE	77908.2	1	23	KPNQPYEWISYK	38.6	776.895	1551.77	1552.78	1.596
Acsl1	Long-chain-fatty-acid--CoA ligase 1 OS=Mus musculus GN=Acsl1 PE=1 SV=1	sp|P41216|ACSL1_MOUSE,tr|D3Z041|D3Z041_MOUSE,tr|Q6GTG6|Q6GTG6_MOUSE	77908.2	1	23	KPNQPYEWISYK	41.1	776.894	1551.77	1552.78	0.4238
Acsl1	Long-chain-fatty-acid--CoA ligase 1 OS=Mus musculus GN=Acsl1 PE=1 SV=1	sp|P41216|ACSL1_MOUSE,tr|D3Z041|D3Z041_MOUSE,tr|Q6GTG6|Q6GTG6_MOUSE	77908.2	1	24	KPNQPYEWISYK	50.4	776.894	1551.77	1552.78	0.3465
Acsl1	Long-chain-fatty-acid--CoA ligase 1 OS=Mus musculus GN=Acsl1 PE=1 SV=1	sp|P41216|ACSL1_MOUSE,tr|D3Z041|D3Z041_MOUSE,tr|Q6GTG6|Q6GTG6_MOUSE	77908.2	1	10	KPNQPYEWISYK	38.1	776.892	1551.77	1552.78	-2.101
Acsl1	Long-chain-fatty-acid--CoA ligase 1 OS=Mus musculus GN=Acsl1 PE=1 SV=1	sp|P41216|ACSL1_MOUSE,tr|D3Z041|D3Z041_MOUSE,tr|Q6GTG6|Q6GTG6_MOUSE	77908.2	1	9	KPNQPYEWISYK	27.4	518.264	1551.77	1552.78	-1.39
Acsl1	Long-chain-fatty-acid--CoA ligase 1 OS=Mus musculus GN=Acsl1 PE=1 SV=1	sp|P41216|ACSL1_MOUSE,tr|D3Z041|D3Z041_MOUSE,tr|Q6GTG6|Q6GTG6_MOUSE	77908.2	1	24	LAQGEYIAPEK	55.5	609.822	1217.63	1218.64	-0.1001
Acsl1	Long-chain-fatty-acid--CoA ligase 1 OS=Mus musculus GN=Acsl1 PE=1 SV=1	sp|P41216|ACSL1_MOUSE,tr|D3Z041|D3Z041_MOUSE,tr|Q6GTG6|Q6GTG6_MOUSE	77908.2	1	27	LAQGEYIAPEK	34.3	609.822	1217.63	1218.64	-0.3955
Acsl1	Long-chain-fatty-acid--CoA ligase 1 OS=Mus musculus GN=Acsl1 PE=1 SV=1	sp|P41216|ACSL1_MOUSE,tr|D3Z041|D3Z041_MOUSE,tr|Q6GTG6|Q6GTG6_MOUSE	77908.2	1	30	LAQGEYIAPEK	42.9	609.823	1217.63	1218.64	1.393
Acsl1	Long-chain-fatty-acid--CoA ligase 1 OS=Mus musculus GN=Acsl1 PE=1 SV=1	sp|P41216|ACSL1_MOUSE,tr|D3Z041|D3Z041_MOUSE,tr|Q6GTG6|Q6GTG6_MOUSE	77908.2	1	18	LAQGEYIAPEK	43.1	609.822	1217.63	1218.64	0.7041
Acsl1	Long-chain-fatty-acid--CoA ligase 1 OS=Mus musculus GN=Acsl1 PE=1 SV=1	sp|P41216|ACSL1_MOUSE,tr|D3Z041|D3Z041_MOUSE,tr|Q6GTG6|Q6GTG6_MOUSE	77908.2	1	15	LAQGEYIAPEK	42.8	609.82	1217.63	1218.64	-2.906
Acsl1	Long-chain-fatty-acid--CoA ligase 1 OS=Mus musculus GN=Acsl1 PE=1 SV=1	sp|P41216|ACSL1_MOUSE,tr|D3Z041|D3Z041_MOUSE,tr|Q6GTG6|Q6GTG6_MOUSE	77908.2	1	23	LAQGEYIAPEK	47.2	609.822	1217.63	1218.64	0.7041
Acsl1	Long-chain-fatty-acid--CoA ligase 1 OS=Mus musculus GN=Acsl1 PE=1 SV=1	sp|P41216|ACSL1_MOUSE,tr|D3Z041|D3Z041_MOUSE,tr|Q6GTG6|Q6GTG6_MOUSE	77908.2	1	19	LAQGEYIAPEK	36.9	609.821	1217.63	1218.64	-1.397
Acsl1	Long-chain-fatty-acid--CoA ligase 1 OS=Mus musculus GN=Acsl1 PE=1 SV=1	sp|P41216|ACSL1_MOUSE,tr|D3Z041|D3Z041_MOUSE,tr|Q6GTG6|Q6GTG6_MOUSE	77908.2	1	23	LAQGEYIAPEK	46.3	609.82	1217.62	1218.64	-3.612
Acsl1	Long-chain-fatty-acid--CoA ligase 1 OS=Mus musculus GN=Acsl1 PE=1 SV=1	sp|P41216|ACSL1_MOUSE,tr|D3Z041|D3Z041_MOUSE,tr|Q6GTG6|Q6GTG6_MOUSE	77908.2	1	24	LAQGEYIAPEK	39.8	609.823	1217.63	1218.64	1.902
Acsl1	Long-chain-fatty-acid--CoA ligase 1 OS=Mus musculus GN=Acsl1 PE=1 SV=1	sp|P41216|ACSL1_MOUSE,tr|D3Z041|D3Z041_MOUSE,tr|Q6GTG6|Q6GTG6_MOUSE	77908.2	1	8	LAQGEYIAPEK	38.4	609.823	1217.63	1218.64	1.607
Acsl1	Long-chain-fatty-acid--CoA ligase 1 OS=Mus musculus GN=Acsl1 PE=1 SV=1	sp|P41216|ACSL1_MOUSE,tr|D3Z041|D3Z041_MOUSE,tr|Q6GTG6|Q6GTG6_MOUSE	77908.2	1	24	LAQGEYIAPEKIENIYLR	60.1	707.386	2119.14	2120.14	2.072
Acsl1	Long-chain-fatty-acid--CoA ligase 1 OS=Mus musculus GN=Acsl1 PE=1 SV=1	sp|P41216|ACSL1_MOUSE,tr|D3Z041|D3Z041_MOUSE,tr|Q6GTG6|Q6GTG6_MOUSE	77908.2	1	24	LAQGEYIAPEKIENIYLR	74.3	1060.57	2119.13	2120.14	-2.039
Acsl1	Long-chain-fatty-acid--CoA ligase 1 OS=Mus musculus GN=Acsl1 PE=1 SV=1	sp|P41216|ACSL1_MOUSE,tr|D3Z041|D3Z041_MOUSE,tr|Q6GTG6|Q6GTG6_MOUSE	77908.2	1	27	LAQGEYIAPEKIENIYLR	88.3	1060.58	2119.14	2120.14	2.772
Acsl1	Long-chain-fatty-acid--CoA ligase 1 OS=Mus musculus GN=Acsl1 PE=1 SV=1	sp|P41216|ACSL1_MOUSE,tr|D3Z041|D3Z041_MOUSE,tr|Q6GTG6|Q6GTG6_MOUSE	77908.2	1	30	LAQGEYIAPEKIENIYLR	84.4	1060.58	2119.14	2120.14	2.772
Acsl1	Long-chain-fatty-acid--CoA ligase 1 OS=Mus musculus GN=Acsl1 PE=1 SV=1	sp|P41216|ACSL1_MOUSE,tr|D3Z041|D3Z041_MOUSE,tr|Q6GTG6|Q6GTG6_MOUSE	77908.2	1	18	LAQGEYIAPEKIENIYLR	47.5	1060.57	2119.13	2120.14	-1.19
Acsl1	Long-chain-fatty-acid--CoA ligase 1 OS=Mus musculus GN=Acsl1 PE=1 SV=1	sp|P41216|ACSL1_MOUSE,tr|D3Z041|D3Z041_MOUSE,tr|Q6GTG6|Q6GTG6_MOUSE	77908.2	1	15	LAQGEYIAPEKIENIYLR	68.8	1060.57	2119.13	2120.14	-1.567
Acsl1	Long-chain-fatty-acid--CoA ligase 1 OS=Mus musculus GN=Acsl1 PE=1 SV=1	sp|P41216|ACSL1_MOUSE,tr|D3Z041|D3Z041_MOUSE,tr|Q6GTG6|Q6GTG6_MOUSE	77908.2	1	23	LAQGEYIAPEKIENIYLR	70.6	1060.58	2119.14	2120.14	4.187
Acsl1	Long-chain-fatty-acid--CoA ligase 1 OS=Mus musculus GN=Acsl1 PE=1 SV=1	sp|P41216|ACSL1_MOUSE,tr|D3Z041|D3Z041_MOUSE,tr|Q6GTG6|Q6GTG6_MOUSE	77908.2	1	19	LAQGEYIAPEKIENIYLR	70.3	1060.57	2119.13	2120.14	-2.322
Acsl1	Long-chain-fatty-acid--CoA ligase 1 OS=Mus musculus GN=Acsl1 PE=1 SV=1	sp|P41216|ACSL1_MOUSE,tr|D3Z041|D3Z041_MOUSE,tr|Q6GTG6|Q6GTG6_MOUSE	77908.2	1	23	LAQGEYIAPEKIENIYLR	81.7	1060.58	2119.14	2120.14	1.923
Acsl1	Long-chain-fatty-acid--CoA ligase 1 OS=Mus musculus GN=Acsl1 PE=1 SV=1	sp|P41216|ACSL1_MOUSE,tr|D3Z041|D3Z041_MOUSE,tr|Q6GTG6|Q6GTG6_MOUSE	77908.2	1	24	LAQGEYIAPEKIENIYLR	86.9	1060.58	2119.15	2120.14	7.206
Acsl1	Long-chain-fatty-acid--CoA ligase 1 OS=Mus musculus GN=Acsl1 PE=1 SV=1	sp|P41216|ACSL1_MOUSE,tr|D3Z041|D3Z041_MOUSE,tr|Q6GTG6|Q6GTG6_MOUSE	77908.2	1	10	LAQGEYIAPEKIENIYLR	47.3	1060.57	2119.13	2120.14	1.546
Acsl1	Long-chain-fatty-acid--CoA ligase 1 OS=Mus musculus GN=Acsl1 PE=1 SV=1	sp|P41216|ACSL1_MOUSE,tr|D3Z041|D3Z041_MOUSE,tr|Q6GTG6|Q6GTG6_MOUSE	77908.2	1	8	LAQGEYIAPEKIENIYLR	36.6	1060.57	2119.13	2120.14	-1.001
Acsl1	Long-chain-fatty-acid--CoA ligase 1 OS=Mus musculus GN=Acsl1 PE=1 SV=1	sp|P41216|ACSL1_MOUSE,tr|D3Z041|D3Z041_MOUSE,tr|Q6GTG6|Q6GTG6_MOUSE	77908.2	1	24	LLLEGVENK	38.1	1014.59	1013.58	1014.58	7.15
Acsl1	Long-chain-fatty-acid--CoA ligase 1 OS=Mus musculus GN=Acsl1 PE=1 SV=1	sp|P41216|ACSL1_MOUSE,tr|D3Z041|D3Z041_MOUSE,tr|Q6GTG6|Q6GTG6_MOUSE	77908.2	1	27	LLLEGVENK	42.2	1014.59	1013.58	1014.58	6.263
Acsl1	Long-chain-fatty-acid--CoA ligase 1 OS=Mus musculus GN=Acsl1 PE=1 SV=1	sp|P41216|ACSL1_MOUSE,tr|D3Z041|D3Z041_MOUSE,tr|Q6GTG6|Q6GTG6_MOUSE	77908.2	1	27	LLLEGVENK	63	507.795	1013.58	1014.58	-0.5144
Acsl1	Long-chain-fatty-acid--CoA ligase 1 OS=Mus musculus GN=Acsl1 PE=1 SV=1	sp|P41216|ACSL1_MOUSE,tr|D3Z041|D3Z041_MOUSE,tr|Q6GTG6|Q6GTG6_MOUSE	77908.2	1	30	LLLEGVENK	34.6	1014.58	1013.57	1014.58	-2.706
Acsl1	Long-chain-fatty-acid--CoA ligase 1 OS=Mus musculus GN=Acsl1 PE=1 SV=1	sp|P41216|ACSL1_MOUSE,tr|D3Z041|D3Z041_MOUSE,tr|Q6GTG6|Q6GTG6_MOUSE	77908.2	1	20	LLLEGVENK	34.8	1014.59	1013.58	1014.58	3.7
Acsl1	Long-chain-fatty-acid--CoA ligase 1 OS=Mus musculus GN=Acsl1 PE=1 SV=1	sp|P41216|ACSL1_MOUSE,tr|D3Z041|D3Z041_MOUSE,tr|Q6GTG6|Q6GTG6_MOUSE	77908.2	1	18	LLLEGVENK	34.9	1014.58	1013.58	1014.58	0.2504
Acsl1	Long-chain-fatty-acid--CoA ligase 1 OS=Mus musculus GN=Acsl1 PE=1 SV=1	sp|P41216|ACSL1_MOUSE,tr|D3Z041|D3Z041_MOUSE,tr|Q6GTG6|Q6GTG6_MOUSE	77908.2	1	15	LLLEGVENK	46.5	1014.58	1013.57	1014.58	-4.481
Acsl1	Long-chain-fatty-acid--CoA ligase 1 OS=Mus musculus GN=Acsl1 PE=1 SV=1	sp|P41216|ACSL1_MOUSE,tr|D3Z041|D3Z041_MOUSE,tr|Q6GTG6|Q6GTG6_MOUSE	77908.2	1	23	LLLEGVENK	34.6	1014.58	1013.58	1014.58	1.532
Acsl1	Long-chain-fatty-acid--CoA ligase 1 OS=Mus musculus GN=Acsl1 PE=1 SV=1	sp|P41216|ACSL1_MOUSE,tr|D3Z041|D3Z041_MOUSE,tr|Q6GTG6|Q6GTG6_MOUSE	77908.2	1	19	LLLEGVENK	38.1	1014.58	1013.57	1014.58	-1.228
Acsl1	Long-chain-fatty-acid--CoA ligase 1 OS=Mus musculus GN=Acsl1 PE=1 SV=1	sp|P41216|ACSL1_MOUSE,tr|D3Z041|D3Z041_MOUSE,tr|Q6GTG6|Q6GTG6_MOUSE	77908.2	1	23	LLLEGVENK	44	507.795	1013.58	1014.58	-0.8101
Acsl1	Long-chain-fatty-acid--CoA ligase 1 OS=Mus musculus GN=Acsl1 PE=1 SV=1	sp|P41216|ACSL1_MOUSE,tr|D3Z041|D3Z041_MOUSE,tr|Q6GTG6|Q6GTG6_MOUSE	77908.2	1	24	LLLEGVENKLTPcLK	79.8	863.997	1725.98	1726.98	5.138	c13: Carbamidomethyl (+57.02)
Acsl1	Long-chain-fatty-acid--CoA ligase 1 OS=Mus musculus GN=Acsl1 PE=1 SV=1	sp|P41216|ACSL1_MOUSE,tr|D3Z041|D3Z041_MOUSE,tr|Q6GTG6|Q6GTG6_MOUSE	77908.2	1	27	LLLEGVENKLTPcLK	43.2	863.99	1725.97	1726.98	-2.575	c13: Carbamidomethyl (+57.02)
Acsl1	Long-chain-fatty-acid--CoA ligase 1 OS=Mus musculus GN=Acsl1 PE=1 SV=1	sp|P41216|ACSL1_MOUSE,tr|D3Z041|D3Z041_MOUSE,tr|Q6GTG6|Q6GTG6_MOUSE	77908.2	1	30	LLLEGVENKLTPcLK	28.9	863.993	1725.97	1726.98	0.8875	c13: Carbamidomethyl (+57.02)
Acsl1	Long-chain-fatty-acid--CoA ligase 1 OS=Mus musculus GN=Acsl1 PE=1 SV=1	sp|P41216|ACSL1_MOUSE,tr|D3Z041|D3Z041_MOUSE,tr|Q6GTG6|Q6GTG6_MOUSE	77908.2	1	20	LLLEGVENKLTPcLK	28.4	863.991	1725.97	1726.98	-1.869	c13: Carbamidomethyl (+57.02)
Acsl1	Long-chain-fatty-acid--CoA ligase 1 OS=Mus musculus GN=Acsl1 PE=1 SV=1	sp|P41216|ACSL1_MOUSE,tr|D3Z041|D3Z041_MOUSE,tr|Q6GTG6|Q6GTG6_MOUSE	77908.2	1	23	LLLEGVENKLTPcLK	60.9	863.993	1725.97	1726.98	0.4011	c13: Carbamidomethyl (+57.02)
Acsl1	Long-chain-fatty-acid--CoA ligase 1 OS=Mus musculus GN=Acsl1 PE=1 SV=1	sp|P41216|ACSL1_MOUSE,tr|D3Z041|D3Z041_MOUSE,tr|Q6GTG6|Q6GTG6_MOUSE	77908.2	1	24	LLLEGVENKLTPcLK	60.5	863.993	1725.97	1726.98	1.038	c13: Carbamidomethyl (+57.02)
Acsl1	Long-chain-fatty-acid--CoA ligase 1 OS=Mus musculus GN=Acsl1 PE=1 SV=1	sp|P41216|ACSL1_MOUSE,tr|D3Z041|D3Z041_MOUSE,tr|Q6GTG6|Q6GTG6_MOUSE	77908.2	1	24	LMITGAAPVSATVLTFLR	38.6	621.026	1860.06	1861.06	0.3181
Acsl1	Long-chain-fatty-acid--CoA ligase 1 OS=Mus musculus GN=Acsl1 PE=1 SV=1	sp|P41216|ACSL1_MOUSE,tr|D3Z041|D3Z041_MOUSE,tr|Q6GTG6|Q6GTG6_MOUSE	77908.2	1	24	LmITGAAPVSATVLTFLR	61.6	939.033	1876.05	1877.06	0.8647	m2: Oxidation (+15.99)
Acsl1	Long-chain-fatty-acid--CoA ligase 1 OS=Mus musculus GN=Acsl1 PE=1 SV=1	sp|P41216|ACSL1_MOUSE,tr|D3Z041|D3Z041_MOUSE,tr|Q6GTG6|Q6GTG6_MOUSE	77908.2	1	24	LmITGAAPVSATVLTFLR	77.6	939.037	1876.06	1877.06	5.286	m2: Oxidation (+15.99)
Acsl1	Long-chain-fatty-acid--CoA ligase 1 OS=Mus musculus GN=Acsl1 PE=1 SV=1	sp|P41216|ACSL1_MOUSE,tr|D3Z041|D3Z041_MOUSE,tr|Q6GTG6|Q6GTG6_MOUSE	77908.2	1	24	LMITGAAPVSATVLTFLR	79.2	931.039	1860.06	1861.06	4.362
Acsl1	Long-chain-fatty-acid--CoA ligase 1 OS=Mus musculus GN=Acsl1 PE=1 SV=1	sp|P41216|ACSL1_MOUSE,tr|D3Z041|D3Z041_MOUSE,tr|Q6GTG6|Q6GTG6_MOUSE	77908.2	1	27	LmITGAAPVSATVLTFLR	36.4	939.033	1876.05	1877.06	1.515	m2: Oxidation (+15.99)
Acsl1	Long-chain-fatty-acid--CoA ligase 1 OS=Mus musculus GN=Acsl1 PE=1 SV=1	sp|P41216|ACSL1_MOUSE,tr|D3Z041|D3Z041_MOUSE,tr|Q6GTG6|Q6GTG6_MOUSE	77908.2	1	27	LMITGAAPVSATVLTFLR	43.3	621.025	1860.05	1861.06	-0.4556
Acsl1	Long-chain-fatty-acid--CoA ligase 1 OS=Mus musculus GN=Acsl1 PE=1 SV=1	sp|P41216|ACSL1_MOUSE,tr|D3Z041|D3Z041_MOUSE,tr|Q6GTG6|Q6GTG6_MOUSE	77908.2	1	27	LmITGAAPVSATVLTFLR	55.4	939.034	1876.05	1877.06	2.676	m2: Oxidation (+15.99)
Acsl1	Long-chain-fatty-acid--CoA ligase 1 OS=Mus musculus GN=Acsl1 PE=1 SV=1	sp|P41216|ACSL1_MOUSE,tr|D3Z041|D3Z041_MOUSE,tr|Q6GTG6|Q6GTG6_MOUSE	77908.2	1	30	LmITGAAPVSATVLTFLR	61.4	939.03	1876.05	1877.06	-1.543	m2: Oxidation (+15.99)
Acsl1	Long-chain-fatty-acid--CoA ligase 1 OS=Mus musculus GN=Acsl1 PE=1 SV=1	sp|P41216|ACSL1_MOUSE,tr|D3Z041|D3Z041_MOUSE,tr|Q6GTG6|Q6GTG6_MOUSE	77908.2	1	30	LmITGAAPVSATVLTFLR	65.8	939.033	1876.05	1877.06	0.8647	m2: Oxidation (+15.99)
Acsl1	Long-chain-fatty-acid--CoA ligase 1 OS=Mus musculus GN=Acsl1 PE=1 SV=1	sp|P41216|ACSL1_MOUSE,tr|D3Z041|D3Z041_MOUSE,tr|Q6GTG6|Q6GTG6_MOUSE	77908.2	1	30	LMITGAAPVSATVLTFLR	91.6	931.036	1860.06	1861.06	1.675
Acsl1	Long-chain-fatty-acid--CoA ligase 1 OS=Mus musculus GN=Acsl1 PE=1 SV=1	sp|P41216|ACSL1_MOUSE,tr|D3Z041|D3Z041_MOUSE,tr|Q6GTG6|Q6GTG6_MOUSE	77908.2	1	20	LMITGAAPVSATVLTFLR	34.6	931.035	1860.06	1861.06	0.4288
Acsl1	Long-chain-fatty-acid--CoA ligase 1 OS=Mus musculus GN=Acsl1 PE=1 SV=1	sp|P41216|ACSL1_MOUSE,tr|D3Z041|D3Z041_MOUSE,tr|Q6GTG6|Q6GTG6_MOUSE	77908.2	1	20	LMITGAAPVSATVLTFLR	32.6	621.024	1860.05	1861.06	-1.536
Acsl1	Long-chain-fatty-acid--CoA ligase 1 OS=Mus musculus GN=Acsl1 PE=1 SV=1	sp|P41216|ACSL1_MOUSE,tr|D3Z041|D3Z041_MOUSE,tr|Q6GTG6|Q6GTG6_MOUSE	77908.2	1	20	LmITGAAPVSATVLTFLR	62.6	939.034	1876.05	1877.06	1.77	m2: Oxidation (+15.99)
Acsl1	Long-chain-fatty-acid--CoA ligase 1 OS=Mus musculus GN=Acsl1 PE=1 SV=1	sp|P41216|ACSL1_MOUSE,tr|D3Z041|D3Z041_MOUSE,tr|Q6GTG6|Q6GTG6_MOUSE	77908.2	1	18	LmITGAAPVSATVLTFLR	55.9	939.035	1876.05	1877.06	2.942	m2: Oxidation (+15.99)
Acsl1	Long-chain-fatty-acid--CoA ligase 1 OS=Mus musculus GN=Acsl1 PE=1 SV=1	sp|P41216|ACSL1_MOUSE,tr|D3Z041|D3Z041_MOUSE,tr|Q6GTG6|Q6GTG6_MOUSE	77908.2	1	18	LMITGAAPVSATVLTFLR	73.7	931.036	1860.06	1861.06	1.289
Acsl1	Long-chain-fatty-acid--CoA ligase 1 OS=Mus musculus GN=Acsl1 PE=1 SV=1	sp|P41216|ACSL1_MOUSE,tr|D3Z041|D3Z041_MOUSE,tr|Q6GTG6|Q6GTG6_MOUSE	77908.2	1	15	LmITGAAPVSATVLTFLR	52.7	939.032	1876.05	1877.06	-0.3074	m2: Oxidation (+15.99)
Acsl1	Long-chain-fatty-acid--CoA ligase 1 OS=Mus musculus GN=Acsl1 PE=1 SV=1	sp|P41216|ACSL1_MOUSE,tr|D3Z041|D3Z041_MOUSE,tr|Q6GTG6|Q6GTG6_MOUSE	77908.2	1	15	LMITGAAPVSATVLTFLR	78.6	931.035	1860.06	1861.06	1.084
Acsl1	Long-chain-fatty-acid--CoA ligase 1 OS=Mus musculus GN=Acsl1 PE=1 SV=1	sp|P41216|ACSL1_MOUSE,tr|D3Z041|D3Z041_MOUSE,tr|Q6GTG6|Q6GTG6_MOUSE	77908.2	1	23	LmITGAAPVSATVLTFLR	31.4	626.357	1876.05	1877.06	-0.2253	m2: Oxidation (+15.99)
Acsl1	Long-chain-fatty-acid--CoA ligase 1 OS=Mus musculus GN=Acsl1 PE=1 SV=1	sp|P41216|ACSL1_MOUSE,tr|D3Z041|D3Z041_MOUSE,tr|Q6GTG6|Q6GTG6_MOUSE	77908.2	1	23	LMITGAAPVSATVLTFLR	32.3	621.026	1860.06	1861.06	0.431
Acsl1	Long-chain-fatty-acid--CoA ligase 1 OS=Mus musculus GN=Acsl1 PE=1 SV=1	sp|P41216|ACSL1_MOUSE,tr|D3Z041|D3Z041_MOUSE,tr|Q6GTG6|Q6GTG6_MOUSE	77908.2	1	23	LmITGAAPVSATVLTFLR	53.9	939.03	1876.05	1877.06	-1.938	m2: Oxidation (+15.99)
Acsl1	Long-chain-fatty-acid--CoA ligase 1 OS=Mus musculus GN=Acsl1 PE=1 SV=1	sp|P41216|ACSL1_MOUSE,tr|D3Z041|D3Z041_MOUSE,tr|Q6GTG6|Q6GTG6_MOUSE	77908.2	1	23	LMITGAAPVSATVLTFLR	102	931.036	1860.06	1861.06	1.546
Acsl1	Long-chain-fatty-acid--CoA ligase 1 OS=Mus musculus GN=Acsl1 PE=1 SV=1	sp|P41216|ACSL1_MOUSE,tr|D3Z041|D3Z041_MOUSE,tr|Q6GTG6|Q6GTG6_MOUSE	77908.2	1	19	LmITGAAPVSATVLTFLR	42.9	939.034	1876.05	1877.06	1.834	m2: Oxidation (+15.99)
Acsl1	Long-chain-fatty-acid--CoA ligase 1 OS=Mus musculus GN=Acsl1 PE=1 SV=1	sp|P41216|ACSL1_MOUSE,tr|D3Z041|D3Z041_MOUSE,tr|Q6GTG6|Q6GTG6_MOUSE	77908.2	1	19	LMITGAAPVSATVLTFLR	96.6	931.036	1860.06	1861.06	1.546
Acsl1	Long-chain-fatty-acid--CoA ligase 1 OS=Mus musculus GN=Acsl1 PE=1 SV=1	sp|P41216|ACSL1_MOUSE,tr|D3Z041|D3Z041_MOUSE,tr|Q6GTG6|Q6GTG6_MOUSE	77908.2	1	23	LmITGAAPVSATVLTFLR	33.9	939.03	1876.05	1877.06	-2.321	m2: Oxidation (+15.99)
Acsl1	Long-chain-fatty-acid--CoA ligase 1 OS=Mus musculus GN=Acsl1 PE=1 SV=1	sp|P41216|ACSL1_MOUSE,tr|D3Z041|D3Z041_MOUSE,tr|Q6GTG6|Q6GTG6_MOUSE	77908.2	1	23	LMITGAAPVSATVLTFLR	58.5	621.026	1860.06	1861.06	1.318
Acsl1	Long-chain-fatty-acid--CoA ligase 1 OS=Mus musculus GN=Acsl1 PE=1 SV=1	sp|P41216|ACSL1_MOUSE,tr|D3Z041|D3Z041_MOUSE,tr|Q6GTG6|Q6GTG6_MOUSE	77908.2	1	23	LMITGAAPVSATVLTFLR	80	931.035	1860.05	1861.06	0.04194
Acsl1	Long-chain-fatty-acid--CoA ligase 1 OS=Mus musculus GN=Acsl1 PE=1 SV=1	sp|P41216|ACSL1_MOUSE,tr|D3Z041|D3Z041_MOUSE,tr|Q6GTG6|Q6GTG6_MOUSE	77908.2	1	24	LMITGAAPVSATVLTFLR	25.7	621.025	1860.05	1861.06	-0.5523
Acsl1	Long-chain-fatty-acid--CoA ligase 1 OS=Mus musculus GN=Acsl1 PE=1 SV=1	sp|P41216|ACSL1_MOUSE,tr|D3Z041|D3Z041_MOUSE,tr|Q6GTG6|Q6GTG6_MOUSE	77908.2	1	24	LmITGAAPVSATVLTFLR	33.4	939.033	1876.05	1877.06	0.7262	m2: Oxidation (+15.99)
Acsl1	Long-chain-fatty-acid--CoA ligase 1 OS=Mus musculus GN=Acsl1 PE=1 SV=1	sp|P41216|ACSL1_MOUSE,tr|D3Z041|D3Z041_MOUSE,tr|Q6GTG6|Q6GTG6_MOUSE	77908.2	1	24	LMITGAAPVSATVLTFLR	105	931.034	1860.05	1861.06	-0.2267
Acsl1	Long-chain-fatty-acid--CoA ligase 1 OS=Mus musculus GN=Acsl1 PE=1 SV=1	sp|P41216|ACSL1_MOUSE,tr|D3Z041|D3Z041_MOUSE,tr|Q6GTG6|Q6GTG6_MOUSE	77908.2	1	10	LmITGAAPVSATVLTFLR	51.2	939.03	1876.05	1877.06	-2.129	m2: Oxidation (+15.99)
Acsl1	Long-chain-fatty-acid--CoA ligase 1 OS=Mus musculus GN=Acsl1 PE=1 SV=1	sp|P41216|ACSL1_MOUSE,tr|D3Z041|D3Z041_MOUSE,tr|Q6GTG6|Q6GTG6_MOUSE	77908.2	1	10	LMITGAAPVSATVLTFLR	51.3	931.038	1860.06	1861.06	3.449
Acsl1	Long-chain-fatty-acid--CoA ligase 1 OS=Mus musculus GN=Acsl1 PE=1 SV=1	sp|P41216|ACSL1_MOUSE,tr|D3Z041|D3Z041_MOUSE,tr|Q6GTG6|Q6GTG6_MOUSE	77908.2	1	9	LmITGAAPVSATVLTFLR	58.1	939.038	1876.06	1877.06	5.936	m2: Oxidation (+15.99)
Acsl1	Long-chain-fatty-acid--CoA ligase 1 OS=Mus musculus GN=Acsl1 PE=1 SV=1	sp|P41216|ACSL1_MOUSE,tr|D3Z041|D3Z041_MOUSE,tr|Q6GTG6|Q6GTG6_MOUSE	77908.2	1	9	LMITGAAPVSATVLTFLR	71.6	931.034	1860.05	1861.06	-0.2912
Acsl1	Long-chain-fatty-acid--CoA ligase 1 OS=Mus musculus GN=Acsl1 PE=1 SV=1	sp|P41216|ACSL1_MOUSE,tr|D3Z041|D3Z041_MOUSE,tr|Q6GTG6|Q6GTG6_MOUSE	77908.2	0.988	2	LMITGAAPVSATVLTFLR	73.8	931.033	1860.05	1861.06	-2.193
Acsl1	Long-chain-fatty-acid--CoA ligase 1 OS=Mus musculus GN=Acsl1 PE=1 SV=1	sp|P41216|ACSL1_MOUSE,tr|D3Z041|D3Z041_MOUSE,tr|Q6GTG6|Q6GTG6_MOUSE	77908.2	1	24	LVDVEEMNYLASK	29	504.254	1509.74	1510.75	1.18
Acsl1	Long-chain-fatty-acid--CoA ligase 1 OS=Mus musculus GN=Acsl1 PE=1 SV=1	sp|P41216|ACSL1_MOUSE,tr|D3Z041|D3Z041_MOUSE,tr|Q6GTG6|Q6GTG6_MOUSE	77908.2	1	24	LVDVEEmNYLASK	49.9	763.873	1525.73	1526.74	-0.9543	m7: Oxidation (+15.99)
Acsl1	Long-chain-fatty-acid--CoA ligase 1 OS=Mus musculus GN=Acsl1 PE=1 SV=1	sp|P41216|ACSL1_MOUSE,tr|D3Z041|D3Z041_MOUSE,tr|Q6GTG6|Q6GTG6_MOUSE	77908.2	1	24	LVDVEEMNYLASK	96.6	755.878	1509.74	1510.75	2.302
Acsl1	Long-chain-fatty-acid--CoA ligase 1 OS=Mus musculus GN=Acsl1 PE=1 SV=1	sp|P41216|ACSL1_MOUSE,tr|D3Z041|D3Z041_MOUSE,tr|Q6GTG6|Q6GTG6_MOUSE	77908.2	1	27	LVDVEEmNYLASK	84.1	763.875	1525.74	1526.74	1.207	m7: Oxidation (+15.99)
Acsl1	Long-chain-fatty-acid--CoA ligase 1 OS=Mus musculus GN=Acsl1 PE=1 SV=1	sp|P41216|ACSL1_MOUSE,tr|D3Z041|D3Z041_MOUSE,tr|Q6GTG6|Q6GTG6_MOUSE	77908.2	1	27	LVDVEEMNYLASK	92.8	755.878	1509.74	1510.75	1.654
Acsl1	Long-chain-fatty-acid--CoA ligase 1 OS=Mus musculus GN=Acsl1 PE=1 SV=1	sp|P41216|ACSL1_MOUSE,tr|D3Z041|D3Z041_MOUSE,tr|Q6GTG6|Q6GTG6_MOUSE	77908.2	1	30	LVDVEEMNYLASK	42	1510.74	1509.74	1510.75	-0.9571
Acsl1	Long-chain-fatty-acid--CoA ligase 1 OS=Mus musculus GN=Acsl1 PE=1 SV=1	sp|P41216|ACSL1_MOUSE,tr|D3Z041|D3Z041_MOUSE,tr|Q6GTG6|Q6GTG6_MOUSE	77908.2	1	30	LVDVEEMNYLASK	87	755.878	1509.74	1510.75	1.323
Acsl1	Long-chain-fatty-acid--CoA ligase 1 OS=Mus musculus GN=Acsl1 PE=1 SV=1	sp|P41216|ACSL1_MOUSE,tr|D3Z041|D3Z041_MOUSE,tr|Q6GTG6|Q6GTG6_MOUSE	77908.2	1	20	LVDVEEMNYLASK	24	504.253	1509.74	1510.75	-0.9452
Acsl1	Long-chain-fatty-acid--CoA ligase 1 OS=Mus musculus GN=Acsl1 PE=1 SV=1	sp|P41216|ACSL1_MOUSE,tr|D3Z041|D3Z041_MOUSE,tr|Q6GTG6|Q6GTG6_MOUSE	77908.2	1	20	LVDVEEmNYLASK	32.6	763.872	1525.73	1526.74	-1.989	m7: Oxidation (+15.99)
Acsl1	Long-chain-fatty-acid--CoA ligase 1 OS=Mus musculus GN=Acsl1 PE=1 SV=1	sp|P41216|ACSL1_MOUSE,tr|D3Z041|D3Z041_MOUSE,tr|Q6GTG6|Q6GTG6_MOUSE	77908.2	1	20	LVDVEEMNYLASK	36.4	1510.75	1509.74	1510.75	3.147
Acsl1	Long-chain-fatty-acid--CoA ligase 1 OS=Mus musculus GN=Acsl1 PE=1 SV=1	sp|P41216|ACSL1_MOUSE,tr|D3Z041|D3Z041_MOUSE,tr|Q6GTG6|Q6GTG6_MOUSE	77908.2	1	20	LVDVEEMNYLASK	92	755.878	1509.74	1510.75	1.402
Acsl1	Long-chain-fatty-acid--CoA ligase 1 OS=Mus musculus GN=Acsl1 PE=1 SV=1	sp|P41216|ACSL1_MOUSE,tr|D3Z041|D3Z041_MOUSE,tr|Q6GTG6|Q6GTG6_MOUSE	77908.2	1	18	LVDVEEMNYLASK	31.9	504.253	1509.74	1510.75	-1.005
Acsl1	Long-chain-fatty-acid--CoA ligase 1 OS=Mus musculus GN=Acsl1 PE=1 SV=1	sp|P41216|ACSL1_MOUSE,tr|D3Z041|D3Z041_MOUSE,tr|Q6GTG6|Q6GTG6_MOUSE	77908.2	1	18	LVDVEEmNYLASK	42.4	763.873	1525.73	1526.74	-0.9543	m7: Oxidation (+15.99)
Acsl1	Long-chain-fatty-acid--CoA ligase 1 OS=Mus musculus GN=Acsl1 PE=1 SV=1	sp|P41216|ACSL1_MOUSE,tr|D3Z041|D3Z041_MOUSE,tr|Q6GTG6|Q6GTG6_MOUSE	77908.2	1	18	LVDVEEMNYLASK	82.4	755.877	1509.74	1510.75	1.084
Acsl1	Long-chain-fatty-acid--CoA ligase 1 OS=Mus musculus GN=Acsl1 PE=1 SV=1	sp|P41216|ACSL1_MOUSE,tr|D3Z041|D3Z041_MOUSE,tr|Q6GTG6|Q6GTG6_MOUSE	77908.2	1	15	LVDVEEMNYLASK	85.1	755.877	1509.74	1510.75	1.005
Acsl1	Long-chain-fatty-acid--CoA ligase 1 OS=Mus musculus GN=Acsl1 PE=1 SV=1	sp|P41216|ACSL1_MOUSE,tr|D3Z041|D3Z041_MOUSE,tr|Q6GTG6|Q6GTG6_MOUSE	77908.2	1	23	LVDVEEMNYLASK	89.6	755.877	1509.74	1510.75	1.164
Acsl1	Long-chain-fatty-acid--CoA ligase 1 OS=Mus musculus GN=Acsl1 PE=1 SV=1	sp|P41216|ACSL1_MOUSE,tr|D3Z041|D3Z041_MOUSE,tr|Q6GTG6|Q6GTG6_MOUSE	77908.2	1	19	LVDVEEMNYLASK	87.2	755.877	1509.74	1510.75	0.1973
Acsl1	Long-chain-fatty-acid--CoA ligase 1 OS=Mus musculus GN=Acsl1 PE=1 SV=1	sp|P41216|ACSL1_MOUSE,tr|D3Z041|D3Z041_MOUSE,tr|Q6GTG6|Q6GTG6_MOUSE	77908.2	1	23	LVDVEEMNYLASK	56.8	755.874	1509.73	1510.75	-3.192
Acsl1	Long-chain-fatty-acid--CoA ligase 1 OS=Mus musculus GN=Acsl1 PE=1 SV=1	sp|P41216|ACSL1_MOUSE,tr|D3Z041|D3Z041_MOUSE,tr|Q6GTG6|Q6GTG6_MOUSE	77908.2	1	10	LVDVEEMNYLASK	88.9	755.877	1509.74	1510.75	0.515
Acsl1	Long-chain-fatty-acid--CoA ligase 1 OS=Mus musculus GN=Acsl1 PE=1 SV=1	sp|P41216|ACSL1_MOUSE,tr|D3Z041|D3Z041_MOUSE,tr|Q6GTG6|Q6GTG6_MOUSE	77908.2	1	27	MEVHELFR	45.8	530.766	1059.52	1060.52	-0.09612
Acsl1	Long-chain-fatty-acid--CoA ligase 1 OS=Mus musculus GN=Acsl1 PE=1 SV=1	sp|P41216|ACSL1_MOUSE,tr|D3Z041|D3Z041_MOUSE,tr|Q6GTG6|Q6GTG6_MOUSE	77908.2	1	30	MEVHELFR	25	354.18	1059.52	1060.52	2.303
Acsl1	Long-chain-fatty-acid--CoA ligase 1 OS=Mus musculus GN=Acsl1 PE=1 SV=1	sp|P41216|ACSL1_MOUSE,tr|D3Z041|D3Z041_MOUSE,tr|Q6GTG6|Q6GTG6_MOUSE	77908.2	1	30	MPELIDIR	38.5	493.77	985.526	986.534	-0.7926
Acsl1	Long-chain-fatty-acid--CoA ligase 1 OS=Mus musculus GN=Acsl1 PE=1 SV=1	sp|P41216|ACSL1_MOUSE,tr|D3Z041|D3Z041_MOUSE,tr|Q6GTG6|Q6GTG6_MOUSE	77908.2	1	20	MPELIDIR	46.2	493.771	985.527	986.534	0.1399
Acsl1	Long-chain-fatty-acid--CoA ligase 1 OS=Mus musculus GN=Acsl1 PE=1 SV=1	sp|P41216|ACSL1_MOUSE,tr|D3Z041|D3Z041_MOUSE,tr|Q6GTG6|Q6GTG6_MOUSE	77908.2	1	15	mPELIDIR	57.3	501.768	1001.52	1002.53	-0.6353	m1: Oxidation (+15.99)
Acsl1	Long-chain-fatty-acid--CoA ligase 1 OS=Mus musculus GN=Acsl1 PE=1 SV=1	sp|P41216|ACSL1_MOUSE,tr|D3Z041|D3Z041_MOUSE,tr|Q6GTG6|Q6GTG6_MOUSE	77908.2	1	23	mPELIDIR	35.5	1002.53	1001.52	1002.53	2.034	m1: Oxidation (+15.99)
Acsl1	Long-chain-fatty-acid--CoA ligase 1 OS=Mus musculus GN=Acsl1 PE=1 SV=1	sp|P41216|ACSL1_MOUSE,tr|D3Z041|D3Z041_MOUSE,tr|Q6GTG6|Q6GTG6_MOUSE	77908.2	1	19	mPELIDIR	35.3	1002.53	1001.52	1002.53	1.236	m1: Oxidation (+15.99)
Acsl1	Long-chain-fatty-acid--CoA ligase 1 OS=Mus musculus GN=Acsl1 PE=1 SV=1	sp|P41216|ACSL1_MOUSE,tr|D3Z041|D3Z041_MOUSE,tr|Q6GTG6|Q6GTG6_MOUSE	77908.2	0.996	2	MPELIDIR	52.8	493.771	985.527	986.534	-0.4074
Acsl1	Long-chain-fatty-acid--CoA ligase 1 OS=Mus musculus GN=Acsl1 PE=1 SV=1	sp|P41216|ACSL1_MOUSE,tr|D3Z041|D3Z041_MOUSE,tr|Q6GTG6|Q6GTG6_MOUSE	77908.2	1	7	MPELIDIR	31.2	493.77	985.526	986.534	-0.6507
Acsl1	Long-chain-fatty-acid--CoA ligase 1 OS=Mus musculus GN=Acsl1 PE=1 SV=1	sp|P41216|ACSL1_MOUSE,tr|D3Z041|D3Z041_MOUSE,tr|Q6GTG6|Q6GTG6_MOUSE	77908.2	1	24	NNSLWDK	32.5	876.422	875.415	876.421	1.294
Acsl1	Long-chain-fatty-acid--CoA ligase 1 OS=Mus musculus GN=Acsl1 PE=1 SV=1	sp|P41216|ACSL1_MOUSE,tr|D3Z041|D3Z041_MOUSE,tr|Q6GTG6|Q6GTG6_MOUSE	77908.2	1	24	NNSLWDK	48	438.714	875.413	876.421	-1.029
Acsl1	Long-chain-fatty-acid--CoA ligase 1 OS=Mus musculus GN=Acsl1 PE=1 SV=1	sp|P41216|ACSL1_MOUSE,tr|D3Z041|D3Z041_MOUSE,tr|Q6GTG6|Q6GTG6_MOUSE	77908.2	1	27	NNSLWDK	35.2	876.422	875.415	876.421	0.9517
Acsl1	Long-chain-fatty-acid--CoA ligase 1 OS=Mus musculus GN=Acsl1 PE=1 SV=1	sp|P41216|ACSL1_MOUSE,tr|D3Z041|D3Z041_MOUSE,tr|Q6GTG6|Q6GTG6_MOUSE	77908.2	1	27	NNSLWDK	41.8	438.714	875.414	876.421	0.8649
Acsl1	Long-chain-fatty-acid--CoA ligase 1 OS=Mus musculus GN=Acsl1 PE=1 SV=1	sp|P41216|ACSL1_MOUSE,tr|D3Z041|D3Z041_MOUSE,tr|Q6GTG6|Q6GTG6_MOUSE	77908.2	1	30	NNSLWDK	23.9	876.414	875.406	876.421	-8.45
Acsl1	Long-chain-fatty-acid--CoA ligase 1 OS=Mus musculus GN=Acsl1 PE=1 SV=1	sp|P41216|ACSL1_MOUSE,tr|D3Z041|D3Z041_MOUSE,tr|Q6GTG6|Q6GTG6_MOUSE	77908.2	1	23	NNSLWDK	25.2	876.425	875.417	876.421	4.01
Acsl1	Long-chain-fatty-acid--CoA ligase 1 OS=Mus musculus GN=Acsl1 PE=1 SV=1	sp|P41216|ACSL1_MOUSE,tr|D3Z041|D3Z041_MOUSE,tr|Q6GTG6|Q6GTG6_MOUSE	77908.2	1	19	NNSLWDK	28.9	876.422	875.415	876.421	1.431
Acsl1	Long-chain-fatty-acid--CoA ligase 1 OS=Mus musculus GN=Acsl1 PE=1 SV=1	sp|P41216|ACSL1_MOUSE,tr|D3Z041|D3Z041_MOUSE,tr|Q6GTG6|Q6GTG6_MOUSE	77908.2	1	19	NNSLWDK	45.7	438.714	875.413	876.421	-1.098
Acsl1	Long-chain-fatty-acid--CoA ligase 1 OS=Mus musculus GN=Acsl1 PE=1 SV=1	sp|P41216|ACSL1_MOUSE,tr|D3Z041|D3Z041_MOUSE,tr|Q6GTG6|Q6GTG6_MOUSE	77908.2	1	24	NNSLWDK	49	438.714	875.414	876.421	0.7965
Acsl1	Long-chain-fatty-acid--CoA ligase 1 OS=Mus musculus GN=Acsl1 PE=1 SV=1	sp|P41216|ACSL1_MOUSE,tr|D3Z041|D3Z041_MOUSE,tr|Q6GTG6|Q6GTG6_MOUSE	77908.2	1	10	NNSLWDK	56.7	438.713	875.412	876.421	-2.261
Acsl1	Long-chain-fatty-acid--CoA ligase 1 OS=Mus musculus GN=Acsl1 PE=1 SV=1	sp|P41216|ACSL1_MOUSE,tr|D3Z041|D3Z041_MOUSE,tr|Q6GTG6|Q6GTG6_MOUSE	77908.2	1	8	NNSLWDK	36.6	438.731	875.448	876.421	39.22
Acsl1	Long-chain-fatty-acid--CoA ligase 1 OS=Mus musculus GN=Acsl1 PE=1 SV=1	sp|P41216|ACSL1_MOUSE,tr|D3Z041|D3Z041_MOUSE,tr|Q6GTG6|Q6GTG6_MOUSE	77908.2	1	27	RGLQGSFEELcR	34.1	726.356	1450.7	1451.71	-1.19	c11: Carbamidomethyl (+57.02)
Acsl1	Long-chain-fatty-acid--CoA ligase 1 OS=Mus musculus GN=Acsl1 PE=1 SV=1	sp|P41216|ACSL1_MOUSE,tr|D3Z041|D3Z041_MOUSE,tr|Q6GTG6|Q6GTG6_MOUSE	77908.2	1	30	RGLQGSFEELcR	34.3	726.357	1450.7	1451.71	0.4083	c11: Carbamidomethyl (+57.02)
Acsl1	Long-chain-fatty-acid--CoA ligase 1 OS=Mus musculus GN=Acsl1 PE=1 SV=1	sp|P41216|ACSL1_MOUSE,tr|D3Z041|D3Z041_MOUSE,tr|Q6GTG6|Q6GTG6_MOUSE	77908.2	1	23	RGLQGSFEELcR	42	726.358	1450.7	1451.71	1.841	c11: Carbamidomethyl (+57.02)
Acsl1	Long-chain-fatty-acid--CoA ligase 1 OS=Mus musculus GN=Acsl1 PE=1 SV=1	sp|P41216|ACSL1_MOUSE,tr|D3Z041|D3Z041_MOUSE,tr|Q6GTG6|Q6GTG6_MOUSE	77908.2	1	24	RGLQGSFEELcR	42.2	726.358	1450.7	1451.71	2.006	c11: Carbamidomethyl (+57.02)
Acsl1	Long-chain-fatty-acid--CoA ligase 1 OS=Mus musculus GN=Acsl1 PE=1 SV=1	sp|P41216|ACSL1_MOUSE,tr|D3Z041|D3Z041_MOUSE,tr|Q6GTG6|Q6GTG6_MOUSE	77908.2	1	24	RSAVLEDDKLLVYYYDDVR	66.9	778.066	2331.18	2332.18	0.6098
Acsl1	Long-chain-fatty-acid--CoA ligase 1 OS=Mus musculus GN=Acsl1 PE=1 SV=1	sp|P41216|ACSL1_MOUSE,tr|D3Z041|D3Z041_MOUSE,tr|Q6GTG6|Q6GTG6_MOUSE	77908.2	1	20	RSAVLEDDKLLVYYYDDVR	38.1	778.066	2331.18	2332.18	0.301
Acsl1	Long-chain-fatty-acid--CoA ligase 1 OS=Mus musculus GN=Acsl1 PE=1 SV=1	sp|P41216|ACSL1_MOUSE,tr|D3Z041|D3Z041_MOUSE,tr|Q6GTG6|Q6GTG6_MOUSE	77908.2	1	23	RSAVLEDDKLLVYYYDDVR	36	778.063	2331.17	2332.18	-3.314
Acsl1	Long-chain-fatty-acid--CoA ligase 1 OS=Mus musculus GN=Acsl1 PE=1 SV=1	sp|P41216|ACSL1_MOUSE,tr|D3Z041|D3Z041_MOUSE,tr|Q6GTG6|Q6GTG6_MOUSE	77908.2	1	24	SAVLEDDKLLVYYYDDVR	73.6	1088.54	2175.07	2176.08	-0.05604
Acsl1	Long-chain-fatty-acid--CoA ligase 1 OS=Mus musculus GN=Acsl1 PE=1 SV=1	sp|P41216|ACSL1_MOUSE,tr|D3Z041|D3Z041_MOUSE,tr|Q6GTG6|Q6GTG6_MOUSE	77908.2	1	27	SAVLEDDKLLVYYYDDVR	48.5	1088.54	2175.08	2176.08	0.6792
Acsl1	Long-chain-fatty-acid--CoA ligase 1 OS=Mus musculus GN=Acsl1 PE=1 SV=1	sp|P41216|ACSL1_MOUSE,tr|D3Z041|D3Z041_MOUSE,tr|Q6GTG6|Q6GTG6_MOUSE	77908.2	1	30	SAVLEDDKLLVYYYDDVR	64.7	1088.55	2175.08	2176.08	1.139
Acsl1	Long-chain-fatty-acid--CoA ligase 1 OS=Mus musculus GN=Acsl1 PE=1 SV=1	sp|P41216|ACSL1_MOUSE,tr|D3Z041|D3Z041_MOUSE,tr|Q6GTG6|Q6GTG6_MOUSE	77908.2	1	20	SAVLEDDKLLVYYYDDVR	70.1	1088.55	2175.08	2176.08	0.955
Acsl1	Long-chain-fatty-acid--CoA ligase 1 OS=Mus musculus GN=Acsl1 PE=1 SV=1	sp|P41216|ACSL1_MOUSE,tr|D3Z041|D3Z041_MOUSE,tr|Q6GTG6|Q6GTG6_MOUSE	77908.2	1	23	SAVLEDDKLLVYYYDDVR	59.9	1088.55	2175.08	2176.08	4.172
Acsl1	Long-chain-fatty-acid--CoA ligase 1 OS=Mus musculus GN=Acsl1 PE=1 SV=1	sp|P41216|ACSL1_MOUSE,tr|D3Z041|D3Z041_MOUSE,tr|Q6GTG6|Q6GTG6_MOUSE	77908.2	1	19	SAVLEDDKLLVYYYDDVR	76.8	1088.54	2175.07	2176.08	-2.446
Acsl1	Long-chain-fatty-acid--CoA ligase 1 OS=Mus musculus GN=Acsl1 PE=1 SV=1	sp|P41216|ACSL1_MOUSE,tr|D3Z041|D3Z041_MOUSE,tr|Q6GTG6|Q6GTG6_MOUSE	77908.2	1	23	SAVLEDDKLLVYYYDDVR	59.7	1088.55	2175.08	2176.08	2.517
Acsl1	Long-chain-fatty-acid--CoA ligase 1 OS=Mus musculus GN=Acsl1 PE=1 SV=1	sp|P41216|ACSL1_MOUSE,tr|D3Z041|D3Z041_MOUSE,tr|Q6GTG6|Q6GTG6_MOUSE	77908.2	1	24	SAVLEDDKLLVYYYDDVR	75.5	1088.55	2175.08	2176.08	2.242
Acsl1	Long-chain-fatty-acid--CoA ligase 1 OS=Mus musculus GN=Acsl1 PE=1 SV=1	sp|P41216|ACSL1_MOUSE,tr|D3Z041|D3Z041_MOUSE,tr|Q6GTG6|Q6GTG6_MOUSE	77908.2	1	10	SAVLEDDKLLVYYYDDVR	62.7	1088.55	2175.08	2176.08	1.782
Acsl1	Long-chain-fatty-acid--CoA ligase 1 OS=Mus musculus GN=Acsl1 PE=1 SV=1	sp|P41216|ACSL1_MOUSE,tr|D3Z041|D3Z041_MOUSE,tr|Q6GTG6|Q6GTG6_MOUSE	77908.2	1	9	SAVLEDDKLLVYYYDDVR	62.1	1088.54	2175.07	2176.08	-0.9751
Acsl1	Long-chain-fatty-acid--CoA ligase 1 OS=Mus musculus GN=Acsl1 PE=1 SV=1	sp|P41216|ACSL1_MOUSE,tr|D3Z041|D3Z041_MOUSE,tr|Q6GTG6|Q6GTG6_MOUSE	77908.2	1	8	SAVLEDDKLLVYYYDDVR	67.1	1088.54	2175.07	2176.08	-0.6075
Acsl1	Long-chain-fatty-acid--CoA ligase 1 OS=Mus musculus GN=Acsl1 PE=1 SV=1	sp|P41216|ACSL1_MOUSE,tr|D3Z041|D3Z041_MOUSE,tr|Q6GTG6|Q6GTG6_MOUSE	77908.2	1	7	SAVLEDDKLLVYYYDDVR	75.9	1088.54	2175.08	2176.08	0.6792
Acsl1	Long-chain-fatty-acid--CoA ligase 1 OS=Mus musculus GN=Acsl1 PE=1 SV=1	sp|P41216|ACSL1_MOUSE,tr|D3Z041|D3Z041_MOUSE,tr|Q6GTG6|Q6GTG6_MOUSE	77908.2	1	24	SQIDELYATIK	39.3	1280.68	1279.67	1280.67	5.742
Acsl1	Long-chain-fatty-acid--CoA ligase 1 OS=Mus musculus GN=Acsl1 PE=1 SV=1	sp|P41216|ACSL1_MOUSE,tr|D3Z041|D3Z041_MOUSE,tr|Q6GTG6|Q6GTG6_MOUSE	77908.2	1	27	SQIDELYATIK	33.7	1280.67	1279.67	1280.67	1.213
Acsl1	Long-chain-fatty-acid--CoA ligase 1 OS=Mus musculus GN=Acsl1 PE=1 SV=1	sp|P41216|ACSL1_MOUSE,tr|D3Z041|D3Z041_MOUSE,tr|Q6GTG6|Q6GTG6_MOUSE	77908.2	1	30	SQIDELYATIK	29.7	1280.67	1279.67	1280.67	0.745
Acsl1	Long-chain-fatty-acid--CoA ligase 1 OS=Mus musculus GN=Acsl1 PE=1 SV=1	sp|P41216|ACSL1_MOUSE,tr|D3Z041|D3Z041_MOUSE,tr|Q6GTG6|Q6GTG6_MOUSE	77908.2	1	20	SQIDELYATIK	41.5	1280.67	1279.67	1280.67	-0.2701
Acsl1	Long-chain-fatty-acid--CoA ligase 1 OS=Mus musculus GN=Acsl1 PE=1 SV=1	sp|P41216|ACSL1_MOUSE,tr|D3Z041|D3Z041_MOUSE,tr|Q6GTG6|Q6GTG6_MOUSE	77908.2	1	23	SQIDELYATIK	32	1280.68	1279.67	1280.67	5.742
Acsl1	Long-chain-fatty-acid--CoA ligase 1 OS=Mus musculus GN=Acsl1 PE=1 SV=1	sp|P41216|ACSL1_MOUSE,tr|D3Z041|D3Z041_MOUSE,tr|Q6GTG6|Q6GTG6_MOUSE	77908.2	1	19	SQIDELYATIK	37.5	1280.68	1279.68	1280.67	7.148
Acsl1	Long-chain-fatty-acid--CoA ligase 1 OS=Mus musculus GN=Acsl1 PE=1 SV=1	sp|P41216|ACSL1_MOUSE,tr|D3Z041|D3Z041_MOUSE,tr|Q6GTG6|Q6GTG6_MOUSE	77908.2	1	23	SQIDELYATIK	47.2	1280.67	1279.66	1280.67	-1.519
Acsl1	Long-chain-fatty-acid--CoA ligase 1 OS=Mus musculus GN=Acsl1 PE=1 SV=1	sp|P41216|ACSL1_MOUSE,tr|D3Z041|D3Z041_MOUSE,tr|Q6GTG6|Q6GTG6_MOUSE	77908.2	1	24	SQIDELYATIK	42.3	1280.67	1279.66	1280.67	-2.847
Acsl1	Long-chain-fatty-acid--CoA ligase 1 OS=Mus musculus GN=Acsl1 PE=1 SV=1	sp|P41216|ACSL1_MOUSE,tr|D3Z041|D3Z041_MOUSE,tr|Q6GTG6|Q6GTG6_MOUSE	77908.2	1	24	SQIDELYATIK	73.5	640.844	1279.67	1280.67	5.105
Acsl1	Long-chain-fatty-acid--CoA ligase 1 OS=Mus musculus GN=Acsl1 PE=1 SV=1	sp|P41216|ACSL1_MOUSE,tr|D3Z041|D3Z041_MOUSE,tr|Q6GTG6|Q6GTG6_MOUSE	77908.2	1	24	SQIDELYATIKI	25.6	1393.76	1392.76	1393.76	4.272
Acsl1	Long-chain-fatty-acid--CoA ligase 1 OS=Mus musculus GN=Acsl1 PE=1 SV=1	sp|P41216|ACSL1_MOUSE,tr|D3Z041|D3Z041_MOUSE,tr|Q6GTG6|Q6GTG6_MOUSE	77908.2	1	27	SQIDELYATIKI	31	1393.76	1392.76	1393.76	3.77
Acsl1	Long-chain-fatty-acid--CoA ligase 1 OS=Mus musculus GN=Acsl1 PE=1 SV=1	sp|P41216|ACSL1_MOUSE,tr|D3Z041|D3Z041_MOUSE,tr|Q6GTG6|Q6GTG6_MOUSE	77908.2	1	30	SQIDELYATIKI	28.2	1393.76	1392.76	1393.76	4.2
Acsl1	Long-chain-fatty-acid--CoA ligase 1 OS=Mus musculus GN=Acsl1 PE=1 SV=1	sp|P41216|ACSL1_MOUSE,tr|D3Z041|D3Z041_MOUSE,tr|Q6GTG6|Q6GTG6_MOUSE	77908.2	1	20	SQIDELYATIKI	28.8	1393.76	1392.75	1393.76	0.8998
Acsl1	Long-chain-fatty-acid--CoA ligase 1 OS=Mus musculus GN=Acsl1 PE=1 SV=1	sp|P41216|ACSL1_MOUSE,tr|D3Z041|D3Z041_MOUSE,tr|Q6GTG6|Q6GTG6_MOUSE	77908.2	1	19	SQIDELYATIKI	26.6	697.383	1392.75	1393.76	0.7448
Acsl1	Long-chain-fatty-acid--CoA ligase 1 OS=Mus musculus GN=Acsl1 PE=1 SV=1	sp|P41216|ACSL1_MOUSE,tr|D3Z041|D3Z041_MOUSE,tr|Q6GTG6|Q6GTG6_MOUSE	77908.2	1	24	TAEALDKDGWLHTGDIGK	55.4	642.991	1925.95	1926.96	1.76
Acsl1	Long-chain-fatty-acid--CoA ligase 1 OS=Mus musculus GN=Acsl1 PE=1 SV=1	sp|P41216|ACSL1_MOUSE,tr|D3Z041|D3Z041_MOUSE,tr|Q6GTG6|Q6GTG6_MOUSE	77908.2	1	24	TAEALDKDGWLHTGDIGK	65.7	963.982	1925.95	1926.96	0.6633
Acsl1	Long-chain-fatty-acid--CoA ligase 1 OS=Mus musculus GN=Acsl1 PE=1 SV=1	sp|P41216|ACSL1_MOUSE,tr|D3Z041|D3Z041_MOUSE,tr|Q6GTG6|Q6GTG6_MOUSE	77908.2	1	27	TAEALDKDGWLHTGDIGK	45.1	642.991	1925.95	1926.96	0.7172
Acsl1	Long-chain-fatty-acid--CoA ligase 1 OS=Mus musculus GN=Acsl1 PE=1 SV=1	sp|P41216|ACSL1_MOUSE,tr|D3Z041|D3Z041_MOUSE,tr|Q6GTG6|Q6GTG6_MOUSE	77908.2	1	27	TAEALDKDGWLHTGDIGK	72	642.99	1925.95	1926.96	-0.139
Acsl1	Long-chain-fatty-acid--CoA ligase 1 OS=Mus musculus GN=Acsl1 PE=1 SV=1	sp|P41216|ACSL1_MOUSE,tr|D3Z041|D3Z041_MOUSE,tr|Q6GTG6|Q6GTG6_MOUSE	77908.2	1	27	TAEALDKDGWLHTGDIGK	83.2	963.984	1925.95	1926.96	1.929
Acsl1	Long-chain-fatty-acid--CoA ligase 1 OS=Mus musculus GN=Acsl1 PE=1 SV=1	sp|P41216|ACSL1_MOUSE,tr|D3Z041|D3Z041_MOUSE,tr|Q6GTG6|Q6GTG6_MOUSE	77908.2	1	30	TAEALDKDGWLHTGDIGK	60.6	963.98	1925.95	1926.96	-1.423
Acsl1	Long-chain-fatty-acid--CoA ligase 1 OS=Mus musculus GN=Acsl1 PE=1 SV=1	sp|P41216|ACSL1_MOUSE,tr|D3Z041|D3Z041_MOUSE,tr|Q6GTG6|Q6GTG6_MOUSE	77908.2	1	30	TAEALDKDGWLHTGDIGK	64.1	642.991	1925.95	1926.96	1.106
Acsl1	Long-chain-fatty-acid--CoA ligase 1 OS=Mus musculus GN=Acsl1 PE=1 SV=1	sp|P41216|ACSL1_MOUSE,tr|D3Z041|D3Z041_MOUSE,tr|Q6GTG6|Q6GTG6_MOUSE	77908.2	1	20	TAEALDKDGWLHTGDIGK	27.2	642.99	1925.95	1926.96	-0.139
Acsl1	Long-chain-fatty-acid--CoA ligase 1 OS=Mus musculus GN=Acsl1 PE=1 SV=1	sp|P41216|ACSL1_MOUSE,tr|D3Z041|D3Z041_MOUSE,tr|Q6GTG6|Q6GTG6_MOUSE	77908.2	1	20	TAEALDKDGWLHTGDIGK	93.2	963.983	1925.95	1926.96	1.68
Acsl1	Long-chain-fatty-acid--CoA ligase 1 OS=Mus musculus GN=Acsl1 PE=1 SV=1	sp|P41216|ACSL1_MOUSE,tr|D3Z041|D3Z041_MOUSE,tr|Q6GTG6|Q6GTG6_MOUSE	77908.2	1	23	TAEALDKDGWLHTGDIGK	58.1	642.991	1925.95	1926.96	2.056
Acsl1	Long-chain-fatty-acid--CoA ligase 1 OS=Mus musculus GN=Acsl1 PE=1 SV=1	sp|P41216|ACSL1_MOUSE,tr|D3Z041|D3Z041_MOUSE,tr|Q6GTG6|Q6GTG6_MOUSE	77908.2	1	19	TAEALDKDGWLHTGDIGK	39.4	642.991	1925.95	1926.96	1.667
Acsl1	Long-chain-fatty-acid--CoA ligase 1 OS=Mus musculus GN=Acsl1 PE=1 SV=1	sp|P41216|ACSL1_MOUSE,tr|D3Z041|D3Z041_MOUSE,tr|Q6GTG6|Q6GTG6_MOUSE	77908.2	1	23	TAEALDKDGWLHTGDIGK	40.5	963.982	1925.95	1926.96	0.3415
Acsl1	Long-chain-fatty-acid--CoA ligase 1 OS=Mus musculus GN=Acsl1 PE=1 SV=1	sp|P41216|ACSL1_MOUSE,tr|D3Z041|D3Z041_MOUSE,tr|Q6GTG6|Q6GTG6_MOUSE	77908.2	1	23	TAEALDKDGWLHTGDIGK	47	642.99	1925.95	1926.96	0.2502
Acsl1	Long-chain-fatty-acid--CoA ligase 1 OS=Mus musculus GN=Acsl1 PE=1 SV=1	sp|P41216|ACSL1_MOUSE,tr|D3Z041|D3Z041_MOUSE,tr|Q6GTG6|Q6GTG6_MOUSE	77908.2	1	24	TAEALDKDGWLHTGDIGK	64.8	642.99	1925.95	1926.96	0.5304
Acsl1	Long-chain-fatty-acid--CoA ligase 1 OS=Mus musculus GN=Acsl1 PE=1 SV=1	sp|P41216|ACSL1_MOUSE,tr|D3Z041|D3Z041_MOUSE,tr|Q6GTG6|Q6GTG6_MOUSE	77908.2	1	24	TMYDGFQR	19.5	1017.45	1016.44	1017.45	2.805
Acsl1	Long-chain-fatty-acid--CoA ligase 1 OS=Mus musculus GN=Acsl1 PE=1 SV=1	sp|P41216|ACSL1_MOUSE,tr|D3Z041|D3Z041_MOUSE,tr|Q6GTG6|Q6GTG6_MOUSE	77908.2	1	27	TMYDGFQR	19.5	1017.44	1016.44	1017.45	-2.994
Acsl1	Long-chain-fatty-acid--CoA ligase 1 OS=Mus musculus GN=Acsl1 PE=1 SV=1	sp|P41216|ACSL1_MOUSE,tr|D3Z041|D3Z041_MOUSE,tr|Q6GTG6|Q6GTG6_MOUSE	77908.2	1	30	TMYDGFQR	17.7	1017.45	1016.44	1017.45	-0.6349
Acsl1	Long-chain-fatty-acid--CoA ligase 1 OS=Mus musculus GN=Acsl1 PE=1 SV=1	sp|P41216|ACSL1_MOUSE,tr|D3Z041|D3Z041_MOUSE,tr|Q6GTG6|Q6GTG6_MOUSE	77908.2	1	18	TMYDGFQR	18.4	1017.44	1016.44	1017.45	-1.618
Acsl1	Long-chain-fatty-acid--CoA ligase 1 OS=Mus musculus GN=Acsl1 PE=1 SV=1	sp|P41216|ACSL1_MOUSE,tr|D3Z041|D3Z041_MOUSE,tr|Q6GTG6|Q6GTG6_MOUSE	77908.2	1	23	TMYDGFQR	16.1	1017.44	1016.43	1017.45	-4.861
Acsl1	Long-chain-fatty-acid--CoA ligase 1 OS=Mus musculus GN=Acsl1 PE=1 SV=1	sp|P41216|ACSL1_MOUSE,tr|D3Z041|D3Z041_MOUSE,tr|Q6GTG6|Q6GTG6_MOUSE	77908.2	1	23	TmYDGFQR	30.1	517.224	1032.43	1033.44	0.2158	m2: Oxidation (+15.99)
Acsl1	Long-chain-fatty-acid--CoA ligase 1 OS=Mus musculus GN=Acsl1 PE=1 SV=1	sp|P41216|ACSL1_MOUSE,tr|D3Z041|D3Z041_MOUSE,tr|Q6GTG6|Q6GTG6_MOUSE	77908.2	1	19	TMYDGFQR	14.8	1017.44	1016.44	1017.45	-1.126
Acsl1	Long-chain-fatty-acid--CoA ligase 1 OS=Mus musculus GN=Acsl1 PE=1 SV=1	sp|P41216|ACSL1_MOUSE,tr|D3Z041|D3Z041_MOUSE,tr|Q6GTG6|Q6GTG6_MOUSE	77908.2	1	23	TmYDGFQR	30.2	517.224	1032.43	1033.44	0.09972	m2: Oxidation (+15.99)
Acsl1	Long-chain-fatty-acid--CoA ligase 1 OS=Mus musculus GN=Acsl1 PE=1 SV=1	sp|P41216|ACSL1_MOUSE,tr|D3Z041|D3Z041_MOUSE,tr|Q6GTG6|Q6GTG6_MOUSE	77908.2	1	24	TmYDGFQR	33.8	517.224	1032.43	1033.44	-0.2486	m2: Oxidation (+15.99)
Acsl1	Long-chain-fatty-acid--CoA ligase 1 OS=Mus musculus GN=Acsl1 PE=1 SV=1	sp|P41216|ACSL1_MOUSE,tr|D3Z041|D3Z041_MOUSE,tr|Q6GTG6|Q6GTG6_MOUSE	77908.2	1	24	VKPKPPEPEDLAIIcFTSGTTGNPK	25.9	899.473	2695.4	2696.4	3.296	c15: Carbamidomethyl (+57.02)
Acsl1	Long-chain-fatty-acid--CoA ligase 1 OS=Mus musculus GN=Acsl1 PE=1 SV=1	sp|P41216|ACSL1_MOUSE,tr|D3Z041|D3Z041_MOUSE,tr|Q6GTG6|Q6GTG6_MOUSE	77908.2	1	24	VKPKPPEPEDLAIIcFTSGTTGNPK	34.1	1348.7	2695.39	2696.4	0.3014	c15: Carbamidomethyl (+57.02)
Acsl1	Long-chain-fatty-acid--CoA ligase 1 OS=Mus musculus GN=Acsl1 PE=1 SV=1	sp|P41216|ACSL1_MOUSE,tr|D3Z041|D3Z041_MOUSE,tr|Q6GTG6|Q6GTG6_MOUSE	77908.2	1	27	VKPKPPEPEDLAIIcFTSGTTGNPK	65.2	899.469	2695.38	2696.4	-1.867	c15: Carbamidomethyl (+57.02)
Acsl1	Long-chain-fatty-acid--CoA ligase 1 OS=Mus musculus GN=Acsl1 PE=1 SV=1	sp|P41216|ACSL1_MOUSE,tr|D3Z041|D3Z041_MOUSE,tr|Q6GTG6|Q6GTG6_MOUSE	77908.2	1	30	VKPKPPEPEDLAIIcFTSGTTGNPK	34.4	1348.7	2695.38	2696.4	-2.74	c15: Carbamidomethyl (+57.02)
Acsl1	Long-chain-fatty-acid--CoA ligase 1 OS=Mus musculus GN=Acsl1 PE=1 SV=1	sp|P41216|ACSL1_MOUSE,tr|D3Z041|D3Z041_MOUSE,tr|Q6GTG6|Q6GTG6_MOUSE	77908.2	1	30	VKPKPPEPEDLAIIcFTSGTTGNPK	44	899.472	2695.39	2696.4	1.26	c15: Carbamidomethyl (+57.02)
Acsl1	Long-chain-fatty-acid--CoA ligase 1 OS=Mus musculus GN=Acsl1 PE=1 SV=1	sp|P41216|ACSL1_MOUSE,tr|D3Z041|D3Z041_MOUSE,tr|Q6GTG6|Q6GTG6_MOUSE	77908.2	1	18	VKPKPPEPEDLAIIcFTSGTTGNPK	27.9	899.473	2695.4	2696.4	2.751	c15: Carbamidomethyl (+57.02)
Acsl1	Long-chain-fatty-acid--CoA ligase 1 OS=Mus musculus GN=Acsl1 PE=1 SV=1	sp|P41216|ACSL1_MOUSE,tr|D3Z041|D3Z041_MOUSE,tr|Q6GTG6|Q6GTG6_MOUSE	77908.2	1	23	VKPKPPEPEDLAIIcFTSGTTGNPK	79.4	899.472	2695.4	2696.4	2.205	c15: Carbamidomethyl (+57.02)
Acsl1	Long-chain-fatty-acid--CoA ligase 1 OS=Mus musculus GN=Acsl1 PE=1 SV=1	sp|P41216|ACSL1_MOUSE,tr|D3Z041|D3Z041_MOUSE,tr|Q6GTG6|Q6GTG6_MOUSE	77908.2	1	23	VKPKPPEPEDLAIIcFTSGTTGNPK	57.5	899.471	2695.39	2696.4	0.4475	c15: Carbamidomethyl (+57.02)
Acsl1	Long-chain-fatty-acid--CoA ligase 1 OS=Mus musculus GN=Acsl1 PE=1 SV=1	sp|P41216|ACSL1_MOUSE,tr|D3Z041|D3Z041_MOUSE,tr|Q6GTG6|Q6GTG6_MOUSE	77908.2	1	24	VKPKPPEPEDLAIIcFTSGTTGNPK	107	899.471	2695.39	2696.4	0.4475	c15: Carbamidomethyl (+57.02)
Acsl1	Long-chain-fatty-acid--CoA ligase 1 OS=Mus musculus GN=Acsl1 PE=1 SV=1	sp|P41216|ACSL1_MOUSE,tr|D3Z041|D3Z041_MOUSE,tr|Q6GTG6|Q6GTG6_MOUSE	77908.2	1	24	VLQPTIFPVVPR	61	683.417	1364.82	1365.83	1.551
Acsl1	Long-chain-fatty-acid--CoA ligase 1 OS=Mus musculus GN=Acsl1 PE=1 SV=1	sp|P41216|ACSL1_MOUSE,tr|D3Z041|D3Z041_MOUSE,tr|Q6GTG6|Q6GTG6_MOUSE	77908.2	1	24	WLLDFASK	32.8	979.525	978.518	979.525	0.05519
Acsl1	Long-chain-fatty-acid--CoA ligase 1 OS=Mus musculus GN=Acsl1 PE=1 SV=1	sp|P41216|ACSL1_MOUSE,tr|D3Z041|D3Z041_MOUSE,tr|Q6GTG6|Q6GTG6_MOUSE	77908.2	1	27	WLLDFASK	28	979.525	978.518	979.525	0.2492
Acsl1	Long-chain-fatty-acid--CoA ligase 1 OS=Mus musculus GN=Acsl1 PE=1 SV=1	sp|P41216|ACSL1_MOUSE,tr|D3Z041|D3Z041_MOUSE,tr|Q6GTG6|Q6GTG6_MOUSE	77908.2	1	30	WLLDFASK	33.2	979.525	978.518	979.525	0.3104
Acsl1	Long-chain-fatty-acid--CoA ligase 1 OS=Mus musculus GN=Acsl1 PE=1 SV=1	sp|P41216|ACSL1_MOUSE,tr|D3Z041|D3Z041_MOUSE,tr|Q6GTG6|Q6GTG6_MOUSE	77908.2	1	20	WLLDFASK	33.5	979.529	978.521	979.525	3.73
Acsl1	Long-chain-fatty-acid--CoA ligase 1 OS=Mus musculus GN=Acsl1 PE=1 SV=1	sp|P41216|ACSL1_MOUSE,tr|D3Z041|D3Z041_MOUSE,tr|Q6GTG6|Q6GTG6_MOUSE	77908.2	1	19	WLLDFASK	27.2	490.266	978.518	979.525	0.2839
Acsl1	Long-chain-fatty-acid--CoA ligase 1 OS=Mus musculus GN=Acsl1 PE=1 SV=1	sp|P41216|ACSL1_MOUSE,tr|D3Z041|D3Z041_MOUSE,tr|Q6GTG6|Q6GTG6_MOUSE	77908.2	1	18	WLPNGTLK	18.6	928.526	927.519	928.525	0.9413
ACTB	Actin, cytoplasmic 1 OS=Homo sapiens GN=ACTB PE=1 SV=1	sp|P60709|ACTB_HUMAN,sp|P60710|ACTB_MOUSE,sp|P60712|ACTB_BOVIN,sp|P63258|ACTG_BOVIN,sp|P63260|ACTG_MOUSE,sp|P63261|ACTG_HUMAN,tr|B2RRX1|B2RRX1_MOUSE,tr|Q3U5R4|Q3U5R4_MOUSE,tr|Q3UA89|Q3UA89_MOUSE,tr|Q3UAA9|Q3UAA9_MOUSE,tr|Q3UAF6|Q3UAF6_MOUSE,tr|Q3UAF7|Q3UAF7_MOUSE,tr|Q4KL81|Q4KL81_MOUSE	41719.8	1	7	AGFAGDDAPR	47.7	488.73	975.446	976.448	4.77
ACTB	Actin, cytoplasmic 1 OS=Homo sapiens GN=ACTB PE=1 SV=1	sp|P60709|ACTB_HUMAN,sp|P60710|ACTB_MOUSE,sp|P60712|ACTB_BOVIN,sp|P63258|ACTG_BOVIN,sp|P63260|ACTG_MOUSE,sp|P63261|ACTG_HUMAN,tr|B2RRX1|B2RRX1_MOUSE,tr|Q3U5R4|Q3U5R4_MOUSE,tr|Q3UA89|Q3UA89_MOUSE,tr|Q3UAA9|Q3UAA9_MOUSE,tr|Q3UAF6|Q3UAF6_MOUSE,tr|Q3UAF7|Q3UAF7_MOUSE,tr|Q4KL81|Q4KL81_MOUSE	41719.8	1	6	AGFAGDDAPR	61.2	488.728	975.441	976.448	-0.3502
ACTB	Actin, cytoplasmic 1 OS=Homo sapiens GN=ACTB PE=1 SV=1	sp|P60709|ACTB_HUMAN,sp|P60710|ACTB_MOUSE,sp|P60712|ACTB_BOVIN,sp|P63258|ACTG_BOVIN,sp|P63260|ACTG_MOUSE,sp|P63261|ACTG_HUMAN,tr|B2RRX1|B2RRX1_MOUSE,tr|Q3U5R4|Q3U5R4_MOUSE,tr|Q3UA89|Q3UA89_MOUSE,tr|Q3UAA9|Q3UAA9_MOUSE,tr|Q3UAF6|Q3UAF6_MOUSE,tr|Q3UAF7|Q3UAF7_MOUSE,tr|Q4KL81|Q4KL81_MOUSE	41719.8	1	4	AGFAGDDAPR	44.4	488.727	975.44	976.448	-0.9032
ACTB	Actin, cytoplasmic 1 OS=Homo sapiens GN=ACTB PE=1 SV=1	sp|P60709|ACTB_HUMAN,sp|P60710|ACTB_MOUSE,sp|P60712|ACTB_BOVIN,sp|P63258|ACTG_BOVIN,sp|P63260|ACTG_MOUSE,sp|P63261|ACTG_HUMAN,tr|B2RRX1|B2RRX1_MOUSE,tr|Q3U5R4|Q3U5R4_MOUSE,tr|Q3UA89|Q3UA89_MOUSE,tr|Q3UAA9|Q3UAA9_MOUSE,tr|Q3UAF6|Q3UAF6_MOUSE,tr|Q3UAF7|Q3UAF7_MOUSE,tr|Q4KL81|Q4KL81_MOUSE	41719.8	1	7	AGFAGDDAPR	43	488.727	975.439	976.448	-1.723
ACTB	Actin, cytoplasmic 1 OS=Homo sapiens GN=ACTB PE=1 SV=1	sp|P60709|ACTB_HUMAN,sp|P60710|ACTB_MOUSE,sp|P60712|ACTB_BOVIN,sp|P63258|ACTG_BOVIN,sp|P63260|ACTG_MOUSE,sp|P63261|ACTG_HUMAN,tr|B2RRX1|B2RRX1_MOUSE,tr|Q3U5R4|Q3U5R4_MOUSE,tr|Q3UA89|Q3UA89_MOUSE,tr|Q3UAA9|Q3UAA9_MOUSE,tr|Q3UAF6|Q3UAF6_MOUSE,tr|Q3UAF7|Q3UAF7_MOUSE,tr|Q4KL81|Q4KL81_MOUSE	41719.8	1	6	AGFAGDDAPR	55.2	488.727	975.44	976.448	-1.538
ACTB	Actin, cytoplasmic 1 OS=Homo sapiens GN=ACTB PE=1 SV=1	sp|P60709|ACTB_HUMAN,sp|P60710|ACTB_MOUSE,sp|P60712|ACTB_BOVIN,sp|P63258|ACTG_BOVIN,sp|P63260|ACTG_MOUSE,sp|P63261|ACTG_HUMAN,tr|B2RRX1|B2RRX1_MOUSE,tr|Q3U5R4|Q3U5R4_MOUSE,tr|Q3UA89|Q3UA89_MOUSE,tr|Q3UAA9|Q3UAA9_MOUSE,tr|Q3UAF6|Q3UAF6_MOUSE,tr|Q3UAF7|Q3UAF7_MOUSE,tr|Q4KL81|Q4KL81_MOUSE	41719.8	1	7	AVFPSIVGRPR	55.7	599.859	1197.7	1198.71	4.236
ACTB	Actin, cytoplasmic 1 OS=Homo sapiens GN=ACTB PE=1 SV=1	sp|P60709|ACTB_HUMAN,sp|P60710|ACTB_MOUSE,sp|P60712|ACTB_BOVIN,sp|P63258|ACTG_BOVIN,sp|P63260|ACTG_MOUSE,sp|P63261|ACTG_HUMAN,tr|B2RRX1|B2RRX1_MOUSE,tr|Q3U5R4|Q3U5R4_MOUSE,tr|Q3UA89|Q3UA89_MOUSE,tr|Q3UAA9|Q3UAA9_MOUSE,tr|Q3UAF6|Q3UAF6_MOUSE,tr|Q3UAF7|Q3UAF7_MOUSE,tr|Q4KL81|Q4KL81_MOUSE	41719.8	1	6	AVFPSIVGRPR	43	599.861	1197.71	1198.71	6.872
ACTB	Actin, cytoplasmic 1 OS=Homo sapiens GN=ACTB PE=1 SV=1	sp|P60709|ACTB_HUMAN,sp|P60710|ACTB_MOUSE,sp|P60712|ACTB_BOVIN,sp|P63258|ACTG_BOVIN,sp|P63260|ACTG_MOUSE,sp|P63261|ACTG_HUMAN,tr|B2RRX1|B2RRX1_MOUSE,tr|Q3U5R4|Q3U5R4_MOUSE,tr|Q3UA89|Q3UA89_MOUSE,tr|Q3UAA9|Q3UAA9_MOUSE,tr|Q3UAF6|Q3UAF6_MOUSE,tr|Q3UAF7|Q3UAF7_MOUSE,tr|Q4KL81|Q4KL81_MOUSE	41719.8	1	4	AVFPSIVGRPR	54.3	599.859	1197.7	1198.71	5.054
ACTB	Actin, cytoplasmic 1 OS=Homo sapiens GN=ACTB PE=1 SV=1	sp|P60709|ACTB_HUMAN,sp|P60710|ACTB_MOUSE,sp|P60712|ACTB_BOVIN,sp|P63258|ACTG_BOVIN,sp|P63260|ACTG_MOUSE,sp|P63261|ACTG_HUMAN,tr|B2RRX1|B2RRX1_MOUSE,tr|Q3U5R4|Q3U5R4_MOUSE,tr|Q3UA89|Q3UA89_MOUSE,tr|Q3UAA9|Q3UAA9_MOUSE,tr|Q3UAF6|Q3UAF6_MOUSE,tr|Q3UAF7|Q3UAF7_MOUSE,tr|Q4KL81|Q4KL81_MOUSE	41719.8	1	7	AVFPSIVGRPR	47.4	599.858	1197.7	1198.71	3.018
ACTB	Actin, cytoplasmic 1 OS=Homo sapiens GN=ACTB PE=1 SV=1	sp|P60709|ACTB_HUMAN,sp|P60710|ACTB_MOUSE,sp|P60712|ACTB_BOVIN,sp|P63258|ACTG_BOVIN,sp|P63260|ACTG_MOUSE,sp|P63261|ACTG_HUMAN,tr|B2RRX1|B2RRX1_MOUSE,tr|Q3U5R4|Q3U5R4_MOUSE,tr|Q3UA89|Q3UA89_MOUSE,tr|Q3UAA9|Q3UAA9_MOUSE,tr|Q3UAF6|Q3UAF6_MOUSE,tr|Q3UAF7|Q3UAF7_MOUSE,tr|Q4KL81|Q4KL81_MOUSE	41719.8	1	7	AVFPSIVGRPR	43.6	599.859	1197.7	1198.71	4.436
ACTB	Actin, cytoplasmic 1 OS=Homo sapiens GN=ACTB PE=1 SV=1	sp|P60709|ACTB_HUMAN,sp|P60710|ACTB_MOUSE,sp|P60712|ACTB_BOVIN,sp|P63258|ACTG_BOVIN,sp|P63260|ACTG_MOUSE,sp|P63261|ACTG_HUMAN,tr|B2RRX1|B2RRX1_MOUSE,tr|Q3U5R4|Q3U5R4_MOUSE,tr|Q3UA89|Q3UA89_MOUSE,tr|Q3UAA9|Q3UAA9_MOUSE,tr|Q3UAF6|Q3UAF6_MOUSE,tr|Q3UAF7|Q3UAF7_MOUSE,tr|Q4KL81|Q4KL81_MOUSE	41719.8	1	6	AVFPSIVGRPR	49.9	599.859	1197.7	1198.71	3.919
ACTB	Actin, cytoplasmic 1 OS=Homo sapiens GN=ACTB PE=1 SV=1	sp|P60709|ACTB_HUMAN,sp|P60710|ACTB_MOUSE,sp|P60712|ACTB_BOVIN,sp|P63258|ACTG_BOVIN,sp|P63260|ACTG_MOUSE,sp|P63261|ACTG_HUMAN,tr|B2RRX1|B2RRX1_MOUSE,tr|Q3U5R4|Q3U5R4_MOUSE,tr|Q3UA89|Q3UA89_MOUSE,tr|Q3UAA9|Q3UAA9_MOUSE,tr|Q3UAF6|Q3UAF6_MOUSE,tr|Q3UAF7|Q3UAF7_MOUSE,tr|Q4KL81|Q4KL81_MOUSE	41719.8	1	6	AVFPSIVGRPR	46	599.857	1197.7	1198.71	1.684
ACTB	Actin, cytoplasmic 1 OS=Homo sapiens GN=ACTB PE=1 SV=1	sp|P60709|ACTB_HUMAN,sp|P60710|ACTB_MOUSE,sp|P60712|ACTB_BOVIN,sp|P63258|ACTG_BOVIN,sp|P63260|ACTG_MOUSE,sp|P63261|ACTG_HUMAN,tr|B2RRX1|B2RRX1_MOUSE,tr|Q3U5R4|Q3U5R4_MOUSE,tr|Q3UA89|Q3UA89_MOUSE,tr|Q3UAA9|Q3UAA9_MOUSE,tr|Q3UAF6|Q3UAF6_MOUSE,tr|Q3UAF7|Q3UAF7_MOUSE,tr|Q4KL81|Q4KL81_MOUSE	41719.8	1	6	AVFPSIVGRPR	46	599.859	1197.7	1198.71	4.954
ACTB	Actin, cytoplasmic 1 OS=Homo sapiens GN=ACTB PE=1 SV=1	sp|P60709|ACTB_HUMAN,sp|P60710|ACTB_MOUSE,sp|P60712|ACTB_BOVIN,sp|P63258|ACTG_BOVIN,sp|P63260|ACTG_MOUSE,sp|P63261|ACTG_HUMAN,tr|B2RRX1|B2RRX1_MOUSE,tr|Q3U5R4|Q3U5R4_MOUSE,tr|Q3UA89|Q3UA89_MOUSE,tr|Q3UAA9|Q3UAA9_MOUSE,tr|Q3UAF6|Q3UAF6_MOUSE,tr|Q3UAF7|Q3UAF7_MOUSE,tr|Q4KL81|Q4KL81_MOUSE	41719.8	1	4	AVFPSIVGRPR	63.4	599.858	1197.7	1198.71	1.984
ACTB	Actin, cytoplasmic 1 OS=Homo sapiens GN=ACTB PE=1 SV=1	sp|P60709|ACTB_HUMAN,sp|P60710|ACTB_MOUSE,sp|P60712|ACTB_BOVIN,sp|P63258|ACTG_BOVIN,sp|P63260|ACTG_MOUSE,sp|P63261|ACTG_HUMAN,tr|B2RRX1|B2RRX1_MOUSE,tr|Q3U5R4|Q3U5R4_MOUSE,tr|Q3UA89|Q3UA89_MOUSE,tr|Q3UAA9|Q3UAA9_MOUSE,tr|Q3UAF6|Q3UAF6_MOUSE,tr|Q3UAF7|Q3UAF7_MOUSE,tr|Q4KL81|Q4KL81_MOUSE	41719.8	1	7	cDVDIR	28.7	389.182	776.349	777.356	0.01641	c1: Carbamidomethyl (+57.02)
ACTB	Actin, cytoplasmic 1 OS=Homo sapiens GN=ACTB PE=1 SV=1	sp|P60709|ACTB_HUMAN,sp|P60710|ACTB_MOUSE,sp|P60712|ACTB_BOVIN,sp|P63258|ACTG_BOVIN,sp|P63260|ACTG_MOUSE,sp|P63261|ACTG_HUMAN,tr|B2RRX1|B2RRX1_MOUSE,tr|Q3U5R4|Q3U5R4_MOUSE,tr|Q3UA89|Q3UA89_MOUSE,tr|Q3UAA9|Q3UAA9_MOUSE,tr|Q3UAF6|Q3UAF6_MOUSE,tr|Q3UAF7|Q3UAF7_MOUSE,tr|Q4KL81|Q4KL81_MOUSE	41719.8	1	7	cDVDIR	26.8	389.182	776.348	777.356	-0.6011	c1: Carbamidomethyl (+57.02)
ACTB	Actin, cytoplasmic 1 OS=Homo sapiens GN=ACTB PE=1 SV=1	sp|P60709|ACTB_HUMAN,sp|P60710|ACTB_MOUSE,sp|P60712|ACTB_BOVIN,sp|P63258|ACTG_BOVIN,sp|P63260|ACTG_MOUSE,sp|P63261|ACTG_HUMAN,tr|B2RRX1|B2RRX1_MOUSE,tr|Q3U5R4|Q3U5R4_MOUSE,tr|Q3UA89|Q3UA89_MOUSE,tr|Q3UAA9|Q3UAA9_MOUSE,tr|Q3UAF6|Q3UAF6_MOUSE,tr|Q3UAF7|Q3UAF7_MOUSE,tr|Q4KL81|Q4KL81_MOUSE	41719.8	1	7	DSYVGDEAQSK	24	599.765	1197.52	1198.52	0.232
ACTB	Actin, cytoplasmic 1 OS=Homo sapiens GN=ACTB PE=1 SV=1	sp|P60709|ACTB_HUMAN,sp|P60710|ACTB_MOUSE,sp|P60712|ACTB_BOVIN,sp|P63258|ACTG_BOVIN,sp|P63260|ACTG_MOUSE,sp|P63261|ACTG_HUMAN,tr|B2RRX1|B2RRX1_MOUSE,tr|Q3U5R4|Q3U5R4_MOUSE,tr|Q3UA89|Q3UA89_MOUSE,tr|Q3UAA9|Q3UAA9_MOUSE,tr|Q3UAF6|Q3UAF6_MOUSE,tr|Q3UAF7|Q3UAF7_MOUSE,tr|Q4KL81|Q4KL81_MOUSE	41719.8	1	6	DSYVGDEAQSK	37.7	599.766	1197.52	1198.52	1.767
ACTB	Actin, cytoplasmic 1 OS=Homo sapiens GN=ACTB PE=1 SV=1	sp|P60709|ACTB_HUMAN,sp|P60710|ACTB_MOUSE,sp|P60712|ACTB_BOVIN,sp|P63258|ACTG_BOVIN,sp|P63260|ACTG_MOUSE,sp|P63261|ACTG_HUMAN,tr|B2RRX1|B2RRX1_MOUSE,tr|Q3U5R4|Q3U5R4_MOUSE,tr|Q3UA89|Q3UA89_MOUSE,tr|Q3UAA9|Q3UAA9_MOUSE,tr|Q3UAF6|Q3UAF6_MOUSE,tr|Q3UAF7|Q3UAF7_MOUSE,tr|Q4KL81|Q4KL81_MOUSE	41719.8	1	7	DSYVGDEAQSK	41.2	599.768	1197.52	1198.52	4.42
ACTB	Actin, cytoplasmic 1 OS=Homo sapiens GN=ACTB PE=1 SV=1	sp|P60709|ACTB_HUMAN,sp|P60710|ACTB_MOUSE,sp|P60712|ACTB_BOVIN,sp|P63258|ACTG_BOVIN,sp|P63260|ACTG_MOUSE,sp|P63261|ACTG_HUMAN,tr|B2RRX1|B2RRX1_MOUSE,tr|Q3U5R4|Q3U5R4_MOUSE,tr|Q3UA89|Q3UA89_MOUSE,tr|Q3UAA9|Q3UAA9_MOUSE,tr|Q3UAF6|Q3UAF6_MOUSE,tr|Q3UAF7|Q3UAF7_MOUSE,tr|Q4KL81|Q4KL81_MOUSE	41719.8	1	7	DSYVGDEAQSK	45	599.765	1197.52	1198.52	0.6492
ACTB	Actin, cytoplasmic 1 OS=Homo sapiens GN=ACTB PE=1 SV=1	sp|P60709|ACTB_HUMAN,sp|P60710|ACTB_MOUSE,sp|P60712|ACTB_BOVIN,sp|P63258|ACTG_BOVIN,sp|P63260|ACTG_MOUSE,sp|P63261|ACTG_HUMAN,tr|B2RRX1|B2RRX1_MOUSE,tr|Q3U5R4|Q3U5R4_MOUSE,tr|Q3UA89|Q3UA89_MOUSE,tr|Q3UAA9|Q3UAA9_MOUSE,tr|Q3UAF6|Q3UAF6_MOUSE,tr|Q3UAF7|Q3UAF7_MOUSE,tr|Q4KL81|Q4KL81_MOUSE	41719.8	1	7	DSYVGDEAQSK	59.5	599.765	1197.52	1198.52	0.8494
ACTB	Actin, cytoplasmic 1 OS=Homo sapiens GN=ACTB PE=1 SV=1	sp|P60709|ACTB_HUMAN,sp|P60710|ACTB_MOUSE,sp|P60712|ACTB_BOVIN,sp|P63258|ACTG_BOVIN,sp|P63260|ACTG_MOUSE,sp|P63261|ACTG_HUMAN,tr|B2RRX1|B2RRX1_MOUSE,tr|Q3U5R4|Q3U5R4_MOUSE,tr|Q3UA89|Q3UA89_MOUSE,tr|Q3UAA9|Q3UAA9_MOUSE,tr|Q3UAF6|Q3UAF6_MOUSE,tr|Q3UAF7|Q3UAF7_MOUSE,tr|Q4KL81|Q4KL81_MOUSE	41719.8	1	7	DSYVGDEAQSK	72.7	599.765	1197.52	1198.52	0.7493
ACTB	Actin, cytoplasmic 1 OS=Homo sapiens GN=ACTB PE=1 SV=1	sp|P60709|ACTB_HUMAN,sp|P60710|ACTB_MOUSE,sp|P60712|ACTB_BOVIN,sp|P63258|ACTG_BOVIN,sp|P63260|ACTG_MOUSE,sp|P63261|ACTG_HUMAN,tr|B2RRX1|B2RRX1_MOUSE,tr|Q3U5R4|Q3U5R4_MOUSE,tr|Q3UA89|Q3UA89_MOUSE,tr|Q3UAA9|Q3UAA9_MOUSE,tr|Q3UAF6|Q3UAF6_MOUSE,tr|Q3UAF7|Q3UAF7_MOUSE,tr|Q4KL81|Q4KL81_MOUSE	41719.8	1	7	DSYVGDEAQSK	73.5	599.765	1197.52	1198.52	0.4489
ACTB	Actin, cytoplasmic 1 OS=Homo sapiens GN=ACTB PE=1 SV=1	sp|P60709|ACTB_HUMAN,sp|P60710|ACTB_MOUSE,sp|P60712|ACTB_BOVIN,sp|P63258|ACTG_BOVIN,sp|P63260|ACTG_MOUSE,sp|P63261|ACTG_HUMAN,tr|B2RRX1|B2RRX1_MOUSE,tr|Q3U5R4|Q3U5R4_MOUSE,tr|Q3UA89|Q3UA89_MOUSE,tr|Q3UAA9|Q3UAA9_MOUSE,tr|Q3UAF6|Q3UAF6_MOUSE,tr|Q3UAF7|Q3UAF7_MOUSE,tr|Q4KL81|Q4KL81_MOUSE	41719.8	1	7	DSYVGDEAQSK	40	599.766	1197.52	1198.52	2.385
ACTB	Actin, cytoplasmic 1 OS=Homo sapiens GN=ACTB PE=1 SV=1	sp|P60709|ACTB_HUMAN,sp|P60710|ACTB_MOUSE,sp|P60712|ACTB_BOVIN,sp|P63258|ACTG_BOVIN,sp|P63260|ACTG_MOUSE,sp|P63261|ACTG_HUMAN,tr|B2RRX1|B2RRX1_MOUSE,tr|Q3U5R4|Q3U5R4_MOUSE,tr|Q3UA89|Q3UA89_MOUSE,tr|Q3UAA9|Q3UAA9_MOUSE,tr|Q3UAF6|Q3UAF6_MOUSE,tr|Q3UAF7|Q3UAF7_MOUSE,tr|Q4KL81|Q4KL81_MOUSE	41719.8	1	6	DSYVGDEAQSK	50.7	599.769	1197.52	1198.52	6.657
ACTB	Actin, cytoplasmic 1 OS=Homo sapiens GN=ACTB PE=1 SV=1	sp|P60709|ACTB_HUMAN,sp|P60710|ACTB_MOUSE,sp|P60712|ACTB_BOVIN,sp|P63258|ACTG_BOVIN,sp|P63260|ACTG_MOUSE,sp|P63261|ACTG_HUMAN,tr|B2RRX1|B2RRX1_MOUSE,tr|Q3U5R4|Q3U5R4_MOUSE,tr|Q3UA89|Q3UA89_MOUSE,tr|Q3UAA9|Q3UAA9_MOUSE,tr|Q3UAF6|Q3UAF6_MOUSE,tr|Q3UAF7|Q3UAF7_MOUSE,tr|Q4KL81|Q4KL81_MOUSE	41719.8	1	6	DSYVGDEAQSK	25.4	599.769	1197.52	1198.52	6.239
ACTB	Actin, cytoplasmic 1 OS=Homo sapiens GN=ACTB PE=1 SV=1	sp|P60709|ACTB_HUMAN,sp|P60710|ACTB_MOUSE,sp|P60712|ACTB_BOVIN,sp|P63258|ACTG_BOVIN,sp|P63260|ACTG_MOUSE,sp|P63261|ACTG_HUMAN,tr|B2RRX1|B2RRX1_MOUSE,tr|Q3U5R4|Q3U5R4_MOUSE,tr|Q3UA89|Q3UA89_MOUSE,tr|Q3UAA9|Q3UAA9_MOUSE,tr|Q3UAF6|Q3UAF6_MOUSE,tr|Q3UAF7|Q3UAF7_MOUSE,tr|Q4KL81|Q4KL81_MOUSE	41719.8	1	6	DSYVGDEAQSK	38.1	599.767	1197.52	1198.52	3.086
ACTB	Actin, cytoplasmic 1 OS=Homo sapiens GN=ACTB PE=1 SV=1	sp|P60709|ACTB_HUMAN,sp|P60710|ACTB_MOUSE,sp|P60712|ACTB_BOVIN,sp|P63258|ACTG_BOVIN,sp|P63260|ACTG_MOUSE,sp|P63261|ACTG_HUMAN,tr|B2RRX1|B2RRX1_MOUSE,tr|Q3U5R4|Q3U5R4_MOUSE,tr|Q3UA89|Q3UA89_MOUSE,tr|Q3UAA9|Q3UAA9_MOUSE,tr|Q3UAF6|Q3UAF6_MOUSE,tr|Q3UAF7|Q3UAF7_MOUSE,tr|Q4KL81|Q4KL81_MOUSE	41719.8	1	6	DSYVGDEAQSK	55.7	599.765	1197.52	1198.52	0.1319
ACTB	Actin, cytoplasmic 1 OS=Homo sapiens GN=ACTB PE=1 SV=1	sp|P60709|ACTB_HUMAN,sp|P60710|ACTB_MOUSE,sp|P60712|ACTB_BOVIN,sp|P63258|ACTG_BOVIN,sp|P63260|ACTG_MOUSE,sp|P63261|ACTG_HUMAN,tr|B2RRX1|B2RRX1_MOUSE,tr|Q3U5R4|Q3U5R4_MOUSE,tr|Q3UA89|Q3UA89_MOUSE,tr|Q3UAA9|Q3UAA9_MOUSE,tr|Q3UAF6|Q3UAF6_MOUSE,tr|Q3UAF7|Q3UAF7_MOUSE,tr|Q4KL81|Q4KL81_MOUSE	41719.8	1	6	DSYVGDEAQSK	35.1	1198.52	1197.51	1198.52	-1.957
ACTB	Actin, cytoplasmic 1 OS=Homo sapiens GN=ACTB PE=1 SV=1	sp|P60709|ACTB_HUMAN,sp|P60710|ACTB_MOUSE,sp|P60712|ACTB_BOVIN,sp|P63258|ACTG_BOVIN,sp|P63260|ACTG_MOUSE,sp|P63261|ACTG_HUMAN,tr|B2RRX1|B2RRX1_MOUSE,tr|Q3U5R4|Q3U5R4_MOUSE,tr|Q3UA89|Q3UA89_MOUSE,tr|Q3UAA9|Q3UAA9_MOUSE,tr|Q3UAF6|Q3UAF6_MOUSE,tr|Q3UAF7|Q3UAF7_MOUSE,tr|Q4KL81|Q4KL81_MOUSE	41719.8	1	6	DSYVGDEAQSK	41.3	599.763	1197.51	1198.52	-2.722
ACTB	Actin, cytoplasmic 1 OS=Homo sapiens GN=ACTB PE=1 SV=1	sp|P60709|ACTB_HUMAN,sp|P60710|ACTB_MOUSE,sp|P60712|ACTB_BOVIN,sp|P63258|ACTG_BOVIN,sp|P63260|ACTG_MOUSE,sp|P63261|ACTG_HUMAN,tr|B2RRX1|B2RRX1_MOUSE,tr|Q3U5R4|Q3U5R4_MOUSE,tr|Q3UA89|Q3UA89_MOUSE,tr|Q3UAA9|Q3UAA9_MOUSE,tr|Q3UAF6|Q3UAF6_MOUSE,tr|Q3UAF7|Q3UAF7_MOUSE,tr|Q4KL81|Q4KL81_MOUSE	41719.8	1	6	DSYVGDEAQSK	54.1	599.764	1197.51	1198.52	-1.704
ACTB	Actin, cytoplasmic 1 OS=Homo sapiens GN=ACTB PE=1 SV=1	sp|P60709|ACTB_HUMAN,sp|P60710|ACTB_MOUSE,sp|P60712|ACTB_BOVIN,sp|P63258|ACTG_BOVIN,sp|P63260|ACTG_MOUSE,sp|P63261|ACTG_HUMAN,tr|B2RRX1|B2RRX1_MOUSE,tr|Q3U5R4|Q3U5R4_MOUSE,tr|Q3UA89|Q3UA89_MOUSE,tr|Q3UAA9|Q3UAA9_MOUSE,tr|Q3UAF6|Q3UAF6_MOUSE,tr|Q3UAF7|Q3UAF7_MOUSE,tr|Q4KL81|Q4KL81_MOUSE	41719.8	1	6	DSYVGDEAQSK	56.1	599.765	1197.52	1198.52	0.3321
ACTB	Actin, cytoplasmic 1 OS=Homo sapiens GN=ACTB PE=1 SV=1	sp|P60709|ACTB_HUMAN,sp|P60710|ACTB_MOUSE,sp|P60712|ACTB_BOVIN,sp|P63258|ACTG_BOVIN,sp|P63260|ACTG_MOUSE,sp|P63261|ACTG_HUMAN,tr|B2RRX1|B2RRX1_MOUSE,tr|Q3U5R4|Q3U5R4_MOUSE,tr|Q3UA89|Q3UA89_MOUSE,tr|Q3UAA9|Q3UAA9_MOUSE,tr|Q3UAF6|Q3UAF6_MOUSE,tr|Q3UAF7|Q3UAF7_MOUSE,tr|Q4KL81|Q4KL81_MOUSE	41719.8	1	6	DSYVGDEAQSK	64.2	599.766	1197.52	1198.52	1.467
ACTB	Actin, cytoplasmic 1 OS=Homo sapiens GN=ACTB PE=1 SV=1	sp|P60709|ACTB_HUMAN,sp|P60710|ACTB_MOUSE,sp|P60712|ACTB_BOVIN,sp|P63258|ACTG_BOVIN,sp|P63260|ACTG_MOUSE,sp|P63261|ACTG_HUMAN,tr|B2RRX1|B2RRX1_MOUSE,tr|Q3U5R4|Q3U5R4_MOUSE,tr|Q3UA89|Q3UA89_MOUSE,tr|Q3UAA9|Q3UAA9_MOUSE,tr|Q3UAF6|Q3UAF6_MOUSE,tr|Q3UAF7|Q3UAF7_MOUSE,tr|Q4KL81|Q4KL81_MOUSE	41719.8	1	6	DSYVGDEAQSK	77.5	599.766	1197.52	1198.52	1.25
ACTB	Actin, cytoplasmic 1 OS=Homo sapiens GN=ACTB PE=1 SV=1	sp|P60709|ACTB_HUMAN,sp|P60710|ACTB_MOUSE,sp|P60712|ACTB_BOVIN,sp|P63258|ACTG_BOVIN,sp|P63260|ACTG_MOUSE,sp|P63261|ACTG_HUMAN,tr|B2RRX1|B2RRX1_MOUSE,tr|Q3U5R4|Q3U5R4_MOUSE,tr|Q3UA89|Q3UA89_MOUSE,tr|Q3UAA9|Q3UAA9_MOUSE,tr|Q3UAF6|Q3UAF6_MOUSE,tr|Q3UAF7|Q3UAF7_MOUSE,tr|Q4KL81|Q4KL81_MOUSE	41719.8	1	4	DSYVGDEAQSK	43.6	599.764	1197.51	1198.52	-1.604
ACTB	Actin, cytoplasmic 1 OS=Homo sapiens GN=ACTB PE=1 SV=1	sp|P60709|ACTB_HUMAN,sp|P60710|ACTB_MOUSE,sp|P60712|ACTB_BOVIN,sp|P63258|ACTG_BOVIN,sp|P63260|ACTG_MOUSE,sp|P63261|ACTG_HUMAN,tr|B2RRX1|B2RRX1_MOUSE,tr|Q3U5R4|Q3U5R4_MOUSE,tr|Q3UA89|Q3UA89_MOUSE,tr|Q3UAA9|Q3UAA9_MOUSE,tr|Q3UAF6|Q3UAF6_MOUSE,tr|Q3UAF7|Q3UAF7_MOUSE,tr|Q4KL81|Q4KL81_MOUSE	41719.8	0.998	3	DSYVGDEAQSK	25.9	599.765	1197.51	1198.52	-0.2686
ACTB	Actin, cytoplasmic 1 OS=Homo sapiens GN=ACTB PE=1 SV=1	sp|P60709|ACTB_HUMAN,sp|P60710|ACTB_MOUSE,sp|P60712|ACTB_BOVIN,sp|P63258|ACTG_BOVIN,sp|P63260|ACTG_MOUSE,sp|P63261|ACTG_HUMAN,tr|B2RRX1|B2RRX1_MOUSE,tr|Q3U5R4|Q3U5R4_MOUSE,tr|Q3UA89|Q3UA89_MOUSE,tr|Q3UAA9|Q3UAA9_MOUSE,tr|Q3UAF6|Q3UAF6_MOUSE,tr|Q3UAF7|Q3UAF7_MOUSE,tr|Q4KL81|Q4KL81_MOUSE	41719.8	1	7	DSYVGDEAQSKR	70.9	677.819	1353.62	1354.62	5.875
ACTB	Actin, cytoplasmic 1 OS=Homo sapiens GN=ACTB PE=1 SV=1	sp|P60709|ACTB_HUMAN,sp|P60710|ACTB_MOUSE,sp|P60712|ACTB_BOVIN,sp|P63258|ACTG_BOVIN,sp|P63260|ACTG_MOUSE,sp|P63261|ACTG_HUMAN,tr|B2RRX1|B2RRX1_MOUSE,tr|Q3U5R4|Q3U5R4_MOUSE,tr|Q3UA89|Q3UA89_MOUSE,tr|Q3UAA9|Q3UAA9_MOUSE,tr|Q3UAF6|Q3UAF6_MOUSE,tr|Q3UAF7|Q3UAF7_MOUSE,tr|Q4KL81|Q4KL81_MOUSE	41719.8	1	6	DSYVGDEAQSKR	39.2	677.814	1353.61	1354.62	-1.345
ACTB	Actin, cytoplasmic 1 OS=Homo sapiens GN=ACTB PE=1 SV=1	sp|P60709|ACTB_HUMAN,sp|P60710|ACTB_MOUSE,sp|P60712|ACTB_BOVIN,sp|P63258|ACTG_BOVIN,sp|P63260|ACTG_MOUSE,sp|P63261|ACTG_HUMAN,tr|B2RRX1|B2RRX1_MOUSE,tr|Q3U5R4|Q3U5R4_MOUSE,tr|Q3UA89|Q3UA89_MOUSE,tr|Q3UAA9|Q3UAA9_MOUSE,tr|Q3UAF6|Q3UAF6_MOUSE,tr|Q3UAF7|Q3UAF7_MOUSE,tr|Q4KL81|Q4KL81_MOUSE	41719.8	1	7	DSYVGDEAQSKR	27	677.82	1353.63	1354.62	6.687
ACTB	Actin, cytoplasmic 1 OS=Homo sapiens GN=ACTB PE=1 SV=1	sp|P60709|ACTB_HUMAN,sp|P60710|ACTB_MOUSE,sp|P60712|ACTB_BOVIN,sp|P63258|ACTG_BOVIN,sp|P63260|ACTG_MOUSE,sp|P63261|ACTG_HUMAN,tr|B2RRX1|B2RRX1_MOUSE,tr|Q3U5R4|Q3U5R4_MOUSE,tr|Q3UA89|Q3UA89_MOUSE,tr|Q3UAA9|Q3UAA9_MOUSE,tr|Q3UAF6|Q3UAF6_MOUSE,tr|Q3UAF7|Q3UAF7_MOUSE,tr|Q4KL81|Q4KL81_MOUSE	41719.8	1	7	DSYVGDEAQSKR	27.9	677.814	1353.61	1354.62	-1.434
ACTB	Actin, cytoplasmic 1 OS=Homo sapiens GN=ACTB PE=1 SV=1	sp|P60709|ACTB_HUMAN,sp|P60710|ACTB_MOUSE,sp|P60712|ACTB_BOVIN,sp|P63258|ACTG_BOVIN,sp|P63260|ACTG_MOUSE,sp|P63261|ACTG_HUMAN,tr|B2RRX1|B2RRX1_MOUSE,tr|Q3U5R4|Q3U5R4_MOUSE,tr|Q3UA89|Q3UA89_MOUSE,tr|Q3UAA9|Q3UAA9_MOUSE,tr|Q3UAF6|Q3UAF6_MOUSE,tr|Q3UAF7|Q3UAF7_MOUSE,tr|Q4KL81|Q4KL81_MOUSE	41719.8	1	7	DSYVGDEAQSKR	34.4	677.816	1353.62	1354.62	1.091
ACTB	Actin, cytoplasmic 1 OS=Homo sapiens GN=ACTB PE=1 SV=1	sp|P60709|ACTB_HUMAN,sp|P60710|ACTB_MOUSE,sp|P60712|ACTB_BOVIN,sp|P63258|ACTG_BOVIN,sp|P63260|ACTG_MOUSE,sp|P63261|ACTG_HUMAN,tr|B2RRX1|B2RRX1_MOUSE,tr|Q3U5R4|Q3U5R4_MOUSE,tr|Q3UA89|Q3UA89_MOUSE,tr|Q3UAA9|Q3UAA9_MOUSE,tr|Q3UAF6|Q3UAF6_MOUSE,tr|Q3UAF7|Q3UAF7_MOUSE,tr|Q4KL81|Q4KL81_MOUSE	41719.8	1	7	DSYVGDEAQSKR	56.1	677.816	1353.62	1354.62	0.8254
ACTB	Actin, cytoplasmic 1 OS=Homo sapiens GN=ACTB PE=1 SV=1	sp|P60709|ACTB_HUMAN,sp|P60710|ACTB_MOUSE,sp|P60712|ACTB_BOVIN,sp|P63258|ACTG_BOVIN,sp|P63260|ACTG_MOUSE,sp|P63261|ACTG_HUMAN,tr|B2RRX1|B2RRX1_MOUSE,tr|Q3U5R4|Q3U5R4_MOUSE,tr|Q3UA89|Q3UA89_MOUSE,tr|Q3UAA9|Q3UAA9_MOUSE,tr|Q3UAF6|Q3UAF6_MOUSE,tr|Q3UAF7|Q3UAF7_MOUSE,tr|Q4KL81|Q4KL81_MOUSE	41719.8	1	6	DSYVGDEAQSKR	29.3	677.815	1353.62	1354.62	0.01333
ACTB	Actin, cytoplasmic 1 OS=Homo sapiens GN=ACTB PE=1 SV=1	sp|P60709|ACTB_HUMAN,sp|P60710|ACTB_MOUSE,sp|P60712|ACTB_BOVIN,sp|P63258|ACTG_BOVIN,sp|P63260|ACTG_MOUSE,sp|P63261|ACTG_HUMAN,tr|B2RRX1|B2RRX1_MOUSE,tr|Q3U5R4|Q3U5R4_MOUSE,tr|Q3UA89|Q3UA89_MOUSE,tr|Q3UAA9|Q3UAA9_MOUSE,tr|Q3UAF6|Q3UAF6_MOUSE,tr|Q3UAF7|Q3UAF7_MOUSE,tr|Q4KL81|Q4KL81_MOUSE	41719.8	1	6	DSYVGDEAQSKR	26.6	677.813	1353.61	1354.62	-3.323
ACTB	Actin, cytoplasmic 1 OS=Homo sapiens GN=ACTB PE=1 SV=1	sp|P60709|ACTB_HUMAN,sp|P60710|ACTB_MOUSE,sp|P60712|ACTB_BOVIN,sp|P63258|ACTG_BOVIN,sp|P63260|ACTG_MOUSE,sp|P63261|ACTG_HUMAN,tr|B2RRX1|B2RRX1_MOUSE,tr|Q3U5R4|Q3U5R4_MOUSE,tr|Q3UA89|Q3UA89_MOUSE,tr|Q3UAA9|Q3UAA9_MOUSE,tr|Q3UAF6|Q3UAF6_MOUSE,tr|Q3UAF7|Q3UAF7_MOUSE,tr|Q4KL81|Q4KL81_MOUSE	41719.8	1	6	DSYVGDEAQSKR	74.6	677.814	1353.61	1354.62	-2.6
ACTB	Actin, cytoplasmic 1 OS=Homo sapiens GN=ACTB PE=1 SV=1	sp|P60709|ACTB_HUMAN,sp|P60710|ACTB_MOUSE,sp|P60712|ACTB_BOVIN,sp|P63258|ACTG_BOVIN,sp|P63260|ACTG_MOUSE,sp|P63261|ACTG_HUMAN,tr|B2RRX1|B2RRX1_MOUSE,tr|Q3U5R4|Q3U5R4_MOUSE,tr|Q3UA89|Q3UA89_MOUSE,tr|Q3UAA9|Q3UAA9_MOUSE,tr|Q3UAF6|Q3UAF6_MOUSE,tr|Q3UAF7|Q3UAF7_MOUSE,tr|Q4KL81|Q4KL81_MOUSE	41719.8	1	4	DSYVGDEAQSKR	31.2	677.817	1353.62	1354.62	2.981
ACTB	Actin, cytoplasmic 1 OS=Homo sapiens GN=ACTB PE=1 SV=1	sp|P60709|ACTB_HUMAN,sp|P60710|ACTB_MOUSE,sp|P60712|ACTB_BOVIN,sp|P63258|ACTG_BOVIN,sp|P63260|ACTG_MOUSE,sp|P63261|ACTG_HUMAN,tr|B2RRX1|B2RRX1_MOUSE,tr|Q3U5R4|Q3U5R4_MOUSE,tr|Q3UA89|Q3UA89_MOUSE,tr|Q3UAA9|Q3UAA9_MOUSE,tr|Q3UAF6|Q3UAF6_MOUSE,tr|Q3UAF7|Q3UAF7_MOUSE,tr|Q4KL81|Q4KL81_MOUSE	41719.8	0.998	3	DSYVGDEAQSKR	30.2	677.819	1353.62	1354.62	6.14
ACTB	Actin, cytoplasmic 1 OS=Homo sapiens GN=ACTB PE=1 SV=1	sp|P60709|ACTB_HUMAN,sp|P60710|ACTB_MOUSE,sp|P60712|ACTB_BOVIN,sp|P63258|ACTG_BOVIN,sp|P63260|ACTG_MOUSE,sp|P63261|ACTG_HUMAN,tr|B2RRX1|B2RRX1_MOUSE,tr|Q3U5R4|Q3U5R4_MOUSE,tr|Q3UA89|Q3UA89_MOUSE,tr|Q3UAA9|Q3UAA9_MOUSE,tr|Q3UAF6|Q3UAF6_MOUSE,tr|Q3UAF7|Q3UAF7_MOUSE,tr|Q4KL81|Q4KL81_MOUSE	41719.8	1	7	HQGVMVGMGQK	25.5	391.196	1170.57	1171.57	1.444
ACTB	Actin, cytoplasmic 1 OS=Homo sapiens GN=ACTB PE=1 SV=1	sp|P60709|ACTB_HUMAN,sp|P60710|ACTB_MOUSE,sp|P60712|ACTB_BOVIN,sp|P63258|ACTG_BOVIN,sp|P63260|ACTG_MOUSE,sp|P63261|ACTG_HUMAN,tr|B2RRX1|B2RRX1_MOUSE,tr|Q3U5R4|Q3U5R4_MOUSE,tr|Q3UA89|Q3UA89_MOUSE,tr|Q3UAA9|Q3UAA9_MOUSE,tr|Q3UAF6|Q3UAF6_MOUSE,tr|Q3UAF7|Q3UAF7_MOUSE,tr|Q4KL81|Q4KL81_MOUSE	41719.8	1	7	HQGVMVGMGQK	61.8	586.289	1170.56	1171.57	-0.4455
ACTB	Actin, cytoplasmic 1 OS=Homo sapiens GN=ACTB PE=1 SV=1	sp|P60709|ACTB_HUMAN,sp|P60710|ACTB_MOUSE,sp|P60712|ACTB_BOVIN,sp|P63258|ACTG_BOVIN,sp|P63260|ACTG_MOUSE,sp|P63261|ACTG_HUMAN,tr|B2RRX1|B2RRX1_MOUSE,tr|Q3U5R4|Q3U5R4_MOUSE,tr|Q3UA89|Q3UA89_MOUSE,tr|Q3UAA9|Q3UAA9_MOUSE,tr|Q3UAF6|Q3UAF6_MOUSE,tr|Q3UAF7|Q3UAF7_MOUSE,tr|Q4KL81|Q4KL81_MOUSE	41719.8	1	6	HQGVMVGMGQK	30.5	391.195	1170.56	1171.57	-0.425
ACTB	Actin, cytoplasmic 1 OS=Homo sapiens GN=ACTB PE=1 SV=1	sp|P60709|ACTB_HUMAN,sp|P60710|ACTB_MOUSE,sp|P60712|ACTB_BOVIN,sp|P63258|ACTG_BOVIN,sp|P63260|ACTG_MOUSE,sp|P63261|ACTG_HUMAN,tr|B2RRX1|B2RRX1_MOUSE,tr|Q3U5R4|Q3U5R4_MOUSE,tr|Q3UA89|Q3UA89_MOUSE,tr|Q3UAA9|Q3UAA9_MOUSE,tr|Q3UAF6|Q3UAF6_MOUSE,tr|Q3UAF7|Q3UAF7_MOUSE,tr|Q4KL81|Q4KL81_MOUSE	41719.8	1	6	HQGVMVGMGQK	53.5	586.289	1170.56	1171.57	-0.1382
ACTB	Actin, cytoplasmic 1 OS=Homo sapiens GN=ACTB PE=1 SV=1	sp|P60709|ACTB_HUMAN,sp|P60710|ACTB_MOUSE,sp|P60712|ACTB_BOVIN,sp|P63258|ACTG_BOVIN,sp|P63260|ACTG_MOUSE,sp|P63261|ACTG_HUMAN,tr|B2RRX1|B2RRX1_MOUSE,tr|Q3U5R4|Q3U5R4_MOUSE,tr|Q3UA89|Q3UA89_MOUSE,tr|Q3UAA9|Q3UAA9_MOUSE,tr|Q3UAF6|Q3UAF6_MOUSE,tr|Q3UAF7|Q3UAF7_MOUSE,tr|Q4KL81|Q4KL81_MOUSE	41719.8	1	4	HQGVmVGmGQK	32.6	602.284	1202.55	1203.56	0.1064	m5: Oxidation (+15.99), m8: Oxidation (+15.99)
ACTB	Actin, cytoplasmic 1 OS=Homo sapiens GN=ACTB PE=1 SV=1	sp|P60709|ACTB_HUMAN,sp|P60710|ACTB_MOUSE,sp|P60712|ACTB_BOVIN,sp|P63258|ACTG_BOVIN,sp|P63260|ACTG_MOUSE,sp|P63261|ACTG_HUMAN,tr|B2RRX1|B2RRX1_MOUSE,tr|Q3U5R4|Q3U5R4_MOUSE,tr|Q3UA89|Q3UA89_MOUSE,tr|Q3UAA9|Q3UAA9_MOUSE,tr|Q3UAF6|Q3UAF6_MOUSE,tr|Q3UAF7|Q3UAF7_MOUSE,tr|Q4KL81|Q4KL81_MOUSE	41719.8	1	7	HQGVMVGMGQK	60.5	586.29	1170.57	1171.57	0.9031
ACTB	Actin, cytoplasmic 1 OS=Homo sapiens GN=ACTB PE=1 SV=1	sp|P60709|ACTB_HUMAN,sp|P60710|ACTB_MOUSE,sp|P60712|ACTB_BOVIN,sp|P63258|ACTG_BOVIN,sp|P63260|ACTG_MOUSE,sp|P63261|ACTG_HUMAN,tr|B2RRX1|B2RRX1_MOUSE,tr|Q3U5R4|Q3U5R4_MOUSE,tr|Q3UA89|Q3UA89_MOUSE,tr|Q3UAA9|Q3UAA9_MOUSE,tr|Q3UAF6|Q3UAF6_MOUSE,tr|Q3UAF7|Q3UAF7_MOUSE,tr|Q4KL81|Q4KL81_MOUSE	41719.8	1	7	HQGVmVGmGQK	30.4	602.283	1202.55	1203.56	-2.835	m5: Oxidation (+15.99), m8: Oxidation (+15.99)
ACTB	Actin, cytoplasmic 1 OS=Homo sapiens GN=ACTB PE=1 SV=1	sp|P60709|ACTB_HUMAN,sp|P60710|ACTB_MOUSE,sp|P60712|ACTB_BOVIN,sp|P63258|ACTG_BOVIN,sp|P63260|ACTG_MOUSE,sp|P63261|ACTG_HUMAN,tr|B2RRX1|B2RRX1_MOUSE,tr|Q3U5R4|Q3U5R4_MOUSE,tr|Q3UA89|Q3UA89_MOUSE,tr|Q3UAA9|Q3UAA9_MOUSE,tr|Q3UAF6|Q3UAF6_MOUSE,tr|Q3UAF7|Q3UAF7_MOUSE,tr|Q4KL81|Q4KL81_MOUSE	41719.8	1	7	HQGVmVGMGQK	31.3	594.283	1186.55	1187.57	-5.926	m5: Oxidation (+15.99)
ACTB	Actin, cytoplasmic 1 OS=Homo sapiens GN=ACTB PE=1 SV=1	sp|P60709|ACTB_HUMAN,sp|P60710|ACTB_MOUSE,sp|P60712|ACTB_BOVIN,sp|P63258|ACTG_BOVIN,sp|P63260|ACTG_MOUSE,sp|P63261|ACTG_HUMAN,tr|B2RRX1|B2RRX1_MOUSE,tr|Q3U5R4|Q3U5R4_MOUSE,tr|Q3UA89|Q3UA89_MOUSE,tr|Q3UAA9|Q3UAA9_MOUSE,tr|Q3UAF6|Q3UAF6_MOUSE,tr|Q3UAF7|Q3UAF7_MOUSE,tr|Q4KL81|Q4KL81_MOUSE	41719.8	1	7	HQGVMVGMGQK	58	586.289	1170.56	1171.57	0.0837
ACTB	Actin, cytoplasmic 1 OS=Homo sapiens GN=ACTB PE=1 SV=1	sp|P60709|ACTB_HUMAN,sp|P60710|ACTB_MOUSE,sp|P60712|ACTB_BOVIN,sp|P63258|ACTG_BOVIN,sp|P63260|ACTG_MOUSE,sp|P63261|ACTG_HUMAN,tr|B2RRX1|B2RRX1_MOUSE,tr|Q3U5R4|Q3U5R4_MOUSE,tr|Q3UA89|Q3UA89_MOUSE,tr|Q3UAA9|Q3UAA9_MOUSE,tr|Q3UAF6|Q3UAF6_MOUSE,tr|Q3UAF7|Q3UAF7_MOUSE,tr|Q4KL81|Q4KL81_MOUSE	41719.8	1	6	HQGVMVGMGQK	32.5	391.196	1170.57	1171.57	0.9833
ACTB	Actin, cytoplasmic 1 OS=Homo sapiens GN=ACTB PE=1 SV=1	sp|P60709|ACTB_HUMAN,sp|P60710|ACTB_MOUSE,sp|P60712|ACTB_BOVIN,sp|P63258|ACTG_BOVIN,sp|P63260|ACTG_MOUSE,sp|P63261|ACTG_HUMAN,tr|B2RRX1|B2RRX1_MOUSE,tr|Q3U5R4|Q3U5R4_MOUSE,tr|Q3UA89|Q3UA89_MOUSE,tr|Q3UAA9|Q3UAA9_MOUSE,tr|Q3UAF6|Q3UAF6_MOUSE,tr|Q3UAF7|Q3UAF7_MOUSE,tr|Q4KL81|Q4KL81_MOUSE	41719.8	1	6	HQGVMVGMGQK	45.3	586.289	1170.56	1171.57	-0.4455
ACTB	Actin, cytoplasmic 1 OS=Homo sapiens GN=ACTB PE=1 SV=1	sp|P60709|ACTB_HUMAN,sp|P60710|ACTB_MOUSE,sp|P60712|ACTB_BOVIN,sp|P63258|ACTG_BOVIN,sp|P63260|ACTG_MOUSE,sp|P63261|ACTG_HUMAN,tr|B2RRX1|B2RRX1_MOUSE,tr|Q3U5R4|Q3U5R4_MOUSE,tr|Q3UA89|Q3UA89_MOUSE,tr|Q3UAA9|Q3UAA9_MOUSE,tr|Q3UAF6|Q3UAF6_MOUSE,tr|Q3UAF7|Q3UAF7_MOUSE,tr|Q4KL81|Q4KL81_MOUSE	41719.8	1	6	HQGVmVGMGQK	49.6	594.288	1186.56	1187.57	2.815	m5: Oxidation (+15.99)
ACTB	Actin, cytoplasmic 1 OS=Homo sapiens GN=ACTB PE=1 SV=1	sp|P60709|ACTB_HUMAN,sp|P60710|ACTB_MOUSE,sp|P60712|ACTB_BOVIN,sp|P63258|ACTG_BOVIN,sp|P63260|ACTG_MOUSE,sp|P63261|ACTG_HUMAN,tr|B2RRX1|B2RRX1_MOUSE,tr|Q3U5R4|Q3U5R4_MOUSE,tr|Q3UA89|Q3UA89_MOUSE,tr|Q3UAA9|Q3UAA9_MOUSE,tr|Q3UAF6|Q3UAF6_MOUSE,tr|Q3UAF7|Q3UAF7_MOUSE,tr|Q4KL81|Q4KL81_MOUSE	41719.8	1	6	HQGVMVGMGQK	77.4	586.289	1170.56	1171.57	-0.3431
ACTB	Actin, cytoplasmic 1 OS=Homo sapiens GN=ACTB PE=1 SV=1	sp|P60709|ACTB_HUMAN,sp|P60710|ACTB_MOUSE,sp|P60712|ACTB_BOVIN,sp|P63258|ACTG_BOVIN,sp|P63260|ACTG_MOUSE,sp|P63261|ACTG_HUMAN,tr|B2RRX1|B2RRX1_MOUSE,tr|Q3U5R4|Q3U5R4_MOUSE,tr|Q3UA89|Q3UA89_MOUSE,tr|Q3UAA9|Q3UAA9_MOUSE,tr|Q3UAF6|Q3UAF6_MOUSE,tr|Q3UAF7|Q3UAF7_MOUSE,tr|Q4KL81|Q4KL81_MOUSE	41719.8	1	6	HQGVMVGMGQK	49.7	391.195	1170.56	1171.57	-0.425
ACTB	Actin, cytoplasmic 1 OS=Homo sapiens GN=ACTB PE=1 SV=1	sp|P60709|ACTB_HUMAN,sp|P60710|ACTB_MOUSE,sp|P60712|ACTB_BOVIN,sp|P63258|ACTG_BOVIN,sp|P63260|ACTG_MOUSE,sp|P63261|ACTG_HUMAN,tr|B2RRX1|B2RRX1_MOUSE,tr|Q3U5R4|Q3U5R4_MOUSE,tr|Q3UA89|Q3UA89_MOUSE,tr|Q3UAA9|Q3UAA9_MOUSE,tr|Q3UAF6|Q3UAF6_MOUSE,tr|Q3UAF7|Q3UAF7_MOUSE,tr|Q4KL81|Q4KL81_MOUSE	41719.8	1	6	HQGVMVGMGQK	65.9	586.289	1170.56	1171.57	-0.01873
ACTB	Actin, cytoplasmic 1 OS=Homo sapiens GN=ACTB PE=1 SV=1	sp|P60709|ACTB_HUMAN,sp|P60710|ACTB_MOUSE,sp|P60712|ACTB_BOVIN,sp|P63258|ACTG_BOVIN,sp|P63260|ACTG_MOUSE,sp|P63261|ACTG_HUMAN,tr|B2RRX1|B2RRX1_MOUSE,tr|Q3U5R4|Q3U5R4_MOUSE,tr|Q3UA89|Q3UA89_MOUSE,tr|Q3UAA9|Q3UAA9_MOUSE,tr|Q3UAF6|Q3UAF6_MOUSE,tr|Q3UAF7|Q3UAF7_MOUSE,tr|Q4KL81|Q4KL81_MOUSE	41719.8	0.998	3	HQGVMVGMGQK	60.2	586.289	1170.56	1171.57	-0.01873
ACTB	Actin, cytoplasmic 1 OS=Homo sapiens GN=ACTB PE=1 SV=1	sp|P60709|ACTB_HUMAN,sp|P60710|ACTB_MOUSE,sp|P60712|ACTB_BOVIN,sp|P63258|ACTG_BOVIN,sp|P63260|ACTG_MOUSE,sp|P63261|ACTG_HUMAN,tr|B2RRX1|B2RRX1_MOUSE,tr|Q3U5R4|Q3U5R4_MOUSE,tr|Q3UA89|Q3UA89_MOUSE,tr|Q3UAA9|Q3UAA9_MOUSE,tr|Q3UAF6|Q3UAF6_MOUSE,tr|Q3UAF7|Q3UAF7_MOUSE,tr|Q4KL81|Q4KL81_MOUSE	41719.8	1	6	IIAPPERK	27.3	462.288	922.56	923.567	0.2578
ACTB	Actin, cytoplasmic 1 OS=Homo sapiens GN=ACTB PE=1 SV=1	sp|P60709|ACTB_HUMAN,sp|P60710|ACTB_MOUSE,sp|P60712|ACTB_BOVIN,sp|P63258|ACTG_BOVIN,sp|P63260|ACTG_MOUSE,sp|P63261|ACTG_HUMAN,tr|B2RRX1|B2RRX1_MOUSE,tr|Q3U5R4|Q3U5R4_MOUSE,tr|Q3UA89|Q3UA89_MOUSE,tr|Q3UAA9|Q3UAA9_MOUSE,tr|Q3UAF6|Q3UAF6_MOUSE,tr|Q3UAF7|Q3UAF7_MOUSE,tr|Q4KL81|Q4KL81_MOUSE	41719.8	1	6	IIAPPERK	21.1	462.287	922.559	923.567	-1.28
ACTB	Actin, cytoplasmic 1 OS=Homo sapiens GN=ACTB PE=1 SV=1	sp|P60709|ACTB_HUMAN,sp|P60710|ACTB_MOUSE,sp|P60712|ACTB_BOVIN,sp|P63258|ACTG_BOVIN,sp|P63260|ACTG_MOUSE,sp|P63261|ACTG_HUMAN,tr|B2RRX1|B2RRX1_MOUSE,tr|Q3U5R4|Q3U5R4_MOUSE,tr|Q3UA89|Q3UA89_MOUSE,tr|Q3UAA9|Q3UAA9_MOUSE,tr|Q3UAF6|Q3UAF6_MOUSE,tr|Q3UAF7|Q3UAF7_MOUSE,tr|Q4KL81|Q4KL81_MOUSE	41719.8	1	7	IWHHTFYNELR	36.3	758.38	1514.75	1515.75	2.123
ACTB	Actin, cytoplasmic 1 OS=Homo sapiens GN=ACTB PE=1 SV=1	sp|P60709|ACTB_HUMAN,sp|P60710|ACTB_MOUSE,sp|P60712|ACTB_BOVIN,sp|P63258|ACTG_BOVIN,sp|P63260|ACTG_MOUSE,sp|P63261|ACTG_HUMAN,tr|B2RRX1|B2RRX1_MOUSE,tr|Q3U5R4|Q3U5R4_MOUSE,tr|Q3UA89|Q3UA89_MOUSE,tr|Q3UAA9|Q3UAA9_MOUSE,tr|Q3UAF6|Q3UAF6_MOUSE,tr|Q3UAF7|Q3UAF7_MOUSE,tr|Q4KL81|Q4KL81_MOUSE	41719.8	1	7	IWHHTFYNELR	33.2	505.922	1514.74	1515.75	1.459
ACTB	Actin, cytoplasmic 1 OS=Homo sapiens GN=ACTB PE=1 SV=1	sp|P60709|ACTB_HUMAN,sp|P60710|ACTB_MOUSE,sp|P60712|ACTB_BOVIN,sp|P63258|ACTG_BOVIN,sp|P63260|ACTG_MOUSE,sp|P63261|ACTG_HUMAN,tr|B2RRX1|B2RRX1_MOUSE,tr|Q3U5R4|Q3U5R4_MOUSE,tr|Q3UA89|Q3UA89_MOUSE,tr|Q3UAA9|Q3UAA9_MOUSE,tr|Q3UAF6|Q3UAF6_MOUSE,tr|Q3UAF7|Q3UAF7_MOUSE,tr|Q4KL81|Q4KL81_MOUSE	41719.8	1	7	VAPEEHPVLLTEAPLNPK	33.8	977.541	1953.07	1954.06	5.362
ACTB	Actin, cytoplasmic 1 OS=Homo sapiens GN=ACTB PE=1 SV=1	sp|P60709|ACTB_HUMAN,sp|P60710|ACTB_MOUSE,sp|P60712|ACTB_BOVIN,sp|P63258|ACTG_BOVIN,sp|P63260|ACTG_MOUSE,sp|P63261|ACTG_HUMAN,tr|B2RRX1|B2RRX1_MOUSE,tr|Q3U5R4|Q3U5R4_MOUSE,tr|Q3UA89|Q3UA89_MOUSE,tr|Q3UAA9|Q3UAA9_MOUSE,tr|Q3UAF6|Q3UAF6_MOUSE,tr|Q3UAF7|Q3UAF7_MOUSE,tr|Q4KL81|Q4KL81_MOUSE	41719.8	1	6	VAPEEHPVLLTEAPLNPK	43.7	977.531	1953.05	1954.06	-4.699
ACTB	Actin, cytoplasmic 1 OS=Homo sapiens GN=ACTB PE=1 SV=1	sp|P60709|ACTB_HUMAN,sp|P60710|ACTB_MOUSE,sp|P60712|ACTB_BOVIN,sp|P63258|ACTG_BOVIN,sp|P63260|ACTG_MOUSE,sp|P63261|ACTG_HUMAN,tr|B2RRX1|B2RRX1_MOUSE,tr|Q3U5R4|Q3U5R4_MOUSE,tr|Q3UA89|Q3UA89_MOUSE,tr|Q3UAA9|Q3UAA9_MOUSE,tr|Q3UAF6|Q3UAF6_MOUSE,tr|Q3UAF7|Q3UAF7_MOUSE,tr|Q4KL81|Q4KL81_MOUSE	41719.8	1	4	VAPEEHPVLLTEAPLNPK	58.5	977.537	1953.06	1954.06	0.9918
ACTB	Actin, cytoplasmic 1 OS=Homo sapiens GN=ACTB PE=1 SV=1	sp|P60709|ACTB_HUMAN,sp|P60710|ACTB_MOUSE,sp|P60712|ACTB_BOVIN,sp|P63258|ACTG_BOVIN,sp|P63260|ACTG_MOUSE,sp|P63261|ACTG_HUMAN,tr|B2RRX1|B2RRX1_MOUSE,tr|Q3U5R4|Q3U5R4_MOUSE,tr|Q3UA89|Q3UA89_MOUSE,tr|Q3UAA9|Q3UAA9_MOUSE,tr|Q3UAF6|Q3UAF6_MOUSE,tr|Q3UAF7|Q3UAF7_MOUSE,tr|Q4KL81|Q4KL81_MOUSE	41719.8	1	7	VAPEEHPVLLTEAPLNPK	56.9	977.538	1953.06	1954.06	2.107
ACTB	Actin, cytoplasmic 1 OS=Homo sapiens GN=ACTB PE=1 SV=1	sp|P60709|ACTB_HUMAN,sp|P60710|ACTB_MOUSE,sp|P60712|ACTB_BOVIN,sp|P63258|ACTG_BOVIN,sp|P63260|ACTG_MOUSE,sp|P63261|ACTG_HUMAN,tr|B2RRX1|B2RRX1_MOUSE,tr|Q3U5R4|Q3U5R4_MOUSE,tr|Q3UA89|Q3UA89_MOUSE,tr|Q3UAA9|Q3UAA9_MOUSE,tr|Q3UAF6|Q3UAF6_MOUSE,tr|Q3UAF7|Q3UAF7_MOUSE,tr|Q4KL81|Q4KL81_MOUSE	41719.8	1	7	VAPEEHPVLLTEAPLNPK	68.9	977.529	1953.04	1954.06	-6.695
ACTB	Actin, cytoplasmic 1 OS=Homo sapiens GN=ACTB PE=1 SV=1	sp|P60709|ACTB_HUMAN,sp|P60710|ACTB_MOUSE,sp|P60712|ACTB_BOVIN,sp|P63258|ACTG_BOVIN,sp|P63260|ACTG_MOUSE,sp|P63261|ACTG_HUMAN,tr|B2RRX1|B2RRX1_MOUSE,tr|Q3U5R4|Q3U5R4_MOUSE,tr|Q3UA89|Q3UA89_MOUSE,tr|Q3UAA9|Q3UAA9_MOUSE,tr|Q3UAF6|Q3UAF6_MOUSE,tr|Q3UAF7|Q3UAF7_MOUSE,tr|Q4KL81|Q4KL81_MOUSE	41719.8	1	6	VAPEEHPVLLTEAPLNPK	59.5	977.535	1953.06	1954.06	-1.076
ACTB	Actin, cytoplasmic 1 OS=Homo sapiens GN=ACTB PE=1 SV=1	sp|P60709|ACTB_HUMAN,sp|P60710|ACTB_MOUSE,sp|P60712|ACTB_BOVIN,sp|P63258|ACTG_BOVIN,sp|P63260|ACTG_MOUSE,sp|P63261|ACTG_HUMAN,tr|B2RRX1|B2RRX1_MOUSE,tr|Q3U5R4|Q3U5R4_MOUSE,tr|Q3UA89|Q3UA89_MOUSE,tr|Q3UAA9|Q3UAA9_MOUSE,tr|Q3UAF6|Q3UAF6_MOUSE,tr|Q3UAF7|Q3UAF7_MOUSE,tr|Q4KL81|Q4KL81_MOUSE	41719.8	1	6	VAPEEHPVLLTEAPLNPK	61.5	977.536	1953.06	1954.06	0.3675
ACTB	Actin, cytoplasmic 1 OS=Homo sapiens GN=ACTB PE=1 SV=1	sp|P60709|ACTB_HUMAN,sp|P60710|ACTB_MOUSE,sp|P60712|ACTB_BOVIN,sp|P63258|ACTG_BOVIN,sp|P63260|ACTG_MOUSE,sp|P63261|ACTG_HUMAN,tr|B2RRX1|B2RRX1_MOUSE,tr|Q3U5R4|Q3U5R4_MOUSE,tr|Q3UA89|Q3UA89_MOUSE,tr|Q3UAA9|Q3UAA9_MOUSE,tr|Q3UAF6|Q3UAF6_MOUSE,tr|Q3UAF7|Q3UAF7_MOUSE,tr|Q4KL81|Q4KL81_MOUSE	41719.8	1	6	VAPEEHPVLLTEAPLNPK	53.6	977.537	1953.06	1954.06	1.115
ACTB	Actin, cytoplasmic 1 OS=Homo sapiens GN=ACTB PE=1 SV=1	sp|P60709|ACTB_HUMAN,sp|P60710|ACTB_MOUSE,sp|P60712|ACTB_BOVIN,sp|P63258|ACTG_BOVIN,sp|P63260|ACTG_MOUSE,sp|P63261|ACTG_HUMAN,tr|B2RRX1|B2RRX1_MOUSE,tr|Q3U5R4|Q3U5R4_MOUSE,tr|Q3UA89|Q3UA89_MOUSE,tr|Q3UAA9|Q3UAA9_MOUSE,tr|Q3UAF6|Q3UAF6_MOUSE,tr|Q3UAF7|Q3UAF7_MOUSE,tr|Q4KL81|Q4KL81_MOUSE	41719.8	1	4	VAPEEHPVLLTEAPLNPK	37.3	977.535	1953.06	1954.06	-0.7584
Actr1a	Alpha-centractin OS=Mus musculus GN=Actr1a PE=2 SV=1	sp|P61164|ACTZ_MOUSE	42597.2	1	4	AQYYLPDGSTIEIGPSR	33.5	933.968	1865.92	1866.92	2.784
Actr1a	Alpha-centractin OS=Mus musculus GN=Actr1a PE=2 SV=1	sp|P61164|ACTZ_MOUSE	42597.2	1	4	SDMDLR	34.6	368.669	735.323	736.33	0.5406
Actr1a	Alpha-centractin OS=Mus musculus GN=Actr1a PE=2 SV=1	sp|P61164|ACTZ_MOUSE	42597.2	1	4	TLFSNIVLSGGSTLFK	101	842.47	1682.93	1683.93	1.056
Actr1a	Alpha-centractin OS=Mus musculus GN=Actr1a PE=2 SV=1	sp|P61164|ACTZ_MOUSE	42597.2	1	4	YcFPNYVGRPK	22.6	467.565	1399.67	1400.68	0.5617	c2: Carbamidomethyl (+57.02)
Actr1a	Alpha-centractin OS=Mus musculus GN=Actr1a PE=2 SV=1	sp|P61164|ACTZ_MOUSE	42597.2	1	4	YcFPNYVGRPK	31.1	700.843	1399.67	1400.68	0.1805	c2: Carbamidomethyl (+57.02)
Adipoq	Adiponectin OS=Mus musculus GN=Adipoq PE=1 SV=1	sp|Q60994|ADIPO_MOUSE,tr|Q6GTX4|Q6GTX4_MOUSE	26823.4	1	3	AVLFTYDQYQEK	97.4	752.87	1503.73	1504.73	1.155
Adipoq	Adiponectin OS=Mus musculus GN=Adipoq PE=1 SV=1	sp|Q60994|ADIPO_MOUSE,tr|Q6GTX4|Q6GTX4_MOUSE	26823.4	1	3	AVLFTYDQYQEK	85.5	752.871	1503.73	1504.73	1.408
Adipoq	Adiponectin OS=Mus musculus GN=Adipoq PE=1 SV=1	sp|Q60994|ADIPO_MOUSE,tr|Q6GTX4|Q6GTX4_MOUSE	26823.4	0.999	3	GETGDVGMTGAEGPR	69.3	717.321	1432.63	1433.63	0.6125
Adipoq	Adiponectin OS=Mus musculus GN=Adipoq PE=1 SV=1	sp|Q60994|ADIPO_MOUSE,tr|Q6GTX4|Q6GTX4_MOUSE	26823.4	1	3	GETGDVGMTGAEGPR	50.7	717.321	1432.63	1433.63	0.6962
Adipoq	Adiponectin OS=Mus musculus GN=Adipoq PE=1 SV=1	sp|Q60994|ADIPO_MOUSE,tr|Q6GTX4|Q6GTX4_MOUSE	26823.4	1	3	GETGDVGMTGAEGPR	68.9	717.322	1432.63	1433.63	2.231
Adipoq	Adiponectin OS=Mus musculus GN=Adipoq PE=1 SV=1	sp|Q60994|ADIPO_MOUSE,tr|Q6GTX4|Q6GTX4_MOUSE	26823.4	0.999	3	IFYNQQNHYDGSTGK	65.8	886.408	1770.8	1771.8	3.081
Adipoq	Adiponectin OS=Mus musculus GN=Adipoq PE=1 SV=1	sp|Q60994|ADIPO_MOUSE,tr|Q6GTX4|Q6GTX4_MOUSE	26823.4	0.996	2	IFYNQQNHYDGSTGK	32.7	591.271	1770.79	1771.8	-2.065
Adipoq	Adiponectin OS=Mus musculus GN=Adipoq PE=1 SV=1	sp|Q60994|ADIPO_MOUSE,tr|Q6GTX4|Q6GTX4_MOUSE	26823.4	0.996	2	IFYNQQNHYDGSTGK	79	886.406	1770.8	1771.8	0.6762
Adipoq	Adiponectin OS=Mus musculus GN=Adipoq PE=1 SV=1	sp|Q60994|ADIPO_MOUSE,tr|Q6GTX4|Q6GTX4_MOUSE	26823.4	1	3	IFYNQQNHYDGSTGK	91.2	886.411	1770.81	1771.8	6.117
Adipoq	Adiponectin OS=Mus musculus GN=Adipoq PE=1 SV=1	sp|Q60994|ADIPO_MOUSE,tr|Q6GTX4|Q6GTX4_MOUSE	26823.4	1	3	IFYNQQNHYDGSTGK	76.4	886.407	1770.8	1771.8	1.839
Adipoq	Adiponectin OS=Mus musculus GN=Adipoq PE=1 SV=1	sp|Q60994|ADIPO_MOUSE,tr|Q6GTX4|Q6GTX4_MOUSE	26823.4	0.998	2	IFYNQQNHYDGSTGK	96.5	886.402	1770.79	1771.8	-3.67
Adipoq	Adiponectin OS=Mus musculus GN=Adipoq PE=1 SV=1	sp|Q60994|ADIPO_MOUSE,tr|Q6GTX4|Q6GTX4_MOUSE	26823.4	0.992	2	IFYNQQNHYDGSTGK	68.9	886.406	1770.8	1771.8	1.015
Adipoq	Adiponectin OS=Mus musculus GN=Adipoq PE=1 SV=1	sp|Q60994|ADIPO_MOUSE,tr|Q6GTX4|Q6GTX4_MOUSE	26823.4	0.998	2	SAFSVGLETR	45.3	1066.55	1065.55	1066.55	0.332
Adipoq	Adiponectin OS=Mus musculus GN=Adipoq PE=1 SV=1	sp|Q60994|ADIPO_MOUSE,tr|Q6GTX4|Q6GTX4_MOUSE	26823.4	0.992	2	SAFSVGLETR	30.2	1066.56	1065.55	1066.55	3.989
Adipoq	Adiponectin OS=Mus musculus GN=Adipoq PE=1 SV=1	sp|Q60994|ADIPO_MOUSE,tr|Q6GTX4|Q6GTX4_MOUSE	26823.4	0.999	3	VTVPNVPIR	19.3	994.606	993.598	994.604	1.03
Adipoq	Adiponectin OS=Mus musculus GN=Adipoq PE=1 SV=1	sp|Q60994|ADIPO_MOUSE,tr|Q6GTX4|Q6GTX4_MOUSE	26823.4	0.996	2	VTVPNVPIR	27.4	497.806	993.597	994.604	0.1589
Adipoq	Adiponectin OS=Mus musculus GN=Adipoq PE=1 SV=1	sp|Q60994|ADIPO_MOUSE,tr|Q6GTX4|Q6GTX4_MOUSE	26823.4	0.996	2	VTVPNVPIR	27	994.605	993.597	994.604	0.0443
Agpat3	1-acyl-sn-glycerol-3-phosphate acyltransferase gamma OS=Mus musculus GN=Agpat3 PE=1 SV=2	sp|Q9D517|PLCC_MOUSE,tr|C4B4E7|C4B4E7_MOUSE	43279.2	0.989	2	GSSYGNQELK	31	541.759	1081.5	1082.51	0.1645
Agpat3	1-acyl-sn-glycerol-3-phosphate acyltransferase gamma OS=Mus musculus GN=Agpat3 PE=1 SV=2	sp|Q9D517|PLCC_MOUSE,tr|C4B4E7|C4B4E7_MOUSE	43279.2	0.989	2	RFPLEDIPADETSAAQWLHK	35.6	775.392	2323.15	2324.17	-2.378
Agpat9	Glycerol-3-phosphate acyltransferase 3 OS=Mus musculus GN=Agpat9 PE=1 SV=1	sp|Q8C0N2|GPAT3_MOUSE	48983.8	1	4	GRDFELSDVFYFSK	74.1	855.42	1708.83	1709.82	8.935
Agpat9	Glycerol-3-phosphate acyltransferase 3 OS=Mus musculus GN=Agpat9 PE=1 SV=1	sp|Q8C0N2|GPAT3_MOUSE	48983.8	1	4	GRDFELSDVFYFSK	42.5	855.418	1708.82	1709.82	6.655
Agpat9	Glycerol-3-phosphate acyltransferase 3 OS=Mus musculus GN=Agpat9 PE=1 SV=1	sp|Q8C0N2|GPAT3_MOUSE	48983.8	1	3	GRDFELSDVFYFSK	62.1	855.417	1708.82	1709.82	6.152
Agpat9	Glycerol-3-phosphate acyltransferase 3 OS=Mus musculus GN=Agpat9 PE=1 SV=1	sp|Q8C0N2|GPAT3_MOUSE	48983.8	1	4	MIVGNGSPNLARD	52.8	672.344	1342.67	1343.67	5.55
Agpat9	Glycerol-3-phosphate acyltransferase 3 OS=Mus musculus GN=Agpat9 PE=1 SV=1	sp|Q8C0N2|GPAT3_MOUSE	48983.8	1	4	MIVGNGSPNLARD	63	672.342	1342.67	1343.67	2.648
Agpat9	Glycerol-3-phosphate acyltransferase 3 OS=Mus musculus GN=Agpat9 PE=1 SV=1	sp|Q8C0N2|GPAT3_MOUSE	48983.8	1	3	MIVGNGSPNLARD	37	672.342	1342.67	1343.67	2.187
Agpat9	Glycerol-3-phosphate acyltransferase 3 OS=Mus musculus GN=Agpat9 PE=1 SV=1	sp|Q8C0N2|GPAT3_MOUSE	48983.8	1	4	SAIAVQGGLTELPWDGGLK	49.8	956.514	1911.01	1912.02	1.286
Agpat9	Glycerol-3-phosphate acyltransferase 3 OS=Mus musculus GN=Agpat9 PE=1 SV=1	sp|Q8C0N2|GPAT3_MOUSE	48983.8	1	4	SAIAVQGGLTELPWDGGLK	56.7	956.515	1911.02	1912.02	2.562
Agpat9	Glycerol-3-phosphate acyltransferase 3 OS=Mus musculus GN=Agpat9 PE=1 SV=1	sp|Q8C0N2|GPAT3_MOUSE	48983.8	1	4	SLSGTIHYHNK	55.4	628.822	1255.63	1256.64	-0.5904
Agpat9	Glycerol-3-phosphate acyltransferase 3 OS=Mus musculus GN=Agpat9 PE=1 SV=1	sp|Q8C0N2|GPAT3_MOUSE	48983.8	1	4	SLSGTIHYHNK	57.2	628.823	1255.63	1256.64	0.07803
Agpat9	Glycerol-3-phosphate acyltransferase 3 OS=Mus musculus GN=Agpat9 PE=1 SV=1	sp|Q8C0N2|GPAT3_MOUSE	48983.8	1	3	SLSGTIHYHNK	58.8	628.82	1255.63	1256.64	-3.996
Ahnak	Ahnak protein (Fragment) OS=Mus musculus GN=Ahnak PE=1 SV=1	tr|A0PJF4|A0PJF4_MOUSE	164550	0.984	2	AEGPEVDVNLPK	28.3	634.326	1266.64	1267.65	-6.391
Ahnak	Ahnak protein (Fragment) OS=Mus musculus GN=Ahnak PE=1 SV=1	tr|A0PJF4|A0PJF4_MOUSE	164550	0.987	2	AEGPEVDVNLPK	30.5	634.329	1266.64	1267.65	-1.579
Ahnak	Ahnak protein (Fragment) OS=Mus musculus GN=Ahnak PE=1 SV=1	tr|A0PJF4|A0PJF4_MOUSE	164550	1	7	FSMPGFK	26.9	407.203	812.39	813.396	1.694
Ahnak	Ahnak protein (Fragment) OS=Mus musculus GN=Ahnak PE=1 SV=1	tr|A0PJF4|A0PJF4_MOUSE	164550	0.984	2	ISMPDFDLHLK	44.7	439.23	1314.67	1315.67	2.221
Ahnak	Ahnak protein (Fragment) OS=Mus musculus GN=Ahnak PE=1 SV=1	tr|A0PJF4|A0PJF4_MOUSE	164550	0.987	2	ISMPDFDLHLK	37.8	439.229	1314.66	1315.67	-0.2189
Ahnak	Ahnak protein (Fragment) OS=Mus musculus GN=Ahnak PE=1 SV=1	tr|A0PJF4|A0PJF4_MOUSE	164550	1	7	ISMPDFDLHLK	24.4	439.229	1314.66	1315.67	0.3968
Ahnak	Ahnak protein (Fragment) OS=Mus musculus GN=Ahnak PE=1 SV=1	tr|A0PJF4|A0PJF4_MOUSE	164550	1	3	ISMPDFDLHLK	40.5	439.23	1314.67	1315.67	2.221
Ahnak	Ahnak protein (Fragment) OS=Mus musculus GN=Ahnak PE=1 SV=1	tr|A0PJF4|A0PJF4_MOUSE	164550	1	7	TPQISMSDIDLNVK	42.6	780.898	1559.78	1560.79	-3.397
Ahnak	Ahnak protein (Fragment) OS=Mus musculus GN=Ahnak PE=1 SV=1	tr|A0PJF4|A0PJF4_MOUSE	164550	1	7	VDIDVPDVDVHGPDWHLK	46	1028.51	2055.01	2056.01	0.4271
Ahnak	Ahnak protein (Fragment) OS=Mus musculus GN=Ahnak PE=1 SV=1	tr|A0PJF4|A0PJF4_MOUSE	164550	1	3	VDIDVPDVDVHGPDWHLK	49.3	1028.51	2055	2056.01	-2.686
Ahnak	Ahnak protein (Fragment) OS=Mus musculus GN=Ahnak PE=1 SV=1	tr|A0PJF4|A0PJF4_MOUSE	164550	1	7	VEGEIKVPEVDIK	24.6	727.909	1453.8	1454.81	0.5073
Ahnak	Ahnak protein (Fragment) OS=Mus musculus GN=Ahnak PE=1 SV=1	tr|A0PJF4|A0PJF4_MOUSE	164550	1	7	VKGDVDVSLPK	29.5	578.832	1155.65	1156.66	-0.03626
Ahnak	Ahnak protein (Fragment) OS=Mus musculus GN=Ahnak PE=1 SV=1	tr|A0PJF4|A0PJF4_MOUSE	164550	1	7	VKGDVDVSLPK	47	386.224	1155.65	1156.66	0.6243
Ahnak	Ahnak protein (Fragment) OS=Mus musculus GN=Ahnak PE=1 SV=1	tr|A0PJF4|A0PJF4_MOUSE	164550	1	3	VKGDVDVSLPK	29.7	578.833	1155.65	1156.66	0.69
Ahnak	Ahnak protein (Fragment) OS=Mus musculus GN=Ahnak PE=1 SV=1	tr|A0PJF4|A0PJF4_MOUSE	164550	1	3	VKGDVDVSLPK	33	386.225	1155.65	1156.66	2.284
Ahnak	Ahnak protein (Fragment) OS=Mus musculus GN=Ahnak PE=1 SV=1	tr|A0PJF4|A0PJF4_MOUSE	164550	1	7	VQANLDTPDINIEGPEAK	52	962.488	1922.96	1923.97	0.9346
Aifm1	Apoptosis-inducing factor 1, mitochondrial OS=Mus musculus GN=Aifm1 PE=1 SV=1	sp|Q9Z0X1|AIFM1_MOUSE,tr|B1AU24|B1AU24_MOUSE	66748.1	1	3	DGEQHEDLNEVAK	55	742.333	1482.65	1483.67	-5.569
Aifm1	Apoptosis-inducing factor 1, mitochondrial OS=Mus musculus GN=Aifm1 PE=1 SV=1	sp|Q9Z0X1|AIFM1_MOUSE,tr|B1AU24|B1AU24_MOUSE	66748.1	1	3	DGEQHEDLNEVAK	49.3	742.335	1482.66	1483.67	-1.862
Aifm1	Apoptosis-inducing factor 1, mitochondrial OS=Mus musculus GN=Aifm1 PE=1 SV=1	sp|Q9Z0X1|AIFM1_MOUSE,tr|B1AU24|B1AU24_MOUSE	66748.1	0.998	2	KIIKDGEQHEDLNEVAK	56.6	656.013	1965.02	1966.02	-0.4059
Aifm1	Apoptosis-inducing factor 1, mitochondrial OS=Mus musculus GN=Aifm1 PE=1 SV=1	sp|Q9Z0X1|AIFM1_MOUSE,tr|B1AU24|B1AU24_MOUSE	66748.1	0.998	2	KIIKDGEQHEDLNEVAK	56.8	656.013	1965.02	1966.02	0.5249
Aifm1	Apoptosis-inducing factor 1, mitochondrial OS=Mus musculus GN=Aifm1 PE=1 SV=1	sp|Q9Z0X1|AIFM1_MOUSE,tr|B1AU24|B1AU24_MOUSE	66748.1	1	3	KIIKDGEQHEDLNEVAK	48.1	656.013	1965.02	1966.02	0.5249
Aifm1	Apoptosis-inducing factor 1, mitochondrial OS=Mus musculus GN=Aifm1 PE=1 SV=1	sp|Q9Z0X1|AIFM1_MOUSE,tr|B1AU24|B1AU24_MOUSE	66748.1	1	3	KIIKDGEQHEDLNEVAK	69.9	656.014	1965.02	1966.02	1.639
Aifm1	Apoptosis-inducing factor 1, mitochondrial OS=Mus musculus GN=Aifm1 PE=1 SV=1	sp|Q9Z0X1|AIFM1_MOUSE,tr|B1AU24|B1AU24_MOUSE	66748.1	0.998	2	LNDGSQITFEK	52.4	626.316	1250.62	1251.62	1.564
Aifm1	Apoptosis-inducing factor 1, mitochondrial OS=Mus musculus GN=Aifm1 PE=1 SV=1	sp|Q9Z0X1|AIFM1_MOUSE,tr|B1AU24|B1AU24_MOUSE	66748.1	0.998	2	LNDGSQITFEK	62	626.313	1250.61	1251.62	-1.552
Aifm1	Apoptosis-inducing factor 1, mitochondrial OS=Mus musculus GN=Aifm1 PE=1 SV=1	sp|Q9Z0X1|AIFM1_MOUSE,tr|B1AU24|B1AU24_MOUSE	66748.1	1	3	LNDGSQITFEK	45.3	626.315	1250.62	1251.62	1.181
Aifm1	Apoptosis-inducing factor 1, mitochondrial OS=Mus musculus GN=Aifm1 PE=1 SV=1	sp|Q9Z0X1|AIFM1_MOUSE,tr|B1AU24|B1AU24_MOUSE	66748.1	0.973	2	QmASSGSSGGK	20.9	506.705	1011.4	1012.44	-32.69	m2: Oxidation (+15.99)
Aifm1	Apoptosis-inducing factor 1, mitochondrial OS=Mus musculus GN=Aifm1 PE=1 SV=1	sp|Q9Z0X1|AIFM1_MOUSE,tr|B1AU24|B1AU24_MOUSE	66748.1	1	3	VNAELQAR	29	450.748	899.481	900.49	-2.112
Aifm1	Apoptosis-inducing factor 1, mitochondrial OS=Mus musculus GN=Aifm1 PE=1 SV=1	sp|Q9Z0X1|AIFM1_MOUSE,tr|B1AU24|B1AU24_MOUSE	66748.1	1	3	VNAELQAR	34.6	450.748	899.481	900.49	-1.912
Aifm1	Apoptosis-inducing factor 1, mitochondrial OS=Mus musculus GN=Aifm1 PE=1 SV=1	sp|Q9Z0X1|AIFM1_MOUSE,tr|B1AU24|B1AU24_MOUSE	66748.1	0.973	2	VNAELQAR	33	450.748	899.482	900.49	-0.4908
ALB	Serum albumin OS=Bos taurus GN=ALB PE=1 SV=4	rl|ALBU_BOVIN|ALBU_BOVIN	69276.2	1	21	AEFVEVTK	37.1	922.485	921.478	922.488	-3.183
ALB	Serum albumin OS=Bos taurus GN=ALB PE=1 SV=4	rl|ALBU_BOVIN|ALBU_BOVIN	69276.2	1	20	AEFVEVTK	34.2	461.747	921.479	922.488	-1.802
ALB	Serum albumin OS=Bos taurus GN=ALB PE=1 SV=4	rl|ALBU_BOVIN|ALBU_BOVIN	69276.2	1	20	AEFVEVTK	37.3	922.488	921.481	922.488	-0.3425
ALB	Serum albumin OS=Bos taurus GN=ALB PE=1 SV=4	rl|ALBU_BOVIN|ALBU_BOVIN	69276.2	1	12	AEFVEVTK	29.6	922.489	921.482	922.488	0.915
ALB	Serum albumin OS=Bos taurus GN=ALB PE=1 SV=4	rl|ALBU_BOVIN|ALBU_BOVIN	69276.2	1	12	AEFVEVTK	39.1	461.75	921.484	922.488	3.944
ALB	Serum albumin OS=Bos taurus GN=ALB PE=1 SV=4	rl|ALBU_BOVIN|ALBU_BOVIN	69276.2	1	23	AEFVEVTK	35.3	922.487	921.479	922.488	-1.47
ALB	Serum albumin OS=Bos taurus GN=ALB PE=1 SV=4	rl|ALBU_BOVIN|ALBU_BOVIN	69276.2	1	20	AEFVEVTK	29.1	461.749	921.483	922.488	2.556
ALB	Serum albumin OS=Bos taurus GN=ALB PE=1 SV=4	rl|ALBU_BOVIN|ALBU_BOVIN	69276.2	1	20	AEFVEVTK	42.9	922.483	921.476	922.488	-5.633
ALB	Serum albumin OS=Bos taurus GN=ALB PE=1 SV=4	rl|ALBU_BOVIN|ALBU_BOVIN	69276.2	1	12	AEFVEVTK	40.2	922.486	921.479	922.488	-1.665
ALB	Serum albumin OS=Bos taurus GN=ALB PE=1 SV=4	rl|ALBU_BOVIN|ALBU_BOVIN	69276.2	1	13	AEFVEVTK	51.8	922.489	921.482	922.488	1.446
ALB	Serum albumin OS=Bos taurus GN=ALB PE=1 SV=4	rl|ALBU_BOVIN|ALBU_BOVIN	69276.2	1	68	AEFVEVTK	27.7	461.748	921.482	922.488	1.364
ALB	Serum albumin OS=Bos taurus GN=ALB PE=1 SV=4	rl|ALBU_BOVIN|ALBU_BOVIN	69276.2	1	68	AEFVEVTK	38	922.488	921.481	922.488	-0.2124
ALB	Serum albumin OS=Bos taurus GN=ALB PE=1 SV=4	rl|ALBU_BOVIN|ALBU_BOVIN	69276.2	1	68	AEFVEVTK	46.9	922.489	921.481	922.488	0.5898
ALB	Serum albumin OS=Bos taurus GN=ALB PE=1 SV=4	rl|ALBU_BOVIN|ALBU_BOVIN	69276.2	1	68	AEFVEVTK	47	461.748	921.481	922.488	0.3014
ALB	Serum albumin OS=Bos taurus GN=ALB PE=1 SV=4	rl|ALBU_BOVIN|ALBU_BOVIN	69276.2	1	63	AEFVEVTK	35.1	922.488	921.48	922.488	-0.4075
ALB	Serum albumin OS=Bos taurus GN=ALB PE=1 SV=4	rl|ALBU_BOVIN|ALBU_BOVIN	69276.2	1	63	AEFVEVTK	37	922.489	921.482	922.488	1.251
ALB	Serum albumin OS=Bos taurus GN=ALB PE=1 SV=4	rl|ALBU_BOVIN|ALBU_BOVIN	69276.2	1	67	AEFVEVTK	33.1	922.489	921.482	922.488	0.98
ALB	Serum albumin OS=Bos taurus GN=ALB PE=1 SV=4	rl|ALBU_BOVIN|ALBU_BOVIN	69276.2	1	67	AEFVEVTK	33.8	461.75	921.485	922.488	4.074
ALB	Serum albumin OS=Bos taurus GN=ALB PE=1 SV=4	rl|ALBU_BOVIN|ALBU_BOVIN	69276.2	1	67	AEFVEVTK	38.5	461.748	921.481	922.488	0.6483
ALB	Serum albumin OS=Bos taurus GN=ALB PE=1 SV=4	rl|ALBU_BOVIN|ALBU_BOVIN	69276.2	1	67	AEFVEVTK	42.3	922.489	921.482	922.488	0.915
ALB	Serum albumin OS=Bos taurus GN=ALB PE=1 SV=4	rl|ALBU_BOVIN|ALBU_BOVIN	69276.2	1	67	AEFVEVTK	43.7	461.748	921.481	922.488	0.7134
ALB	Serum albumin OS=Bos taurus GN=ALB PE=1 SV=4	rl|ALBU_BOVIN|ALBU_BOVIN	69276.2	1	72	AEFVEVTK	26.5	461.747	921.48	922.488	-1.216
ALB	Serum albumin OS=Bos taurus GN=ALB PE=1 SV=4	rl|ALBU_BOVIN|ALBU_BOVIN	69276.2	1	72	AEFVEVTK	29.6	461.748	921.481	922.488	0.4965
ALB	Serum albumin OS=Bos taurus GN=ALB PE=1 SV=4	rl|ALBU_BOVIN|ALBU_BOVIN	69276.2	1	72	AEFVEVTK	30.4	461.746	921.478	922.488	-2.929
ALB	Serum albumin OS=Bos taurus GN=ALB PE=1 SV=4	rl|ALBU_BOVIN|ALBU_BOVIN	69276.2	1	72	AEFVEVTK	33.5	922.488	921.481	922.488	0.2537
ALB	Serum albumin OS=Bos taurus GN=ALB PE=1 SV=4	rl|ALBU_BOVIN|ALBU_BOVIN	69276.2	1	72	AEFVEVTK	39.9	922.489	921.482	922.488	1.511
ALB	Serum albumin OS=Bos taurus GN=ALB PE=1 SV=4	rl|ALBU_BOVIN|ALBU_BOVIN	69276.2	1	72	AEFVEVTK	46.2	461.748	921.481	922.488	-0.2189
ALB	Serum albumin OS=Bos taurus GN=ALB PE=1 SV=4	rl|ALBU_BOVIN|ALBU_BOVIN	69276.2	1	72	AEFVEVTK	26.6	461.748	921.482	922.488	1.299
ALB	Serum albumin OS=Bos taurus GN=ALB PE=1 SV=4	rl|ALBU_BOVIN|ALBU_BOVIN	69276.2	1	72	AEFVEVTK	33.9	461.747	921.48	922.488	-0.826
ALB	Serum albumin OS=Bos taurus GN=ALB PE=1 SV=4	rl|ALBU_BOVIN|ALBU_BOVIN	69276.2	1	72	AEFVEVTK	43.4	922.49	921.482	922.488	1.912
ALB	Serum albumin OS=Bos taurus GN=ALB PE=1 SV=4	rl|ALBU_BOVIN|ALBU_BOVIN	69276.2	1	72	AEFVEVTK	46.8	922.489	921.482	922.488	1.381
ALB	Serum albumin OS=Bos taurus GN=ALB PE=1 SV=4	rl|ALBU_BOVIN|ALBU_BOVIN	69276.2	1	62	AEFVEVTK	34.9	922.488	921.48	922.488	-0.4075
ALB	Serum albumin OS=Bos taurus GN=ALB PE=1 SV=4	rl|ALBU_BOVIN|ALBU_BOVIN	69276.2	1	62	AEFVEVTK	38.9	922.489	921.482	922.488	0.98
ALB	Serum albumin OS=Bos taurus GN=ALB PE=1 SV=4	rl|ALBU_BOVIN|ALBU_BOVIN	69276.2	1	59	AEFVEVTK	26	461.75	921.485	922.488	4.399
ALB	Serum albumin OS=Bos taurus GN=ALB PE=1 SV=4	rl|ALBU_BOVIN|ALBU_BOVIN	69276.2	1	59	AEFVEVTK	35.4	922.489	921.482	922.488	1.251
ALB	Serum albumin OS=Bos taurus GN=ALB PE=1 SV=4	rl|ALBU_BOVIN|ALBU_BOVIN	69276.2	1	59	AEFVEVTK	38.9	922.489	921.482	922.488	0.98
ALB	Serum albumin OS=Bos taurus GN=ALB PE=1 SV=4	rl|ALBU_BOVIN|ALBU_BOVIN	69276.2	1	59	AEFVEVTK	43.8	461.748	921.482	922.488	0.9085
ALB	Serum albumin OS=Bos taurus GN=ALB PE=1 SV=4	rl|ALBU_BOVIN|ALBU_BOVIN	69276.2	1	59	AEFVEVTK	44	461.747	921.48	922.488	-0.4791
ALB	Serum albumin OS=Bos taurus GN=ALB PE=1 SV=4	rl|ALBU_BOVIN|ALBU_BOVIN	69276.2	1	60	AEFVEVTK	27.8	461.746	921.477	922.488	-3.601
ALB	Serum albumin OS=Bos taurus GN=ALB PE=1 SV=4	rl|ALBU_BOVIN|ALBU_BOVIN	69276.2	1	60	AEFVEVTK	27.9	461.749	921.484	922.488	3.142
ALB	Serum albumin OS=Bos taurus GN=ALB PE=1 SV=4	rl|ALBU_BOVIN|ALBU_BOVIN	69276.2	1	60	AEFVEVTK	30.4	461.747	921.48	922.488	-1.411
ALB	Serum albumin OS=Bos taurus GN=ALB PE=1 SV=4	rl|ALBU_BOVIN|ALBU_BOVIN	69276.2	1	60	AEFVEVTK	35.2	461.746	921.478	922.488	-2.994
ALB	Serum albumin OS=Bos taurus GN=ALB PE=1 SV=4	rl|ALBU_BOVIN|ALBU_BOVIN	69276.2	1	60	AEFVEVTK	36.9	922.488	921.481	922.488	0.1236
ALB	Serum albumin OS=Bos taurus GN=ALB PE=1 SV=4	rl|ALBU_BOVIN|ALBU_BOVIN	69276.2	1	60	AEFVEVTK	35.6	461.747	921.479	922.488	-2.344
ALB	Serum albumin OS=Bos taurus GN=ALB PE=1 SV=4	rl|ALBU_BOVIN|ALBU_BOVIN	69276.2	1	60	AEFVEVTK	38.8	922.49	921.482	922.488	1.782
ALB	Serum albumin OS=Bos taurus GN=ALB PE=1 SV=4	rl|ALBU_BOVIN|ALBU_BOVIN	69276.2	1	60	AEFVEVTK	46.2	461.747	921.48	922.488	-0.826
ALB	Serum albumin OS=Bos taurus GN=ALB PE=1 SV=4	rl|ALBU_BOVIN|ALBU_BOVIN	69276.2	1	68	AEFVEVTKLVTDLTK	31.5	846.958	1691.9	1692.94	-19.9
ALB	Serum albumin OS=Bos taurus GN=ALB PE=1 SV=4	rl|ALBU_BOVIN|ALBU_BOVIN	69276.2	1	68	AEFVEVTKLVTDLTK	83.6	846.978	1691.94	1692.94	3.838
ALB	Serum albumin OS=Bos taurus GN=ALB PE=1 SV=4	rl|ALBU_BOVIN|ALBU_BOVIN	69276.2	1	63	AEFVEVTKLVTDLTK	67.7	846.981	1691.95	1692.94	7.217
ALB	Serum albumin OS=Bos taurus GN=ALB PE=1 SV=4	rl|ALBU_BOVIN|ALBU_BOVIN	69276.2	1	67	AEFVEVTKLVTDLTK	80.9	846.977	1691.94	1692.94	2.468
ALB	Serum albumin OS=Bos taurus GN=ALB PE=1 SV=4	rl|ALBU_BOVIN|ALBU_BOVIN	69276.2	1	72	AEFVEVTKLVTDLTK	60.4	846.976	1691.94	1692.94	2.031
ALB	Serum albumin OS=Bos taurus GN=ALB PE=1 SV=4	rl|ALBU_BOVIN|ALBU_BOVIN	69276.2	1	72	AEFVEVTKLVTDLTK	61.8	846.979	1691.94	1692.94	5.197
ALB	Serum albumin OS=Bos taurus GN=ALB PE=1 SV=4	rl|ALBU_BOVIN|ALBU_BOVIN	69276.2	1	62	AEFVEVTKLVTDLTK	65.7	846.974	1691.93	1692.94	-1.218
ALB	Serum albumin OS=Bos taurus GN=ALB PE=1 SV=4	rl|ALBU_BOVIN|ALBU_BOVIN	69276.2	1	59	AEFVEVTKLVTDLTK	44.3	846.975	1691.94	1692.94	0.2233
ALB	Serum albumin OS=Bos taurus GN=ALB PE=1 SV=4	rl|ALBU_BOVIN|ALBU_BOVIN	69276.2	1	60	AEFVEVTKLVTDLTK	70.9	846.977	1691.94	1692.94	3.259
ALB	Serum albumin OS=Bos taurus GN=ALB PE=1 SV=4	rl|ALBU_BOVIN|ALBU_BOVIN	69276.2	1	68	AFDEKLFTFHADIcTLPDTEK	48.3	833.404	2497.19	2498.19	2.785	c14: Carbamidomethyl (+57.02)
ALB	Serum albumin OS=Bos taurus GN=ALB PE=1 SV=4	rl|ALBU_BOVIN|ALBU_BOVIN	69276.2	1	63	AFDEKLFTFHADIcTLPDTEK	58.6	833.403	2497.19	2498.19	1.019	c14: Carbamidomethyl (+57.02)
ALB	Serum albumin OS=Bos taurus GN=ALB PE=1 SV=4	rl|ALBU_BOVIN|ALBU_BOVIN	69276.2	1	72	ALKAWSVAR	26.8	501.297	1000.58	1001.59	-1.659
ALB	Serum albumin OS=Bos taurus GN=ALB PE=1 SV=4	rl|ALBU_BOVIN|ALBU_BOVIN	69276.2	1	68	ATEEQLKTVmENFVAFVDK	25.7	739.036	2214.09	2215.1	-0.2225	m10: Oxidation (+15.99)
ALB	Serum albumin OS=Bos taurus GN=ALB PE=1 SV=4	rl|ALBU_BOVIN|ALBU_BOVIN	69276.2	1	68	ATEEQLKTVMENFVAFVDK	82	1100.05	2198.09	2199.1	0.5357
ALB	Serum albumin OS=Bos taurus GN=ALB PE=1 SV=4	rl|ALBU_BOVIN|ALBU_BOVIN	69276.2	1	63	ATEEQLKTVMENFVAFVDK	55	1100.05	2198.09	2199.1	-1.556
ALB	Serum albumin OS=Bos taurus GN=ALB PE=1 SV=4	rl|ALBU_BOVIN|ALBU_BOVIN	69276.2	1	63	ATEEQLKTVmENFVAFVDK	61.6	739.036	2214.09	2215.1	-1.211	m10: Oxidation (+15.99)
ALB	Serum albumin OS=Bos taurus GN=ALB PE=1 SV=4	rl|ALBU_BOVIN|ALBU_BOVIN	69276.2	1	67	ATEEQLKTVmENFVAFVDK	49.2	739.037	2214.09	2215.1	1.01	m10: Oxidation (+15.99)
ALB	Serum albumin OS=Bos taurus GN=ALB PE=1 SV=4	rl|ALBU_BOVIN|ALBU_BOVIN	69276.2	1	67	ATEEQLKTVMENFVAFVDK	54.8	1100.05	2198.09	2199.1	0.5357
ALB	Serum albumin OS=Bos taurus GN=ALB PE=1 SV=4	rl|ALBU_BOVIN|ALBU_BOVIN	69276.2	1	72	ATEEQLKTVMENFVAFVDK	42.5	1100.05	2198.09	2199.1	-0.6466
ALB	Serum albumin OS=Bos taurus GN=ALB PE=1 SV=4	rl|ALBU_BOVIN|ALBU_BOVIN	69276.2	1	72	ATEEQLKTVmENFVAFVDK	51.4	739.036	2214.09	2215.1	-0.6424	m10: Oxidation (+15.99)
ALB	Serum albumin OS=Bos taurus GN=ALB PE=1 SV=4	rl|ALBU_BOVIN|ALBU_BOVIN	69276.2	1	72	ATEEQLKTVMENFVAFVDK	76.2	1100.05	2198.09	2199.1	-1.01
ALB	Serum albumin OS=Bos taurus GN=ALB PE=1 SV=4	rl|ALBU_BOVIN|ALBU_BOVIN	69276.2	1	62	ATEEQLKTVMENFVAFVDK	67.8	1100.05	2198.09	2199.1	-2.011
ALB	Serum albumin OS=Bos taurus GN=ALB PE=1 SV=4	rl|ALBU_BOVIN|ALBU_BOVIN	69276.2	1	59	ATEEQLKTVMENFVAFVDK	26.7	1100.04	2198.07	2199.1	-11.2
ALB	Serum albumin OS=Bos taurus GN=ALB PE=1 SV=4	rl|ALBU_BOVIN|ALBU_BOVIN	69276.2	1	68	ccAADDKEAcFAVEGPK	36.3	964.407	1926.8	1927.8	4.286	c1: Carbamidomethyl (+57.02), c2: Carbamidomethyl (+57.02), c10: Carbamidomethyl (+57.02)
ALB	Serum albumin OS=Bos taurus GN=ALB PE=1 SV=4	rl|ALBU_BOVIN|ALBU_BOVIN	69276.2	1	68	ccAADDKEAcFAVEGPK	33.7	964.387	1926.76	1927.8	-16.48	c1: Carbamidomethyl (+57.02), c2: Carbamidomethyl (+57.02), c10: Carbamidomethyl (+57.02)
ALB	Serum albumin OS=Bos taurus GN=ALB PE=1 SV=4	rl|ALBU_BOVIN|ALBU_BOVIN	69276.2	1	68	ccAADDKEAcFAVEGPK	47.5	643.273	1926.8	1927.8	3.173	c1: Carbamidomethyl (+57.02), c2: Carbamidomethyl (+57.02), c10: Carbamidomethyl (+57.02)
ALB	Serum albumin OS=Bos taurus GN=ALB PE=1 SV=4	rl|ALBU_BOVIN|ALBU_BOVIN	69276.2	1	68	ccAADDKEAcFAVEGPK	74.4	643.271	1926.79	1927.8	0.3248	c1: Carbamidomethyl (+57.02), c2: Carbamidomethyl (+57.02), c10: Carbamidomethyl (+57.02)
ALB	Serum albumin OS=Bos taurus GN=ALB PE=1 SV=4	rl|ALBU_BOVIN|ALBU_BOVIN	69276.2	1	68	ccAADDKEAcFAVEGPK	92.3	964.401	1926.79	1927.8	-2.427	c1: Carbamidomethyl (+57.02), c2: Carbamidomethyl (+57.02), c10: Carbamidomethyl (+57.02)
ALB	Serum albumin OS=Bos taurus GN=ALB PE=1 SV=4	rl|ALBU_BOVIN|ALBU_BOVIN	69276.2	1	63	ccAADDKEAcFAVEGPK	30.6	964.409	1926.8	1927.8	5.873	c1: Carbamidomethyl (+57.02), c2: Carbamidomethyl (+57.02), c10: Carbamidomethyl (+57.02)
ALB	Serum albumin OS=Bos taurus GN=ALB PE=1 SV=4	rl|ALBU_BOVIN|ALBU_BOVIN	69276.2	1	63	ccAADDKEAcFAVEGPK	57.2	643.269	1926.78	1927.8	-3.286	c1: Carbamidomethyl (+57.02), c2: Carbamidomethyl (+57.02), c10: Carbamidomethyl (+57.02)
ALB	Serum albumin OS=Bos taurus GN=ALB PE=1 SV=4	rl|ALBU_BOVIN|ALBU_BOVIN	69276.2	1	67	ccAADDKEAcFAVEGPK	37.1	964.409	1926.8	1927.8	6.693	c1: Carbamidomethyl (+57.02), c2: Carbamidomethyl (+57.02), c10: Carbamidomethyl (+57.02)
ALB	Serum albumin OS=Bos taurus GN=ALB PE=1 SV=4	rl|ALBU_BOVIN|ALBU_BOVIN	69276.2	1	67	ccAADDKEAcFAVEGPK	71.2	643.271	1926.79	1927.8	0.4182	c1: Carbamidomethyl (+57.02), c2: Carbamidomethyl (+57.02), c10: Carbamidomethyl (+57.02)
ALB	Serum albumin OS=Bos taurus GN=ALB PE=1 SV=4	rl|ALBU_BOVIN|ALBU_BOVIN	69276.2	1	67	ccAADDKEAcFAVEGPK	85	964.405	1926.8	1927.8	2.325	c1: Carbamidomethyl (+57.02), c2: Carbamidomethyl (+57.02), c10: Carbamidomethyl (+57.02)
ALB	Serum albumin OS=Bos taurus GN=ALB PE=1 SV=4	rl|ALBU_BOVIN|ALBU_BOVIN	69276.2	1	72	ccAADDKEAcFAVEGPK	38.7	964.407	1926.8	1927.8	4.099	c1: Carbamidomethyl (+57.02), c2: Carbamidomethyl (+57.02), c10: Carbamidomethyl (+57.02)
ALB	Serum albumin OS=Bos taurus GN=ALB PE=1 SV=4	rl|ALBU_BOVIN|ALBU_BOVIN	69276.2	1	72	ccAADDKEAcFAVEGPK	67.7	643.27	1926.79	1927.8	-1.76	c1: Carbamidomethyl (+57.02), c2: Carbamidomethyl (+57.02), c10: Carbamidomethyl (+57.02)
ALB	Serum albumin OS=Bos taurus GN=ALB PE=1 SV=4	rl|ALBU_BOVIN|ALBU_BOVIN	69276.2	1	72	ccAADDKEAcFAVEGPK	78	643.271	1926.79	1927.8	-0.7178	c1: Carbamidomethyl (+57.02), c2: Carbamidomethyl (+57.02), c10: Carbamidomethyl (+57.02)
ALB	Serum albumin OS=Bos taurus GN=ALB PE=1 SV=4	rl|ALBU_BOVIN|ALBU_BOVIN	69276.2	1	72	ccAADDKEAcFAVEGPK	118	964.403	1926.79	1927.8	-0.4554	c1: Carbamidomethyl (+57.02), c2: Carbamidomethyl (+57.02), c10: Carbamidomethyl (+57.02)
ALB	Serum albumin OS=Bos taurus GN=ALB PE=1 SV=4	rl|ALBU_BOVIN|ALBU_BOVIN	69276.2	1	72	ccAADDKEAcFAVEGPK	46.7	643.271	1926.79	1927.8	-0.7178	c1: Carbamidomethyl (+57.02), c2: Carbamidomethyl (+57.02), c10: Carbamidomethyl (+57.02)
ALB	Serum albumin OS=Bos taurus GN=ALB PE=1 SV=4	rl|ALBU_BOVIN|ALBU_BOVIN	69276.2	1	72	ccAADDKEAcFAVEGPK	52.4	643.275	1926.8	1927.8	5.74	c1: Carbamidomethyl (+57.02), c2: Carbamidomethyl (+57.02), c10: Carbamidomethyl (+57.02)
ALB	Serum albumin OS=Bos taurus GN=ALB PE=1 SV=4	rl|ALBU_BOVIN|ALBU_BOVIN	69276.2	1	72	ccAADDKEAcFAVEGPK	68.4	964.404	1926.79	1927.8	1.692	c1: Carbamidomethyl (+57.02), c2: Carbamidomethyl (+57.02), c10: Carbamidomethyl (+57.02)
ALB	Serum albumin OS=Bos taurus GN=ALB PE=1 SV=4	rl|ALBU_BOVIN|ALBU_BOVIN	69276.2	1	72	ccAADDKEAcFAVEGPK	77	643.271	1926.79	1927.8	-0.6245	c1: Carbamidomethyl (+57.02), c2: Carbamidomethyl (+57.02), c10: Carbamidomethyl (+57.02)
ALB	Serum albumin OS=Bos taurus GN=ALB PE=1 SV=4	rl|ALBU_BOVIN|ALBU_BOVIN	69276.2	1	72	ccAADDKEAcFAVEGPK	90.7	964.405	1926.79	1927.8	1.879	c1: Carbamidomethyl (+57.02), c2: Carbamidomethyl (+57.02), c10: Carbamidomethyl (+57.02)
ALB	Serum albumin OS=Bos taurus GN=ALB PE=1 SV=4	rl|ALBU_BOVIN|ALBU_BOVIN	69276.2	1	62	ccAADDKEAcFAVEGPK	34	964.404	1926.79	1927.8	1.059	c1: Carbamidomethyl (+57.02), c2: Carbamidomethyl (+57.02), c10: Carbamidomethyl (+57.02)
ALB	Serum albumin OS=Bos taurus GN=ALB PE=1 SV=4	rl|ALBU_BOVIN|ALBU_BOVIN	69276.2	1	62	ccAADDKEAcFAVEGPK	63.2	643.271	1926.79	1927.8	-0.6245	c1: Carbamidomethyl (+57.02), c2: Carbamidomethyl (+57.02), c10: Carbamidomethyl (+57.02)
ALB	Serum albumin OS=Bos taurus GN=ALB PE=1 SV=4	rl|ALBU_BOVIN|ALBU_BOVIN	69276.2	1	62	ccAADDKEAcFAVEGPK	60.4	643.272	1926.79	1927.8	1.85	c1: Carbamidomethyl (+57.02), c2: Carbamidomethyl (+57.02), c10: Carbamidomethyl (+57.02)
ALB	Serum albumin OS=Bos taurus GN=ALB PE=1 SV=4	rl|ALBU_BOVIN|ALBU_BOVIN	69276.2	1	62	ccAADDKEAcFAVEGPK	91.3	643.272	1926.79	1927.8	0.994	c1: Carbamidomethyl (+57.02), c2: Carbamidomethyl (+57.02), c10: Carbamidomethyl (+57.02)
ALB	Serum albumin OS=Bos taurus GN=ALB PE=1 SV=4	rl|ALBU_BOVIN|ALBU_BOVIN	69276.2	1	59	ccAADDKEAcFAVEGPK	78.6	643.271	1926.79	1927.8	-0.4377	c1: Carbamidomethyl (+57.02), c2: Carbamidomethyl (+57.02), c10: Carbamidomethyl (+57.02)
ALB	Serum albumin OS=Bos taurus GN=ALB PE=1 SV=4	rl|ALBU_BOVIN|ALBU_BOVIN	69276.2	1	59	ccAADDKEAcFAVEGPK	110	964.404	1926.79	1927.8	1.246	c1: Carbamidomethyl (+57.02), c2: Carbamidomethyl (+57.02), c10: Carbamidomethyl (+57.02)
ALB	Serum albumin OS=Bos taurus GN=ALB PE=1 SV=4	rl|ALBU_BOVIN|ALBU_BOVIN	69276.2	1	60	ccAADDKEAcFAVEGPK	43.8	964.401	1926.79	1927.8	-1.534	c1: Carbamidomethyl (+57.02), c2: Carbamidomethyl (+57.02), c10: Carbamidomethyl (+57.02)
ALB	Serum albumin OS=Bos taurus GN=ALB PE=1 SV=4	rl|ALBU_BOVIN|ALBU_BOVIN	69276.2	1	21	ccTESLVNR	54.7	569.754	1137.49	1138.5	2.677	c1: Carbamidomethyl (+57.02), c2: Carbamidomethyl (+57.02)
ALB	Serum albumin OS=Bos taurus GN=ALB PE=1 SV=4	rl|ALBU_BOVIN|ALBU_BOVIN	69276.2	1	10	ccTESLVNR	28.3	569.75	1137.49	1138.5	-4.719	c1: Carbamidomethyl (+57.02), c2: Carbamidomethyl (+57.02)
ALB	Serum albumin OS=Bos taurus GN=ALB PE=1 SV=4	rl|ALBU_BOVIN|ALBU_BOVIN	69276.2	1	12	ccTESLVNR	45.3	569.752	1137.49	1138.5	-1.293	c1: Carbamidomethyl (+57.02), c2: Carbamidomethyl (+57.02)
ALB	Serum albumin OS=Bos taurus GN=ALB PE=1 SV=4	rl|ALBU_BOVIN|ALBU_BOVIN	69276.2	1	13	ccTESLVNR	43.6	569.752	1137.49	1138.5	-1.504	c1: Carbamidomethyl (+57.02), c2: Carbamidomethyl (+57.02)
ALB	Serum albumin OS=Bos taurus GN=ALB PE=1 SV=4	rl|ALBU_BOVIN|ALBU_BOVIN	69276.2	1	68	ccTESLVNR	25.2	569.752	1137.49	1138.5	-0.8542	c1: Carbamidomethyl (+57.02), c2: Carbamidomethyl (+57.02)
ALB	Serum albumin OS=Bos taurus GN=ALB PE=1 SV=4	rl|ALBU_BOVIN|ALBU_BOVIN	69276.2	1	68	ccTESLVNR	30.1	1138.5	1137.49	1138.5	0.8111	c1: Carbamidomethyl (+57.02), c2: Carbamidomethyl (+57.02)
ALB	Serum albumin OS=Bos taurus GN=ALB PE=1 SV=4	rl|ALBU_BOVIN|ALBU_BOVIN	69276.2	1	68	ccTESLVNR	37	569.752	1137.49	1138.5	-1.083	c1: Carbamidomethyl (+57.02), c2: Carbamidomethyl (+57.02)
ALB	Serum albumin OS=Bos taurus GN=ALB PE=1 SV=4	rl|ALBU_BOVIN|ALBU_BOVIN	69276.2	1	68	ccTESLVNR	41.8	569.755	1137.5	1138.5	5.031	c1: Carbamidomethyl (+57.02), c2: Carbamidomethyl (+57.02)
ALB	Serum albumin OS=Bos taurus GN=ALB PE=1 SV=4	rl|ALBU_BOVIN|ALBU_BOVIN	69276.2	1	68	ccTESLVNR	45.8	569.753	1137.49	1138.5	0.9552	c1: Carbamidomethyl (+57.02), c2: Carbamidomethyl (+57.02)
ALB	Serum albumin OS=Bos taurus GN=ALB PE=1 SV=4	rl|ALBU_BOVIN|ALBU_BOVIN	69276.2	1	68	ccTESLVNR	50.1	569.748	1137.48	1138.5	-7.407	c1: Carbamidomethyl (+57.02), c2: Carbamidomethyl (+57.02)
ALB	Serum albumin OS=Bos taurus GN=ALB PE=1 SV=4	rl|ALBU_BOVIN|ALBU_BOVIN	69276.2	1	63	ccTESLVNR	30.1	569.756	1137.5	1138.5	6.647	c1: Carbamidomethyl (+57.02), c2: Carbamidomethyl (+57.02)
ALB	Serum albumin OS=Bos taurus GN=ALB PE=1 SV=4	rl|ALBU_BOVIN|ALBU_BOVIN	69276.2	1	63	ccTESLVNR	29.8	1138.51	1137.5	1138.5	8.628	c1: Carbamidomethyl (+57.02), c2: Carbamidomethyl (+57.02)
ALB	Serum albumin OS=Bos taurus GN=ALB PE=1 SV=4	rl|ALBU_BOVIN|ALBU_BOVIN	69276.2	1	63	ccTESLVNR	30.4	1138.5	1137.49	1138.5	-0.5064	c1: Carbamidomethyl (+57.02), c2: Carbamidomethyl (+57.02)
ALB	Serum albumin OS=Bos taurus GN=ALB PE=1 SV=4	rl|ALBU_BOVIN|ALBU_BOVIN	69276.2	1	67	ccTESLVNR	21.2	1138.5	1137.5	1138.5	5.73	c1: Carbamidomethyl (+57.02), c2: Carbamidomethyl (+57.02)
ALB	Serum albumin OS=Bos taurus GN=ALB PE=1 SV=4	rl|ALBU_BOVIN|ALBU_BOVIN	69276.2	1	67	ccTESLVNR	26.6	569.753	1137.49	1138.5	-0.1164	c1: Carbamidomethyl (+57.02), c2: Carbamidomethyl (+57.02)
ALB	Serum albumin OS=Bos taurus GN=ALB PE=1 SV=4	rl|ALBU_BOVIN|ALBU_BOVIN	69276.2	1	67	ccTESLVNR	30.2	569.741	1137.47	1138.5	-20.37	c1: Carbamidomethyl (+57.02), c2: Carbamidomethyl (+57.02)
ALB	Serum albumin OS=Bos taurus GN=ALB PE=1 SV=4	rl|ALBU_BOVIN|ALBU_BOVIN	69276.2	1	67	ccTESLVNR	41.1	569.754	1137.49	1138.5	1.5	c1: Carbamidomethyl (+57.02), c2: Carbamidomethyl (+57.02)
ALB	Serum albumin OS=Bos taurus GN=ALB PE=1 SV=4	rl|ALBU_BOVIN|ALBU_BOVIN	69276.2	1	67	ccTESLVNR	58.3	569.752	1137.49	1138.5	-1.083	c1: Carbamidomethyl (+57.02), c2: Carbamidomethyl (+57.02)
ALB	Serum albumin OS=Bos taurus GN=ALB PE=1 SV=4	rl|ALBU_BOVIN|ALBU_BOVIN	69276.2	1	72	ccTESLVNR	20.7	1138.5	1137.5	1138.5	5.642	c1: Carbamidomethyl (+57.02), c2: Carbamidomethyl (+57.02)
ALB	Serum albumin OS=Bos taurus GN=ALB PE=1 SV=4	rl|ALBU_BOVIN|ALBU_BOVIN	69276.2	1	72	ccTESLVNR	38	569.753	1137.49	1138.5	1.184	c1: Carbamidomethyl (+57.02), c2: Carbamidomethyl (+57.02)
ALB	Serum albumin OS=Bos taurus GN=ALB PE=1 SV=4	rl|ALBU_BOVIN|ALBU_BOVIN	69276.2	1	72	ccTESLVNR	54.2	569.751	1137.49	1138.5	-2.47	c1: Carbamidomethyl (+57.02), c2: Carbamidomethyl (+57.02)
ALB	Serum albumin OS=Bos taurus GN=ALB PE=1 SV=4	rl|ALBU_BOVIN|ALBU_BOVIN	69276.2	1	72	ccTESLVNR	19	1138.5	1137.49	1138.5	-2.087	c1: Carbamidomethyl (+57.02), c2: Carbamidomethyl (+57.02)
ALB	Serum albumin OS=Bos taurus GN=ALB PE=1 SV=4	rl|ALBU_BOVIN|ALBU_BOVIN	69276.2	1	72	ccTESLVNR	28.1	569.753	1137.49	1138.5	-0.1164	c1: Carbamidomethyl (+57.02), c2: Carbamidomethyl (+57.02)
ALB	Serum albumin OS=Bos taurus GN=ALB PE=1 SV=4	rl|ALBU_BOVIN|ALBU_BOVIN	69276.2	1	62	ccTESLVNR	27.4	1138.5	1137.49	1138.5	0.0206	c1: Carbamidomethyl (+57.02), c2: Carbamidomethyl (+57.02)
ALB	Serum albumin OS=Bos taurus GN=ALB PE=1 SV=4	rl|ALBU_BOVIN|ALBU_BOVIN	69276.2	1	62	ccTESLVNR	35.8	569.752	1137.49	1138.5	-1.293	c1: Carbamidomethyl (+57.02), c2: Carbamidomethyl (+57.02)
ALB	Serum albumin OS=Bos taurus GN=ALB PE=1 SV=4	rl|ALBU_BOVIN|ALBU_BOVIN	69276.2	1	62	ccTESLVNR	44.4	569.751	1137.49	1138.5	-2.049	c1: Carbamidomethyl (+57.02), c2: Carbamidomethyl (+57.02)
ALB	Serum albumin OS=Bos taurus GN=ALB PE=1 SV=4	rl|ALBU_BOVIN|ALBU_BOVIN	69276.2	1	59	ccTESLVNR	33.3	1138.51	1137.5	1138.5	6.608	c1: Carbamidomethyl (+57.02), c2: Carbamidomethyl (+57.02)
ALB	Serum albumin OS=Bos taurus GN=ALB PE=1 SV=4	rl|ALBU_BOVIN|ALBU_BOVIN	69276.2	1	59	ccTESLVNR	56	569.752	1137.49	1138.5	-0.9596	c1: Carbamidomethyl (+57.02), c2: Carbamidomethyl (+57.02)
ALB	Serum albumin OS=Bos taurus GN=ALB PE=1 SV=4	rl|ALBU_BOVIN|ALBU_BOVIN	69276.2	1	60	ccTESLVNR	28.3	569.756	1137.5	1138.5	5.259	c1: Carbamidomethyl (+57.02), c2: Carbamidomethyl (+57.02)
ALB	Serum albumin OS=Bos taurus GN=ALB PE=1 SV=4	rl|ALBU_BOVIN|ALBU_BOVIN	69276.2	1	60	ccTESLVNR	39	1138.5	1137.49	1138.5	2.216	c1: Carbamidomethyl (+57.02), c2: Carbamidomethyl (+57.02)
ALB	Serum albumin OS=Bos taurus GN=ALB PE=1 SV=4	rl|ALBU_BOVIN|ALBU_BOVIN	69276.2	1	60	ccTESLVNR	68.3	569.752	1137.49	1138.5	-1.82	c1: Carbamidomethyl (+57.02), c2: Carbamidomethyl (+57.02)
ALB	Serum albumin OS=Bos taurus GN=ALB PE=1 SV=4	rl|ALBU_BOVIN|ALBU_BOVIN	69276.2	1	68	ccTESLVNRRPcFSALTPDETYVPK	35.5	1000.81	2999.39	3000.4	0.1687	c1: Carbamidomethyl (+57.02), c2: Carbamidomethyl (+57.02), c12: Carbamidomethyl (+57.02)
ALB	Serum albumin OS=Bos taurus GN=ALB PE=1 SV=4	rl|ALBU_BOVIN|ALBU_BOVIN	69276.2	1	63	ccTESLVNRRPcFSALTPDETYVPK	28.5	1000.81	2999.4	3000.4	1.269	c1: Carbamidomethyl (+57.02), c2: Carbamidomethyl (+57.02), c12: Carbamidomethyl (+57.02)
ALB	Serum albumin OS=Bos taurus GN=ALB PE=1 SV=4	rl|ALBU_BOVIN|ALBU_BOVIN	69276.2	1	63	ccTESLVNRRPcFSALTPDETYVPK	42.3	1000.8	2999.39	3000.4	-0.7312	c1: Carbamidomethyl (+57.02), c2: Carbamidomethyl (+57.02), c12: Carbamidomethyl (+57.02)
ALB	Serum albumin OS=Bos taurus GN=ALB PE=1 SV=4	rl|ALBU_BOVIN|ALBU_BOVIN	69276.2	1	67	ccTESLVNRRPcFSALTPDETYVPK	23.8	1000.8	2999.39	3000.4	-1.331	c1: Carbamidomethyl (+57.02), c2: Carbamidomethyl (+57.02), c12: Carbamidomethyl (+57.02)
ALB	Serum albumin OS=Bos taurus GN=ALB PE=1 SV=4	rl|ALBU_BOVIN|ALBU_BOVIN	69276.2	1	67	ccTESLVNRRPcFSALTPDETYVPK	41.1	1000.81	2999.41	3000.4	5.368	c1: Carbamidomethyl (+57.02), c2: Carbamidomethyl (+57.02), c12: Carbamidomethyl (+57.02)
ALB	Serum albumin OS=Bos taurus GN=ALB PE=1 SV=4	rl|ALBU_BOVIN|ALBU_BOVIN	69276.2	1	72	ccTESLVNRRPcFSALTPDETYVPK	32.2	1000.81	2999.4	3000.4	0.6686	c1: Carbamidomethyl (+57.02), c2: Carbamidomethyl (+57.02), c12: Carbamidomethyl (+57.02)
ALB	Serum albumin OS=Bos taurus GN=ALB PE=1 SV=4	rl|ALBU_BOVIN|ALBU_BOVIN	69276.2	1	72	ccTESLVNRRPcFSALTPDETYVPK	31.1	1000.81	2999.41	3000.4	4.568	c1: Carbamidomethyl (+57.02), c2: Carbamidomethyl (+57.02), c12: Carbamidomethyl (+57.02)
ALB	Serum albumin OS=Bos taurus GN=ALB PE=1 SV=4	rl|ALBU_BOVIN|ALBU_BOVIN	69276.2	1	72	ccTESLVNRRPcFSALTPDETYVPK	45.9	1000.8	2999.39	3000.4	-0.7312	c1: Carbamidomethyl (+57.02), c2: Carbamidomethyl (+57.02), c12: Carbamidomethyl (+57.02)
ALB	Serum albumin OS=Bos taurus GN=ALB PE=1 SV=4	rl|ALBU_BOVIN|ALBU_BOVIN	69276.2	1	62	ccTESLVNRRPcFSALTPDETYVPK	27.2	1000.81	2999.41	3000.4	4.268	c1: Carbamidomethyl (+57.02), c2: Carbamidomethyl (+57.02), c12: Carbamidomethyl (+57.02)
ALB	Serum albumin OS=Bos taurus GN=ALB PE=1 SV=4	rl|ALBU_BOVIN|ALBU_BOVIN	69276.2	1	59	ccTESLVNRRPcFSALTPDETYVPK	29.7	1000.8	2999.39	3000.4	-0.7312	c1: Carbamidomethyl (+57.02), c2: Carbamidomethyl (+57.02), c12: Carbamidomethyl (+57.02)
ALB	Serum albumin OS=Bos taurus GN=ALB PE=1 SV=4	rl|ALBU_BOVIN|ALBU_BOVIN	69276.2	1	60	ccTESLVNRRPcFSALTPDETYVPK	31	1000.81	2999.4	3000.4	0.3687	c1: Carbamidomethyl (+57.02), c2: Carbamidomethyl (+57.02), c12: Carbamidomethyl (+57.02)
ALB	Serum albumin OS=Bos taurus GN=ALB PE=1 SV=4	rl|ALBU_BOVIN|ALBU_BOVIN	69276.2	1	60	ccTESLVNRRPcFSALTPDETYVPK	33.1	1000.81	2999.42	3000.4	6.968	c1: Carbamidomethyl (+57.02), c2: Carbamidomethyl (+57.02), c12: Carbamidomethyl (+57.02)
ALB	Serum albumin OS=Bos taurus GN=ALB PE=1 SV=4	rl|ALBU_BOVIN|ALBU_BOVIN	69276.2	1	67	ccTKPESER	25.7	389.502	1165.48	1166.49	-1.362	c1: Carbamidomethyl (+57.02), c2: Carbamidomethyl (+57.02)
ALB	Serum albumin OS=Bos taurus GN=ALB PE=1 SV=4	rl|ALBU_BOVIN|ALBU_BOVIN	69276.2	1	72	ccTKPESER	26.1	583.75	1165.49	1166.49	0.5208	c1: Carbamidomethyl (+57.02), c2: Carbamidomethyl (+57.02)
ALB	Serum albumin OS=Bos taurus GN=ALB PE=1 SV=4	rl|ALBU_BOVIN|ALBU_BOVIN	69276.2	1	72	ccTKPESER	26.3	583.739	1165.46	1166.49	-19.47	c1: Carbamidomethyl (+57.02), c2: Carbamidomethyl (+57.02)
ALB	Serum albumin OS=Bos taurus GN=ALB PE=1 SV=4	rl|ALBU_BOVIN|ALBU_BOVIN	69276.2	1	72	ccTKPESER	21	583.75	1165.49	1166.49	-0.01075	c1: Carbamidomethyl (+57.02), c2: Carbamidomethyl (+57.02)
ALB	Serum albumin OS=Bos taurus GN=ALB PE=1 SV=4	rl|ALBU_BOVIN|ALBU_BOVIN	69276.2	1	59	ccTKPESER	20.4	583.748	1165.48	1166.49	-3.046	c1: Carbamidomethyl (+57.02), c2: Carbamidomethyl (+57.02)
ALB	Serum albumin OS=Bos taurus GN=ALB PE=1 SV=4	rl|ALBU_BOVIN|ALBU_BOVIN	69276.2	1	60	ccTKPESER	19.4	389.502	1165.48	1166.49	-1.362	c1: Carbamidomethyl (+57.02), c2: Carbamidomethyl (+57.02)
ALB	Serum albumin OS=Bos taurus GN=ALB PE=1 SV=4	rl|ALBU_BOVIN|ALBU_BOVIN	69276.2	1	60	ccTKPESER	32	583.748	1165.48	1166.49	-3.989	c1: Carbamidomethyl (+57.02), c2: Carbamidomethyl (+57.02)
ALB	Serum albumin OS=Bos taurus GN=ALB PE=1 SV=4	rl|ALBU_BOVIN|ALBU_BOVIN	69276.2	1	68	ccTKPESERMPcTEDYLSLILNR	32.3	958.098	2871.27	2872.31	-10.33	c1: Carbamidomethyl (+57.02), c2: Carbamidomethyl (+57.02), c12: Carbamidomethyl (+57.02)
ALB	Serum albumin OS=Bos taurus GN=ALB PE=1 SV=4	rl|ALBU_BOVIN|ALBU_BOVIN	69276.2	1	68	ccTKPESERmPcTEDYLSLILNR	37	963.44	2887.3	2888.3	0.402	c1: Carbamidomethyl (+57.02), c2: Carbamidomethyl (+57.02), m10: Oxidation (+15.99), c12: Carbamidomethyl (+57.02)
ALB	Serum albumin OS=Bos taurus GN=ALB PE=1 SV=4	rl|ALBU_BOVIN|ALBU_BOVIN	69276.2	1	68	ccTKPESERMPcTEDYLSLILNR	68.8	958.114	2871.32	2872.31	6.241	c1: Carbamidomethyl (+57.02), c2: Carbamidomethyl (+57.02), c12: Carbamidomethyl (+57.02)
ALB	Serum albumin OS=Bos taurus GN=ALB PE=1 SV=4	rl|ALBU_BOVIN|ALBU_BOVIN	69276.2	1	68	ccTKPESERMPcTEDYLSLILNR	79.8	958.111	2871.31	2872.31	2.732	c1: Carbamidomethyl (+57.02), c2: Carbamidomethyl (+57.02), c12: Carbamidomethyl (+57.02)
ALB	Serum albumin OS=Bos taurus GN=ALB PE=1 SV=4	rl|ALBU_BOVIN|ALBU_BOVIN	69276.2	1	63	ccTKPESERmPcTEDYLSLILNR	43.9	963.441	2887.3	2888.3	1.16	c1: Carbamidomethyl (+57.02), c2: Carbamidomethyl (+57.02), m10: Oxidation (+15.99), c12: Carbamidomethyl (+57.02)
ALB	Serum albumin OS=Bos taurus GN=ALB PE=1 SV=4	rl|ALBU_BOVIN|ALBU_BOVIN	69276.2	1	63	ccTKPESERMPcTEDYLSLILNR	47.1	958.106	2871.3	2872.31	-1.864	c1: Carbamidomethyl (+57.02), c2: Carbamidomethyl (+57.02), c12: Carbamidomethyl (+57.02)
ALB	Serum albumin OS=Bos taurus GN=ALB PE=1 SV=4	rl|ALBU_BOVIN|ALBU_BOVIN	69276.2	1	63	ccTKPESERMPcTEDYLSLILNR	77.3	958.108	2871.3	2872.31	0.05785	c1: Carbamidomethyl (+57.02), c2: Carbamidomethyl (+57.02), c12: Carbamidomethyl (+57.02)
ALB	Serum albumin OS=Bos taurus GN=ALB PE=1 SV=4	rl|ALBU_BOVIN|ALBU_BOVIN	69276.2	1	67	ccTKPESERMPcTEDYLSLILNR	23.8	958.099	2871.28	2872.31	-9.123	c1: Carbamidomethyl (+57.02), c2: Carbamidomethyl (+57.02), c12: Carbamidomethyl (+57.02)
ALB	Serum albumin OS=Bos taurus GN=ALB PE=1 SV=4	rl|ALBU_BOVIN|ALBU_BOVIN	69276.2	1	67	ccTKPESERmPcTEDYLSLILNR	42.1	963.442	2887.31	2888.3	2.801	c1: Carbamidomethyl (+57.02), c2: Carbamidomethyl (+57.02), m10: Oxidation (+15.99), c12: Carbamidomethyl (+57.02)
ALB	Serum albumin OS=Bos taurus GN=ALB PE=1 SV=4	rl|ALBU_BOVIN|ALBU_BOVIN	69276.2	1	67	ccTKPESERMPcTEDYLSLILNR	60.6	958.111	2871.31	2872.31	2.732	c1: Carbamidomethyl (+57.02), c2: Carbamidomethyl (+57.02), c12: Carbamidomethyl (+57.02)
ALB	Serum albumin OS=Bos taurus GN=ALB PE=1 SV=4	rl|ALBU_BOVIN|ALBU_BOVIN	69276.2	1	67	ccTKPESERMPcTEDYLSLILNR	84	958.11	2871.31	2872.31	1.708	c1: Carbamidomethyl (+57.02), c2: Carbamidomethyl (+57.02), c12: Carbamidomethyl (+57.02)
ALB	Serum albumin OS=Bos taurus GN=ALB PE=1 SV=4	rl|ALBU_BOVIN|ALBU_BOVIN	69276.2	1	72	ccTKPESERmPcTEDYLSLILNR	30.7	963.44	2887.3	2888.3	0.402	c1: Carbamidomethyl (+57.02), c2: Carbamidomethyl (+57.02), m10: Oxidation (+15.99), c12: Carbamidomethyl (+57.02)
ALB	Serum albumin OS=Bos taurus GN=ALB PE=1 SV=4	rl|ALBU_BOVIN|ALBU_BOVIN	69276.2	1	72	ccTKPESERMPcTEDYLSLILNR	50	958.112	2871.31	2872.31	3.755	c1: Carbamidomethyl (+57.02), c2: Carbamidomethyl (+57.02), c12: Carbamidomethyl (+57.02)
ALB	Serum albumin OS=Bos taurus GN=ALB PE=1 SV=4	rl|ALBU_BOVIN|ALBU_BOVIN	69276.2	1	72	ccTKPESERMPcTEDYLSLILNR	68.1	958.108	2871.3	2872.31	-0.3913	c1: Carbamidomethyl (+57.02), c2: Carbamidomethyl (+57.02), c12: Carbamidomethyl (+57.02)
ALB	Serum albumin OS=Bos taurus GN=ALB PE=1 SV=4	rl|ALBU_BOVIN|ALBU_BOVIN	69276.2	1	72	ccTKPESERMPcTEDYLSLILNR	39	958.102	2871.29	2872.31	-5.937	c1: Carbamidomethyl (+57.02), c2: Carbamidomethyl (+57.02), c12: Carbamidomethyl (+57.02)
ALB	Serum albumin OS=Bos taurus GN=ALB PE=1 SV=4	rl|ALBU_BOVIN|ALBU_BOVIN	69276.2	1	72	ccTKPESERmPcTEDYLSLILNR	41.2	963.439	2887.3	2888.3	-0.3666	c1: Carbamidomethyl (+57.02), c2: Carbamidomethyl (+57.02), m10: Oxidation (+15.99), c12: Carbamidomethyl (+57.02)
ALB	Serum albumin OS=Bos taurus GN=ALB PE=1 SV=4	rl|ALBU_BOVIN|ALBU_BOVIN	69276.2	1	72	ccTKPESERMPcTEDYLSLILNR	65.8	958.107	2871.3	2872.31	-0.7777	c1: Carbamidomethyl (+57.02), c2: Carbamidomethyl (+57.02), c12: Carbamidomethyl (+57.02)
ALB	Serum albumin OS=Bos taurus GN=ALB PE=1 SV=4	rl|ALBU_BOVIN|ALBU_BOVIN	69276.2	1	72	ccTKPESERMPcTEDYLSLILNR	68.3	958.112	2871.31	2872.31	4.257	c1: Carbamidomethyl (+57.02), c2: Carbamidomethyl (+57.02), c12: Carbamidomethyl (+57.02)
ALB	Serum albumin OS=Bos taurus GN=ALB PE=1 SV=4	rl|ALBU_BOVIN|ALBU_BOVIN	69276.2	1	62	ccTKPESERMPcTEDYLSLILNR	25.1	958.1	2871.28	2872.31	-8.235	c1: Carbamidomethyl (+57.02), c2: Carbamidomethyl (+57.02), c12: Carbamidomethyl (+57.02)
ALB	Serum albumin OS=Bos taurus GN=ALB PE=1 SV=4	rl|ALBU_BOVIN|ALBU_BOVIN	69276.2	1	62	ccTKPESERmPcTEDYLSLILNR	66.8	963.438	2887.29	2888.3	-2.143	c1: Carbamidomethyl (+57.02), c2: Carbamidomethyl (+57.02), m10: Oxidation (+15.99), c12: Carbamidomethyl (+57.02)
ALB	Serum albumin OS=Bos taurus GN=ALB PE=1 SV=4	rl|ALBU_BOVIN|ALBU_BOVIN	69276.2	1	62	ccTKPESERMPcTEDYLSLILNR	82.5	958.11	2871.31	2872.31	1.645	c1: Carbamidomethyl (+57.02), c2: Carbamidomethyl (+57.02), c12: Carbamidomethyl (+57.02)
ALB	Serum albumin OS=Bos taurus GN=ALB PE=1 SV=4	rl|ALBU_BOVIN|ALBU_BOVIN	69276.2	1	62	ccTKPESERMPcTEDYLSLILNR	85.9	958.107	2871.3	2872.31	-1.666	c1: Carbamidomethyl (+57.02), c2: Carbamidomethyl (+57.02), c12: Carbamidomethyl (+57.02)
ALB	Serum albumin OS=Bos taurus GN=ALB PE=1 SV=4	rl|ALBU_BOVIN|ALBU_BOVIN	69276.2	1	59	ccTKPESERmPcTEDYLSLILNR	33.9	963.446	2887.32	2888.3	6.229	c1: Carbamidomethyl (+57.02), c2: Carbamidomethyl (+57.02), m10: Oxidation (+15.99), c12: Carbamidomethyl (+57.02)
ALB	Serum albumin OS=Bos taurus GN=ALB PE=1 SV=4	rl|ALBU_BOVIN|ALBU_BOVIN	69276.2	1	59	ccTKPESERMPcTEDYLSLILNR	77.2	958.109	2871.3	2872.31	0.695	c1: Carbamidomethyl (+57.02), c2: Carbamidomethyl (+57.02), c12: Carbamidomethyl (+57.02)
ALB	Serum albumin OS=Bos taurus GN=ALB PE=1 SV=4	rl|ALBU_BOVIN|ALBU_BOVIN	69276.2	1	60	ccTKPESERMPcTEDYLSLILNR	32.2	958.111	2871.31	2872.31	2.471	c1: Carbamidomethyl (+57.02), c2: Carbamidomethyl (+57.02), c12: Carbamidomethyl (+57.02)
ALB	Serum albumin OS=Bos taurus GN=ALB PE=1 SV=4	rl|ALBU_BOVIN|ALBU_BOVIN	69276.2	1	60	ccTKPESERmPcTEDYLSLILNR	31.7	963.438	2887.29	2888.3	-1.758	c1: Carbamidomethyl (+57.02), c2: Carbamidomethyl (+57.02), m10: Oxidation (+15.99), c12: Carbamidomethyl (+57.02)
ALB	Serum albumin OS=Bos taurus GN=ALB PE=1 SV=4	rl|ALBU_BOVIN|ALBU_BOVIN	69276.2	1	60	ccTKPESERMPcTEDYLSLILNR	60.2	958.107	2871.3	2872.31	-1.091	c1: Carbamidomethyl (+57.02), c2: Carbamidomethyl (+57.02), c12: Carbamidomethyl (+57.02)
ALB	Serum albumin OS=Bos taurus GN=ALB PE=1 SV=4	rl|ALBU_BOVIN|ALBU_BOVIN	69276.2	1	72	DAFLGSFLYEYSR	41.5	1567.75	1566.74	1567.74	2.777
ALB	Serum albumin OS=Bos taurus GN=ALB PE=1 SV=4	rl|ALBU_BOVIN|ALBU_BOVIN	69276.2	1	72	DAFLGSFLYEYSR	55.9	784.373	1566.73	1567.74	-2.195
ALB	Serum albumin OS=Bos taurus GN=ALB PE=1 SV=4	rl|ALBU_BOVIN|ALBU_BOVIN	69276.2	1	62	DAFLGSFLYEYSR	54.5	1567.75	1566.74	1567.74	1.502
ALB	Serum albumin OS=Bos taurus GN=ALB PE=1 SV=4	rl|ALBU_BOVIN|ALBU_BOVIN	69276.2	1	59	DAFLGSFLYEYSR	27	784.39	1566.77	1567.74	19.76
ALB	Serum albumin OS=Bos taurus GN=ALB PE=1 SV=4	rl|ALBU_BOVIN|ALBU_BOVIN	69276.2	1	59	DAFLGSFLYEYSR	34.2	784.392	1566.77	1567.74	21.71
ALB	Serum albumin OS=Bos taurus GN=ALB PE=1 SV=4	rl|ALBU_BOVIN|ALBU_BOVIN	69276.2	1	59	DAFLGSFLYEYSR	53.3	1567.74	1566.74	1567.74	-0.2207
ALB	Serum albumin OS=Bos taurus GN=ALB PE=1 SV=4	rl|ALBU_BOVIN|ALBU_BOVIN	69276.2	1	60	DAFLGSFLYEYSR	27.4	784.375	1566.74	1567.74	0.06255
ALB	Serum albumin OS=Bos taurus GN=ALB PE=1 SV=4	rl|ALBU_BOVIN|ALBU_BOVIN	69276.2	1	60	DAFLGSFLYEYSR	49.5	1567.74	1566.73	1567.74	-3.41
ALB	Serum albumin OS=Bos taurus GN=ALB PE=1 SV=4	rl|ALBU_BOVIN|ALBU_BOVIN	69276.2	1	23	DAIPENLPPLTADFAEDK	28.5	978.477	1954.94	1955.96	-6.259
ALB	Serum albumin OS=Bos taurus GN=ALB PE=1 SV=4	rl|ALBU_BOVIN|ALBU_BOVIN	69276.2	1	68	DAIPENLPPLTADFAEDK	28	978.488	1954.96	1955.96	4.478
ALB	Serum albumin OS=Bos taurus GN=ALB PE=1 SV=4	rl|ALBU_BOVIN|ALBU_BOVIN	69276.2	1	68	DAIPENLPPLTADFAEDK	30.6	978.485	1954.95	1955.96	1.103
ALB	Serum albumin OS=Bos taurus GN=ALB PE=1 SV=4	rl|ALBU_BOVIN|ALBU_BOVIN	69276.2	1	63	DAIPENLPPLTADFAEDK	30	978.484	1954.95	1955.96	0.6636
ALB	Serum albumin OS=Bos taurus GN=ALB PE=1 SV=4	rl|ALBU_BOVIN|ALBU_BOVIN	69276.2	1	63	DAIPENLPPLTADFAEDK	33.1	978.485	1954.96	1955.96	1.482
ALB	Serum albumin OS=Bos taurus GN=ALB PE=1 SV=4	rl|ALBU_BOVIN|ALBU_BOVIN	69276.2	1	63	DAIPENLPPLTADFAEDK	35.5	978.48	1954.95	1955.96	-3.324
ALB	Serum albumin OS=Bos taurus GN=ALB PE=1 SV=4	rl|ALBU_BOVIN|ALBU_BOVIN	69276.2	1	63	DAIPENLPPLTADFAEDK	46.7	978.482	1954.95	1955.96	-1.392
ALB	Serum albumin OS=Bos taurus GN=ALB PE=1 SV=4	rl|ALBU_BOVIN|ALBU_BOVIN	69276.2	1	63	DAIPENLPPLTADFAEDK	43.6	652.658	1954.95	1955.96	-1.027
ALB	Serum albumin OS=Bos taurus GN=ALB PE=1 SV=4	rl|ALBU_BOVIN|ALBU_BOVIN	69276.2	1	67	DAIPENLPPLTADFAEDK	29.8	978.484	1954.95	1955.96	-0.2055
ALB	Serum albumin OS=Bos taurus GN=ALB PE=1 SV=4	rl|ALBU_BOVIN|ALBU_BOVIN	69276.2	1	67	DAIPENLPPLTADFAEDK	29.8	978.48	1954.95	1955.96	-3.386
ALB	Serum albumin OS=Bos taurus GN=ALB PE=1 SV=4	rl|ALBU_BOVIN|ALBU_BOVIN	69276.2	1	67	DAIPENLPPLTADFAEDK	30.5	978.484	1954.95	1955.96	0.1728
ALB	Serum albumin OS=Bos taurus GN=ALB PE=1 SV=4	rl|ALBU_BOVIN|ALBU_BOVIN	69276.2	1	67	DAIPENLPPLTADFAEDK	32.5	978.487	1954.96	1955.96	3.291
ALB	Serum albumin OS=Bos taurus GN=ALB PE=1 SV=4	rl|ALBU_BOVIN|ALBU_BOVIN	69276.2	1	67	DAIPENLPPLTADFAEDK	35.2	978.483	1954.95	1955.96	-0.8292
ALB	Serum albumin OS=Bos taurus GN=ALB PE=1 SV=4	rl|ALBU_BOVIN|ALBU_BOVIN	69276.2	1	67	DAIPENLPPLTADFAEDK	36.7	978.481	1954.95	1955.96	-2.956
ALB	Serum albumin OS=Bos taurus GN=ALB PE=1 SV=4	rl|ALBU_BOVIN|ALBU_BOVIN	69276.2	1	67	DAIPENLPPLTADFAEDK	38.9	978.484	1954.95	1955.96	0.1013
ALB	Serum albumin OS=Bos taurus GN=ALB PE=1 SV=4	rl|ALBU_BOVIN|ALBU_BOVIN	69276.2	1	67	DAIPENLPPLTADFAEDK	41	978.483	1954.95	1955.96	-0.4509
ALB	Serum albumin OS=Bos taurus GN=ALB PE=1 SV=4	rl|ALBU_BOVIN|ALBU_BOVIN	69276.2	1	67	DAIPENLPPLTADFAEDK	47.5	978.484	1954.95	1955.96	-0.08279
ALB	Serum albumin OS=Bos taurus GN=ALB PE=1 SV=4	rl|ALBU_BOVIN|ALBU_BOVIN	69276.2	1	67	DAIPENLPPLTADFAEDK	50.6	978.483	1954.95	1955.96	-0.8292
ALB	Serum albumin OS=Bos taurus GN=ALB PE=1 SV=4	rl|ALBU_BOVIN|ALBU_BOVIN	69276.2	1	67	DAIPENLPPLTADFAEDK	49	652.659	1954.95	1955.96	0.5685
ALB	Serum albumin OS=Bos taurus GN=ALB PE=1 SV=4	rl|ALBU_BOVIN|ALBU_BOVIN	69276.2	1	72	DAIPENLPPLTADFAEDK	26.1	978.481	1954.95	1955.96	-2.516
ALB	Serum albumin OS=Bos taurus GN=ALB PE=1 SV=4	rl|ALBU_BOVIN|ALBU_BOVIN	69276.2	1	72	DAIPENLPPLTADFAEDK	27.7	978.485	1954.95	1955.96	0.9806
ALB	Serum albumin OS=Bos taurus GN=ALB PE=1 SV=4	rl|ALBU_BOVIN|ALBU_BOVIN	69276.2	1	72	DAIPENLPPLTADFAEDK	27.7	978.482	1954.95	1955.96	-1.208
ALB	Serum albumin OS=Bos taurus GN=ALB PE=1 SV=4	rl|ALBU_BOVIN|ALBU_BOVIN	69276.2	1	72	DAIPENLPPLTADFAEDK	28	978.482	1954.95	1955.96	-1.453
ALB	Serum albumin OS=Bos taurus GN=ALB PE=1 SV=4	rl|ALBU_BOVIN|ALBU_BOVIN	69276.2	1	72	DAIPENLPPLTADFAEDK	32.2	978.485	1954.96	1955.96	1.788
ALB	Serum albumin OS=Bos taurus GN=ALB PE=1 SV=4	rl|ALBU_BOVIN|ALBU_BOVIN	69276.2	1	72	DAIPENLPPLTADFAEDK	34.3	978.486	1954.96	1955.96	2.668
ALB	Serum albumin OS=Bos taurus GN=ALB PE=1 SV=4	rl|ALBU_BOVIN|ALBU_BOVIN	69276.2	1	72	DAIPENLPPLTADFAEDK	42.5	978.48	1954.94	1955.96	-4.009
ALB	Serum albumin OS=Bos taurus GN=ALB PE=1 SV=4	rl|ALBU_BOVIN|ALBU_BOVIN	69276.2	1	72	DAIPENLPPLTADFAEDK	45.4	978.484	1954.95	1955.96	-0.2055
ALB	Serum albumin OS=Bos taurus GN=ALB PE=1 SV=4	rl|ALBU_BOVIN|ALBU_BOVIN	69276.2	1	72	DAIPENLPPLTADFAEDK	47.5	652.658	1954.95	1955.96	0.09308
ALB	Serum albumin OS=Bos taurus GN=ALB PE=1 SV=4	rl|ALBU_BOVIN|ALBU_BOVIN	69276.2	1	72	DAIPENLPPLTADFAEDK	26.8	978.487	1954.96	1955.96	3.66
ALB	Serum albumin OS=Bos taurus GN=ALB PE=1 SV=4	rl|ALBU_BOVIN|ALBU_BOVIN	69276.2	1	72	DAIPENLPPLTADFAEDK	28.2	978.486	1954.96	1955.96	1.85
ALB	Serum albumin OS=Bos taurus GN=ALB PE=1 SV=4	rl|ALBU_BOVIN|ALBU_BOVIN	69276.2	1	72	DAIPENLPPLTADFAEDK	29.6	978.483	1954.95	1955.96	-0.7065
ALB	Serum albumin OS=Bos taurus GN=ALB PE=1 SV=4	rl|ALBU_BOVIN|ALBU_BOVIN	69276.2	1	72	DAIPENLPPLTADFAEDK	31.4	978.489	1954.96	1955.96	5.408
ALB	Serum albumin OS=Bos taurus GN=ALB PE=1 SV=4	rl|ALBU_BOVIN|ALBU_BOVIN	69276.2	1	72	DAIPENLPPLTADFAEDK	33.5	978.487	1954.96	1955.96	3.23
ALB	Serum albumin OS=Bos taurus GN=ALB PE=1 SV=4	rl|ALBU_BOVIN|ALBU_BOVIN	69276.2	1	72	DAIPENLPPLTADFAEDK	33.7	978.481	1954.95	1955.96	-2.578
ALB	Serum albumin OS=Bos taurus GN=ALB PE=1 SV=4	rl|ALBU_BOVIN|ALBU_BOVIN	69276.2	1	72	DAIPENLPPLTADFAEDK	33.8	978.479	1954.94	1955.96	-4.572
ALB	Serum albumin OS=Bos taurus GN=ALB PE=1 SV=4	rl|ALBU_BOVIN|ALBU_BOVIN	69276.2	1	72	DAIPENLPPLTADFAEDK	39.2	978.484	1954.95	1955.96	0.7966
ALB	Serum albumin OS=Bos taurus GN=ALB PE=1 SV=4	rl|ALBU_BOVIN|ALBU_BOVIN	69276.2	1	72	DAIPENLPPLTADFAEDK	41.4	978.483	1954.95	1955.96	-0.6452
ALB	Serum albumin OS=Bos taurus GN=ALB PE=1 SV=4	rl|ALBU_BOVIN|ALBU_BOVIN	69276.2	1	72	DAIPENLPPLTADFAEDK	60.8	652.659	1954.95	1955.96	0.7526
ALB	Serum albumin OS=Bos taurus GN=ALB PE=1 SV=4	rl|ALBU_BOVIN|ALBU_BOVIN	69276.2	1	62	DAIPENLPPLTADFAEDK	32	978.487	1954.96	1955.96	3.598
ALB	Serum albumin OS=Bos taurus GN=ALB PE=1 SV=4	rl|ALBU_BOVIN|ALBU_BOVIN	69276.2	1	62	DAIPENLPPLTADFAEDK	36.1	978.483	1954.95	1955.96	-0.8906
ALB	Serum albumin OS=Bos taurus GN=ALB PE=1 SV=4	rl|ALBU_BOVIN|ALBU_BOVIN	69276.2	1	62	DAIPENLPPLTADFAEDK	37.2	978.484	1954.95	1955.96	-0.02144
ALB	Serum albumin OS=Bos taurus GN=ALB PE=1 SV=4	rl|ALBU_BOVIN|ALBU_BOVIN	69276.2	1	62	DAIPENLPPLTADFAEDK	41.6	978.484	1954.95	1955.96	0.1728
ALB	Serum albumin OS=Bos taurus GN=ALB PE=1 SV=4	rl|ALBU_BOVIN|ALBU_BOVIN	69276.2	1	62	DAIPENLPPLTADFAEDK	42.2	978.484	1954.95	1955.96	0.1013
ALB	Serum albumin OS=Bos taurus GN=ALB PE=1 SV=4	rl|ALBU_BOVIN|ALBU_BOVIN	69276.2	1	62	DAIPENLPPLTADFAEDK	44.2	978.485	1954.95	1955.96	0.9806
ALB	Serum albumin OS=Bos taurus GN=ALB PE=1 SV=4	rl|ALBU_BOVIN|ALBU_BOVIN	69276.2	1	62	DAIPENLPPLTADFAEDK	43.2	652.658	1954.95	1955.96	-0.183
ALB	Serum albumin OS=Bos taurus GN=ALB PE=1 SV=4	rl|ALBU_BOVIN|ALBU_BOVIN	69276.2	1	59	DAIPENLPPLTADFAEDK	30.2	978.483	1954.95	1955.96	-0.7065
ALB	Serum albumin OS=Bos taurus GN=ALB PE=1 SV=4	rl|ALBU_BOVIN|ALBU_BOVIN	69276.2	1	59	DAIPENLPPLTADFAEDK	30.8	978.485	1954.96	1955.96	1.727
ALB	Serum albumin OS=Bos taurus GN=ALB PE=1 SV=4	rl|ALBU_BOVIN|ALBU_BOVIN	69276.2	1	60	DAIPENLPPLTADFAEDK	25.9	978.483	1954.95	1955.96	-0.5838
ALB	Serum albumin OS=Bos taurus GN=ALB PE=1 SV=4	rl|ALBU_BOVIN|ALBU_BOVIN	69276.2	1	60	DAIPENLPPLTADFAEDK	26.3	978.482	1954.95	1955.96	-1.269
ALB	Serum albumin OS=Bos taurus GN=ALB PE=1 SV=4	rl|ALBU_BOVIN|ALBU_BOVIN	69276.2	1	60	DAIPENLPPLTADFAEDK	26.5	978.481	1954.95	1955.96	-2.332
ALB	Serum albumin OS=Bos taurus GN=ALB PE=1 SV=4	rl|ALBU_BOVIN|ALBU_BOVIN	69276.2	1	60	DAIPENLPPLTADFAEDK	27.5	978.482	1954.95	1955.96	-1.453
ALB	Serum albumin OS=Bos taurus GN=ALB PE=1 SV=4	rl|ALBU_BOVIN|ALBU_BOVIN	69276.2	1	60	DAIPENLPPLTADFAEDK	33.3	978.486	1954.96	1955.96	2.228
ALB	Serum albumin OS=Bos taurus GN=ALB PE=1 SV=4	rl|ALBU_BOVIN|ALBU_BOVIN	69276.2	1	60	DAIPENLPPLTADFAEDK	34.8	978.484	1954.95	1955.96	0.1728
ALB	Serum albumin OS=Bos taurus GN=ALB PE=1 SV=4	rl|ALBU_BOVIN|ALBU_BOVIN	69276.2	1	60	DAIPENLPPLTADFAEDK	55.9	978.483	1954.95	1955.96	-0.3282
ALB	Serum albumin OS=Bos taurus GN=ALB PE=1 SV=4	rl|ALBU_BOVIN|ALBU_BOVIN	69276.2	1	60	DAIPENLPPLTADFAEDK	58	652.658	1954.95	1955.96	-0.9346
ALB	Serum albumin OS=Bos taurus GN=ALB PE=1 SV=4	rl|ALBU_BOVIN|ALBU_BOVIN	69276.2	1	63	DAIPENLPPLTADFAEDKDVcK	32.1	1229.6	2457.18	2458.18	0.6561	c21: Carbamidomethyl (+57.02)
ALB	Serum albumin OS=Bos taurus GN=ALB PE=1 SV=4	rl|ALBU_BOVIN|ALBU_BOVIN	69276.2	1	67	DAIPENLPPLTADFAEDKDVcK	30.1	1229.6	2457.18	2458.18	0.7374	c21: Carbamidomethyl (+57.02)
ALB	Serum albumin OS=Bos taurus GN=ALB PE=1 SV=4	rl|ALBU_BOVIN|ALBU_BOVIN	69276.2	1	72	DAIPENLPPLTADFAEDKDVcK	35.3	1229.59	2457.17	2458.18	-3.412	c21: Carbamidomethyl (+57.02)
ALB	Serum albumin OS=Bos taurus GN=ALB PE=1 SV=4	rl|ALBU_BOVIN|ALBU_BOVIN	69276.2	1	72	DAIPENLPPLTADFAEDKDVcK	30.8	1229.6	2457.19	2458.18	7.897	c21: Carbamidomethyl (+57.02)
ALB	Serum albumin OS=Bos taurus GN=ALB PE=1 SV=4	rl|ALBU_BOVIN|ALBU_BOVIN	69276.2	1	62	DAIPENLPPLTADFAEDKDVcK	35.5	1229.6	2457.19	2458.18	7.084	c21: Carbamidomethyl (+57.02)
ALB	Serum albumin OS=Bos taurus GN=ALB PE=1 SV=4	rl|ALBU_BOVIN|ALBU_BOVIN	69276.2	1	68	DDPHAcYSTVFDK	44.5	777.828	1553.64	1554.65	-3.285	c6: Carbamidomethyl (+57.02)
ALB	Serum albumin OS=Bos taurus GN=ALB PE=1 SV=4	rl|ALBU_BOVIN|ALBU_BOVIN	69276.2	1	68	DDPHAcYSTVFDK	63.1	1554.65	1553.64	1554.65	-2.387	c6: Carbamidomethyl (+57.02)
ALB	Serum albumin OS=Bos taurus GN=ALB PE=1 SV=4	rl|ALBU_BOVIN|ALBU_BOVIN	69276.2	1	68	DDPHAcYSTVFDK	52.3	777.83	1553.65	1554.65	-0.2234	c6: Carbamidomethyl (+57.02)
ALB	Serum albumin OS=Bos taurus GN=ALB PE=1 SV=4	rl|ALBU_BOVIN|ALBU_BOVIN	69276.2	1	63	DDPHAcYSTVFDK	27.7	518.889	1553.64	1554.65	-0.581	c6: Carbamidomethyl (+57.02)
ALB	Serum albumin OS=Bos taurus GN=ALB PE=1 SV=4	rl|ALBU_BOVIN|ALBU_BOVIN	69276.2	1	63	DDPHAcYSTVFDK	57.1	1554.65	1553.65	1554.65	1.086	c6: Carbamidomethyl (+57.02)
ALB	Serum albumin OS=Bos taurus GN=ALB PE=1 SV=4	rl|ALBU_BOVIN|ALBU_BOVIN	69276.2	1	67	DDPHAcYSTVFDK	18	518.89	1553.65	1554.65	1.407	c6: Carbamidomethyl (+57.02)
ALB	Serum albumin OS=Bos taurus GN=ALB PE=1 SV=4	rl|ALBU_BOVIN|ALBU_BOVIN	69276.2	1	67	DDPHAcYSTVFDK	46.8	1554.65	1553.64	1554.65	-1.294	c6: Carbamidomethyl (+57.02)
ALB	Serum albumin OS=Bos taurus GN=ALB PE=1 SV=4	rl|ALBU_BOVIN|ALBU_BOVIN	69276.2	1	67	DDPHAcYSTVFDK	47.8	777.83	1553.65	1554.65	-0.1462	c6: Carbamidomethyl (+57.02)
ALB	Serum albumin OS=Bos taurus GN=ALB PE=1 SV=4	rl|ALBU_BOVIN|ALBU_BOVIN	69276.2	1	72	DDPHAcYSTVFDK	28.4	777.828	1553.64	1554.65	-3.362	c6: Carbamidomethyl (+57.02)
ALB	Serum albumin OS=Bos taurus GN=ALB PE=1 SV=4	rl|ALBU_BOVIN|ALBU_BOVIN	69276.2	1	72	DDPHAcYSTVFDK	27.4	518.889	1553.64	1554.65	-1.295	c6: Carbamidomethyl (+57.02)
ALB	Serum albumin OS=Bos taurus GN=ALB PE=1 SV=4	rl|ALBU_BOVIN|ALBU_BOVIN	69276.2	1	72	DDPHAcYSTVFDK	39.5	1554.65	1553.65	1554.65	0.829	c6: Carbamidomethyl (+57.02)
ALB	Serum albumin OS=Bos taurus GN=ALB PE=1 SV=4	rl|ALBU_BOVIN|ALBU_BOVIN	69276.2	1	72	DDPHAcYSTVFDK	23.2	518.89	1553.65	1554.65	1.175	c6: Carbamidomethyl (+57.02)
ALB	Serum albumin OS=Bos taurus GN=ALB PE=1 SV=4	rl|ALBU_BOVIN|ALBU_BOVIN	69276.2	1	72	DDPHAcYSTVFDK	26.3	518.889	1553.64	1554.65	-1.179	c6: Carbamidomethyl (+57.02)
ALB	Serum albumin OS=Bos taurus GN=ALB PE=1 SV=4	rl|ALBU_BOVIN|ALBU_BOVIN	69276.2	1	72	DDPHAcYSTVFDK	31.7	1554.65	1553.65	1554.65	0.7003	c6: Carbamidomethyl (+57.02)
ALB	Serum albumin OS=Bos taurus GN=ALB PE=1 SV=4	rl|ALBU_BOVIN|ALBU_BOVIN	69276.2	1	72	DDPHAcYSTVFDK	32.8	777.832	1553.65	1554.65	2.285	c6: Carbamidomethyl (+57.02)
ALB	Serum albumin OS=Bos taurus GN=ALB PE=1 SV=4	rl|ALBU_BOVIN|ALBU_BOVIN	69276.2	1	62	DDPHAcYSTVFDK	21.2	777.832	1553.65	1554.65	2.362	c6: Carbamidomethyl (+57.02)
ALB	Serum albumin OS=Bos taurus GN=ALB PE=1 SV=4	rl|ALBU_BOVIN|ALBU_BOVIN	69276.2	1	62	DDPHAcYSTVFDK	26.5	518.888	1553.64	1554.65	-2.241	c6: Carbamidomethyl (+57.02)
ALB	Serum albumin OS=Bos taurus GN=ALB PE=1 SV=4	rl|ALBU_BOVIN|ALBU_BOVIN	69276.2	1	62	DDPHAcYSTVFDK	42.7	1554.65	1553.65	1554.65	0.7646	c6: Carbamidomethyl (+57.02)
ALB	Serum albumin OS=Bos taurus GN=ALB PE=1 SV=4	rl|ALBU_BOVIN|ALBU_BOVIN	69276.2	1	62	DDPHAcYSTVFDK	55.3	777.829	1553.64	1554.65	-1.085	c6: Carbamidomethyl (+57.02)
ALB	Serum albumin OS=Bos taurus GN=ALB PE=1 SV=4	rl|ALBU_BOVIN|ALBU_BOVIN	69276.2	1	59	DDPHAcYSTVFDK	24.1	518.891	1553.65	1554.65	4.243	c6: Carbamidomethyl (+57.02)
ALB	Serum albumin OS=Bos taurus GN=ALB PE=1 SV=4	rl|ALBU_BOVIN|ALBU_BOVIN	69276.2	1	59	DDPHAcYSTVFDK	37.9	1554.65	1553.65	1554.65	0.05709	c6: Carbamidomethyl (+57.02)
ALB	Serum albumin OS=Bos taurus GN=ALB PE=1 SV=4	rl|ALBU_BOVIN|ALBU_BOVIN	69276.2	1	59	DDPHAcYSTVFDK	54.6	777.83	1553.65	1554.65	0.008205	c6: Carbamidomethyl (+57.02)
ALB	Serum albumin OS=Bos taurus GN=ALB PE=1 SV=4	rl|ALBU_BOVIN|ALBU_BOVIN	69276.2	1	60	DDPHAcYSTVFDK	17.2	518.891	1553.65	1554.65	3.413	c6: Carbamidomethyl (+57.02)
ALB	Serum albumin OS=Bos taurus GN=ALB PE=1 SV=4	rl|ALBU_BOVIN|ALBU_BOVIN	69276.2	1	67	DDPHAcYSTVFDKLK	37.3	898.422	1794.83	1795.83	1.9	c6: Carbamidomethyl (+57.02)
ALB	Serum albumin OS=Bos taurus GN=ALB PE=1 SV=4	rl|ALBU_BOVIN|ALBU_BOVIN	69276.2	1	72	DDPHAcYSTVFDKLK	30.2	898.42	1794.83	1795.83	0.3301	c6: Carbamidomethyl (+57.02)
ALB	Serum albumin OS=Bos taurus GN=ALB PE=1 SV=4	rl|ALBU_BOVIN|ALBU_BOVIN	69276.2	1	68	DDSPDLPK	32.4	886.417	885.41	886.415	1.764
ALB	Serum albumin OS=Bos taurus GN=ALB PE=1 SV=4	rl|ALBU_BOVIN|ALBU_BOVIN	69276.2	1	63	DDSPDLPK	23.8	886.416	885.409	886.415	0.4558
ALB	Serum albumin OS=Bos taurus GN=ALB PE=1 SV=4	rl|ALBU_BOVIN|ALBU_BOVIN	69276.2	1	67	DDSPDLPK	25.7	443.709	885.404	886.415	-4.786
ALB	Serum albumin OS=Bos taurus GN=ALB PE=1 SV=4	rl|ALBU_BOVIN|ALBU_BOVIN	69276.2	1	72	DDSPDLPK	35.8	886.413	885.405	886.415	-3.256
ALB	Serum albumin OS=Bos taurus GN=ALB PE=1 SV=4	rl|ALBU_BOVIN|ALBU_BOVIN	69276.2	1	72	DDSPDLPK	35	886.414	885.407	886.415	-1.744
ALB	Serum albumin OS=Bos taurus GN=ALB PE=1 SV=4	rl|ALBU_BOVIN|ALBU_BOVIN	69276.2	1	60	DDSPDLPK	29.5	886.417	885.409	886.415	1.076
ALB	Serum albumin OS=Bos taurus GN=ALB PE=1 SV=4	rl|ALBU_BOVIN|ALBU_BOVIN	69276.2	1	21	DLGEEHFK	23.1	487.732	973.449	974.458	-1.398
ALB	Serum albumin OS=Bos taurus GN=ALB PE=1 SV=4	rl|ALBU_BOVIN|ALBU_BOVIN	69276.2	1	12	DLGEEHFK	24.7	487.731	973.448	974.458	-2.526
ALB	Serum albumin OS=Bos taurus GN=ALB PE=1 SV=4	rl|ALBU_BOVIN|ALBU_BOVIN	69276.2	1	20	DLGEEHFK	31.2	974.461	973.454	974.458	3.575
ALB	Serum albumin OS=Bos taurus GN=ALB PE=1 SV=4	rl|ALBU_BOVIN|ALBU_BOVIN	69276.2	1	68	DLGEEHFK	31.3	974.458	973.45	974.458	-0.2524
ALB	Serum albumin OS=Bos taurus GN=ALB PE=1 SV=4	rl|ALBU_BOVIN|ALBU_BOVIN	69276.2	1	68	DLGEEHFK	39.3	487.732	973.45	974.458	-1.008
ALB	Serum albumin OS=Bos taurus GN=ALB PE=1 SV=4	rl|ALBU_BOVIN|ALBU_BOVIN	69276.2	1	68	DLGEEHFK	50.7	487.732	973.449	974.458	-1.521
ALB	Serum albumin OS=Bos taurus GN=ALB PE=1 SV=4	rl|ALBU_BOVIN|ALBU_BOVIN	69276.2	1	63	DLGEEHFK	27.2	487.732	973.45	974.458	-0.9461
ALB	Serum albumin OS=Bos taurus GN=ALB PE=1 SV=4	rl|ALBU_BOVIN|ALBU_BOVIN	69276.2	1	63	DLGEEHFK	30.1	974.46	973.452	974.458	1.687
ALB	Serum albumin OS=Bos taurus GN=ALB PE=1 SV=4	rl|ALBU_BOVIN|ALBU_BOVIN	69276.2	1	63	DLGEEHFK	31.2	487.732	973.449	974.458	-1.459
ALB	Serum albumin OS=Bos taurus GN=ALB PE=1 SV=4	rl|ALBU_BOVIN|ALBU_BOVIN	69276.2	1	67	DLGEEHFK	31.6	974.458	973.451	974.458	0.4352
ALB	Serum albumin OS=Bos taurus GN=ALB PE=1 SV=4	rl|ALBU_BOVIN|ALBU_BOVIN	69276.2	1	67	DLGEEHFK	31.8	487.733	973.452	974.458	0.86
ALB	Serum albumin OS=Bos taurus GN=ALB PE=1 SV=4	rl|ALBU_BOVIN|ALBU_BOVIN	69276.2	1	67	DLGEEHFK	33.7	974.459	973.451	974.458	0.6302
ALB	Serum albumin OS=Bos taurus GN=ALB PE=1 SV=4	rl|ALBU_BOVIN|ALBU_BOVIN	69276.2	1	67	DLGEEHFK	35.9	487.732	973.449	974.458	-1.398
ALB	Serum albumin OS=Bos taurus GN=ALB PE=1 SV=4	rl|ALBU_BOVIN|ALBU_BOVIN	69276.2	1	67	DLGEEHFK	43.4	487.732	973.449	974.458	-1.952
ALB	Serum albumin OS=Bos taurus GN=ALB PE=1 SV=4	rl|ALBU_BOVIN|ALBU_BOVIN	69276.2	1	72	DLGEEHFK	23.3	487.732	973.449	974.458	-2.013
ALB	Serum albumin OS=Bos taurus GN=ALB PE=1 SV=4	rl|ALBU_BOVIN|ALBU_BOVIN	69276.2	1	72	DLGEEHFK	23.5	487.731	973.448	974.458	-2.588
ALB	Serum albumin OS=Bos taurus GN=ALB PE=1 SV=4	rl|ALBU_BOVIN|ALBU_BOVIN	69276.2	1	72	DLGEEHFK	31.3	974.456	973.448	974.458	-2.315
ALB	Serum albumin OS=Bos taurus GN=ALB PE=1 SV=4	rl|ALBU_BOVIN|ALBU_BOVIN	69276.2	1	72	DLGEEHFK	33.8	974.457	973.45	974.458	-0.94
ALB	Serum albumin OS=Bos taurus GN=ALB PE=1 SV=4	rl|ALBU_BOVIN|ALBU_BOVIN	69276.2	1	72	DLGEEHFK	42.1	487.731	973.447	974.458	-3.265
ALB	Serum albumin OS=Bos taurus GN=ALB PE=1 SV=4	rl|ALBU_BOVIN|ALBU_BOVIN	69276.2	1	72	DLGEEHFK	32.9	487.732	973.45	974.458	-0.9461
ALB	Serum albumin OS=Bos taurus GN=ALB PE=1 SV=4	rl|ALBU_BOVIN|ALBU_BOVIN	69276.2	1	72	DLGEEHFK	36.2	974.461	973.454	974.458	3.073
ALB	Serum albumin OS=Bos taurus GN=ALB PE=1 SV=4	rl|ALBU_BOVIN|ALBU_BOVIN	69276.2	1	72	DLGEEHFK	36.3	974.459	973.452	974.458	0.938
ALB	Serum albumin OS=Bos taurus GN=ALB PE=1 SV=4	rl|ALBU_BOVIN|ALBU_BOVIN	69276.2	1	72	DLGEEHFK	36.4	487.732	973.449	974.458	-2.137
ALB	Serum albumin OS=Bos taurus GN=ALB PE=1 SV=4	rl|ALBU_BOVIN|ALBU_BOVIN	69276.2	1	62	DLGEEHFK	29.2	974.457	973.45	974.458	-0.8168
ALB	Serum albumin OS=Bos taurus GN=ALB PE=1 SV=4	rl|ALBU_BOVIN|ALBU_BOVIN	69276.2	1	62	DLGEEHFK	33.6	974.459	973.452	974.458	1.502
ALB	Serum albumin OS=Bos taurus GN=ALB PE=1 SV=4	rl|ALBU_BOVIN|ALBU_BOVIN	69276.2	1	62	DLGEEHFK	39.8	487.732	973.449	974.458	-1.192
ALB	Serum albumin OS=Bos taurus GN=ALB PE=1 SV=4	rl|ALBU_BOVIN|ALBU_BOVIN	69276.2	1	59	DLGEEHFK	28.3	487.733	973.452	974.458	1.558
ALB	Serum albumin OS=Bos taurus GN=ALB PE=1 SV=4	rl|ALBU_BOVIN|ALBU_BOVIN	69276.2	1	59	DLGEEHFK	31.5	974.459	973.452	974.458	0.8149
ALB	Serum albumin OS=Bos taurus GN=ALB PE=1 SV=4	rl|ALBU_BOVIN|ALBU_BOVIN	69276.2	1	59	DLGEEHFK	32.5	487.732	973.449	974.458	-1.398
ALB	Serum albumin OS=Bos taurus GN=ALB PE=1 SV=4	rl|ALBU_BOVIN|ALBU_BOVIN	69276.2	1	59	DLGEEHFK	33.4	974.456	973.449	974.458	-1.946
ALB	Serum albumin OS=Bos taurus GN=ALB PE=1 SV=4	rl|ALBU_BOVIN|ALBU_BOVIN	69276.2	1	59	DLGEEHFK	37.2	487.732	973.45	974.458	-0.8845
ALB	Serum albumin OS=Bos taurus GN=ALB PE=1 SV=4	rl|ALBU_BOVIN|ALBU_BOVIN	69276.2	1	59	DLGEEHFK	40.8	487.731	973.448	974.458	-2.321
ALB	Serum albumin OS=Bos taurus GN=ALB PE=1 SV=4	rl|ALBU_BOVIN|ALBU_BOVIN	69276.2	1	60	DLGEEHFK	25.5	487.732	973.449	974.458	-1.336
ALB	Serum albumin OS=Bos taurus GN=ALB PE=1 SV=4	rl|ALBU_BOVIN|ALBU_BOVIN	69276.2	1	60	DLGEEHFK	26.7	487.731	973.448	974.458	-2.26
ALB	Serum albumin OS=Bos taurus GN=ALB PE=1 SV=4	rl|ALBU_BOVIN|ALBU_BOVIN	69276.2	1	60	DLGEEHFK	31.2	974.458	973.451	974.458	0.06574
ALB	Serum albumin OS=Bos taurus GN=ALB PE=1 SV=4	rl|ALBU_BOVIN|ALBU_BOVIN	69276.2	1	60	DLGEEHFK	34.6	974.457	973.45	974.458	-1.063
ALB	Serum albumin OS=Bos taurus GN=ALB PE=1 SV=4	rl|ALBU_BOVIN|ALBU_BOVIN	69276.2	1	60	DLGEEHFK	32.8	487.732	973.449	974.458	-1.89
ALB	Serum albumin OS=Bos taurus GN=ALB PE=1 SV=4	rl|ALBU_BOVIN|ALBU_BOVIN	69276.2	1	68	DTHKSEIAHR	27.1	398.541	1192.6	1193.6	3.864
ALB	Serum albumin OS=Bos taurus GN=ALB PE=1 SV=4	rl|ALBU_BOVIN|ALBU_BOVIN	69276.2	1	67	DTHKSEIAHR	25.7	398.539	1192.59	1193.6	-0.5093
ALB	Serum albumin OS=Bos taurus GN=ALB PE=1 SV=4	rl|ALBU_BOVIN|ALBU_BOVIN	69276.2	1	72	DTHKSEIAHR	42.1	597.309	1192.6	1193.6	7.136
ALB	Serum albumin OS=Bos taurus GN=ALB PE=1 SV=4	rl|ALBU_BOVIN|ALBU_BOVIN	69276.2	1	72	DTHKSEIAHR	37.6	597.304	1192.59	1193.6	-1.242
ALB	Serum albumin OS=Bos taurus GN=ALB PE=1 SV=4	rl|ALBU_BOVIN|ALBU_BOVIN	69276.2	1	60	DTHKSEIAHR	41	597.304	1192.59	1193.6	-1.342
ALB	Serum albumin OS=Bos taurus GN=ALB PE=1 SV=4	rl|ALBU_BOVIN|ALBU_BOVIN	69276.2	1	23	EAcFAVEGPK	29.1	554.263	1106.51	1107.51	3.587	c3: Carbamidomethyl (+57.02)
ALB	Serum albumin OS=Bos taurus GN=ALB PE=1 SV=4	rl|ALBU_BOVIN|ALBU_BOVIN	69276.2	1	68	EAcFAVEGPK	37.2	554.261	1106.51	1107.51	1.492	c3: Carbamidomethyl (+57.02)
ALB	Serum albumin OS=Bos taurus GN=ALB PE=1 SV=4	rl|ALBU_BOVIN|ALBU_BOVIN	69276.2	1	68	EAcFAVEGPK	52	1107.51	1106.51	1107.51	-0.1907	c3: Carbamidomethyl (+57.02)
ALB	Serum albumin OS=Bos taurus GN=ALB PE=1 SV=4	rl|ALBU_BOVIN|ALBU_BOVIN	69276.2	1	63	EAcFAVEGPK	24	554.261	1106.51	1107.51	-0.151	c3: Carbamidomethyl (+57.02)
ALB	Serum albumin OS=Bos taurus GN=ALB PE=1 SV=4	rl|ALBU_BOVIN|ALBU_BOVIN	69276.2	1	63	EAcFAVEGPK	26.8	554.261	1106.51	1107.51	1.492	c3: Carbamidomethyl (+57.02)
ALB	Serum albumin OS=Bos taurus GN=ALB PE=1 SV=4	rl|ALBU_BOVIN|ALBU_BOVIN	69276.2	1	63	EAcFAVEGPK	47.5	1107.51	1106.51	1107.51	-0.5519	c3: Carbamidomethyl (+57.02)
ALB	Serum albumin OS=Bos taurus GN=ALB PE=1 SV=4	rl|ALBU_BOVIN|ALBU_BOVIN	69276.2	1	63	EAcFAVEGPK	56.7	1107.51	1106.5	1107.51	-2.99	c3: Carbamidomethyl (+57.02)
ALB	Serum albumin OS=Bos taurus GN=ALB PE=1 SV=4	rl|ALBU_BOVIN|ALBU_BOVIN	69276.2	1	63	EAcFAVEGPK	53.4	554.26	1106.51	1107.51	-0.9275	c3: Carbamidomethyl (+57.02)
ALB	Serum albumin OS=Bos taurus GN=ALB PE=1 SV=4	rl|ALBU_BOVIN|ALBU_BOVIN	69276.2	1	67	EAcFAVEGPK	26.4	554.259	1106.5	1107.51	-2.462	c3: Carbamidomethyl (+57.02)
ALB	Serum albumin OS=Bos taurus GN=ALB PE=1 SV=4	rl|ALBU_BOVIN|ALBU_BOVIN	69276.2	1	67	EAcFAVEGPK	23.8	554.259	1106.5	1107.51	-3.131	c3: Carbamidomethyl (+57.02)
ALB	Serum albumin OS=Bos taurus GN=ALB PE=1 SV=4	rl|ALBU_BOVIN|ALBU_BOVIN	69276.2	1	67	EAcFAVEGPK	27.2	554.261	1106.51	1107.51	0.8422	c3: Carbamidomethyl (+57.02)
ALB	Serum albumin OS=Bos taurus GN=ALB PE=1 SV=4	rl|ALBU_BOVIN|ALBU_BOVIN	69276.2	1	67	EAcFAVEGPK	28.1	554.259	1106.5	1107.51	-2.462	c3: Carbamidomethyl (+57.02)
ALB	Serum albumin OS=Bos taurus GN=ALB PE=1 SV=4	rl|ALBU_BOVIN|ALBU_BOVIN	69276.2	1	67	EAcFAVEGPK	29.3	554.259	1106.5	1107.51	-3.799	c3: Carbamidomethyl (+57.02)
ALB	Serum albumin OS=Bos taurus GN=ALB PE=1 SV=4	rl|ALBU_BOVIN|ALBU_BOVIN	69276.2	1	67	EAcFAVEGPK	31.8	554.259	1106.5	1107.51	-2.806	c3: Carbamidomethyl (+57.02)
ALB	Serum albumin OS=Bos taurus GN=ALB PE=1 SV=4	rl|ALBU_BOVIN|ALBU_BOVIN	69276.2	1	67	EAcFAVEGPK	33.2	554.26	1106.51	1107.51	-0.2594	c3: Carbamidomethyl (+57.02)
ALB	Serum albumin OS=Bos taurus GN=ALB PE=1 SV=4	rl|ALBU_BOVIN|ALBU_BOVIN	69276.2	1	67	EAcFAVEGPK	35.4	554.259	1106.5	1107.51	-2.462	c3: Carbamidomethyl (+57.02)
ALB	Serum albumin OS=Bos taurus GN=ALB PE=1 SV=4	rl|ALBU_BOVIN|ALBU_BOVIN	69276.2	1	67	EAcFAVEGPK	42.4	554.26	1106.51	1107.51	-1.144	c3: Carbamidomethyl (+57.02)
ALB	Serum albumin OS=Bos taurus GN=ALB PE=1 SV=4	rl|ALBU_BOVIN|ALBU_BOVIN	69276.2	1	67	EAcFAVEGPK	51.7	1107.51	1106.5	1107.51	-2.177	c3: Carbamidomethyl (+57.02)
ALB	Serum albumin OS=Bos taurus GN=ALB PE=1 SV=4	rl|ALBU_BOVIN|ALBU_BOVIN	69276.2	1	67	EAcFAVEGPK	44.8	554.26	1106.51	1107.51	-1.578	c3: Carbamidomethyl (+57.02)
ALB	Serum albumin OS=Bos taurus GN=ALB PE=1 SV=4	rl|ALBU_BOVIN|ALBU_BOVIN	69276.2	1	67	EAcFAVEGPK	60.9	1107.52	1106.51	1107.51	1.254	c3: Carbamidomethyl (+57.02)
ALB	Serum albumin OS=Bos taurus GN=ALB PE=1 SV=4	rl|ALBU_BOVIN|ALBU_BOVIN	69276.2	1	67	EAcFAVEGPK	56.5	554.261	1106.51	1107.51	0.174	c3: Carbamidomethyl (+57.02)
ALB	Serum albumin OS=Bos taurus GN=ALB PE=1 SV=4	rl|ALBU_BOVIN|ALBU_BOVIN	69276.2	1	72	EAcFAVEGPK	25.1	554.261	1106.51	1107.51	0.6255	c3: Carbamidomethyl (+57.02)
ALB	Serum albumin OS=Bos taurus GN=ALB PE=1 SV=4	rl|ALBU_BOVIN|ALBU_BOVIN	69276.2	1	72	EAcFAVEGPK	28.8	554.265	1106.52	1107.51	8.011	c3: Carbamidomethyl (+57.02)
ALB	Serum albumin OS=Bos taurus GN=ALB PE=1 SV=4	rl|ALBU_BOVIN|ALBU_BOVIN	69276.2	1	72	EAcFAVEGPK	29	554.263	1106.51	1107.51	4.472	c3: Carbamidomethyl (+57.02)
ALB	Serum albumin OS=Bos taurus GN=ALB PE=1 SV=4	rl|ALBU_BOVIN|ALBU_BOVIN	69276.2	1	72	EAcFAVEGPK	38.5	554.264	1106.51	1107.51	6.567	c3: Carbamidomethyl (+57.02)
ALB	Serum albumin OS=Bos taurus GN=ALB PE=1 SV=4	rl|ALBU_BOVIN|ALBU_BOVIN	69276.2	1	72	EAcFAVEGPK	47.6	1107.51	1106.5	1107.51	-1.726	c3: Carbamidomethyl (+57.02)
ALB	Serum albumin OS=Bos taurus GN=ALB PE=1 SV=4	rl|ALBU_BOVIN|ALBU_BOVIN	69276.2	1	72	EAcFAVEGPK	49.1	1107.52	1106.51	1107.51	1.796	c3: Carbamidomethyl (+57.02)
ALB	Serum albumin OS=Bos taurus GN=ALB PE=1 SV=4	rl|ALBU_BOVIN|ALBU_BOVIN	69276.2	1	72	EAcFAVEGPK	45.4	554.26	1106.51	1107.51	-0.6025	c3: Carbamidomethyl (+57.02)
ALB	Serum albumin OS=Bos taurus GN=ALB PE=1 SV=4	rl|ALBU_BOVIN|ALBU_BOVIN	69276.2	1	72	EAcFAVEGPK	46.1	554.26	1106.51	1107.51	-1.578	c3: Carbamidomethyl (+57.02)
ALB	Serum albumin OS=Bos taurus GN=ALB PE=1 SV=4	rl|ALBU_BOVIN|ALBU_BOVIN	69276.2	1	72	EAcFAVEGPK	25	554.259	1106.5	1107.51	-3.456	c3: Carbamidomethyl (+57.02)
ALB	Serum albumin OS=Bos taurus GN=ALB PE=1 SV=4	rl|ALBU_BOVIN|ALBU_BOVIN	69276.2	1	72	EAcFAVEGPK	29.6	554.263	1106.51	1107.51	3.479	c3: Carbamidomethyl (+57.02)
ALB	Serum albumin OS=Bos taurus GN=ALB PE=1 SV=4	rl|ALBU_BOVIN|ALBU_BOVIN	69276.2	1	72	EAcFAVEGPK	28.3	554.261	1106.51	1107.51	-0.151	c3: Carbamidomethyl (+57.02)
ALB	Serum albumin OS=Bos taurus GN=ALB PE=1 SV=4	rl|ALBU_BOVIN|ALBU_BOVIN	69276.2	1	72	EAcFAVEGPK	30.8	554.26	1106.51	1107.51	-1.036	c3: Carbamidomethyl (+57.02)
ALB	Serum albumin OS=Bos taurus GN=ALB PE=1 SV=4	rl|ALBU_BOVIN|ALBU_BOVIN	69276.2	1	72	EAcFAVEGPK	32.3	554.261	1106.51	1107.51	-0.04266	c3: Carbamidomethyl (+57.02)
ALB	Serum albumin OS=Bos taurus GN=ALB PE=1 SV=4	rl|ALBU_BOVIN|ALBU_BOVIN	69276.2	1	72	EAcFAVEGPK	46.5	554.26	1106.51	1107.51	-0.8192	c3: Carbamidomethyl (+57.02)
ALB	Serum albumin OS=Bos taurus GN=ALB PE=1 SV=4	rl|ALBU_BOVIN|ALBU_BOVIN	69276.2	1	72	EAcFAVEGPK	60.9	1107.52	1106.51	1107.51	2.428	c3: Carbamidomethyl (+57.02)
ALB	Serum albumin OS=Bos taurus GN=ALB PE=1 SV=4	rl|ALBU_BOVIN|ALBU_BOVIN	69276.2	1	72	EAcFAVEGPK	60.8	1107.52	1106.51	1107.51	1.525	c3: Carbamidomethyl (+57.02)
ALB	Serum albumin OS=Bos taurus GN=ALB PE=1 SV=4	rl|ALBU_BOVIN|ALBU_BOVIN	69276.2	1	62	EAcFAVEGPK	26.7	554.262	1106.51	1107.51	3.045	c3: Carbamidomethyl (+57.02)
ALB	Serum albumin OS=Bos taurus GN=ALB PE=1 SV=4	rl|ALBU_BOVIN|ALBU_BOVIN	69276.2	1	62	EAcFAVEGPK	28.4	554.261	1106.51	1107.51	0.2824	c3: Carbamidomethyl (+57.02)
ALB	Serum albumin OS=Bos taurus GN=ALB PE=1 SV=4	rl|ALBU_BOVIN|ALBU_BOVIN	69276.2	1	62	EAcFAVEGPK	30.6	554.259	1106.5	1107.51	-2.462	c3: Carbamidomethyl (+57.02)
ALB	Serum albumin OS=Bos taurus GN=ALB PE=1 SV=4	rl|ALBU_BOVIN|ALBU_BOVIN	69276.2	1	62	EAcFAVEGPK	41.5	554.265	1106.52	1107.51	8.011	c3: Carbamidomethyl (+57.02)
ALB	Serum albumin OS=Bos taurus GN=ALB PE=1 SV=4	rl|ALBU_BOVIN|ALBU_BOVIN	69276.2	1	62	EAcFAVEGPK	41.8	554.26	1106.5	1107.51	-2.029	c3: Carbamidomethyl (+57.02)
ALB	Serum albumin OS=Bos taurus GN=ALB PE=1 SV=4	rl|ALBU_BOVIN|ALBU_BOVIN	69276.2	1	62	EAcFAVEGPK	47.6	554.262	1106.51	1107.51	2.052	c3: Carbamidomethyl (+57.02)
ALB	Serum albumin OS=Bos taurus GN=ALB PE=1 SV=4	rl|ALBU_BOVIN|ALBU_BOVIN	69276.2	1	62	EAcFAVEGPK	60.7	1107.52	1106.51	1107.51	0.9831	c3: Carbamidomethyl (+57.02)
ALB	Serum albumin OS=Bos taurus GN=ALB PE=1 SV=4	rl|ALBU_BOVIN|ALBU_BOVIN	69276.2	1	62	EAcFAVEGPK	60.8	1107.51	1106.51	1107.51	-0.1004	c3: Carbamidomethyl (+57.02)
ALB	Serum albumin OS=Bos taurus GN=ALB PE=1 SV=4	rl|ALBU_BOVIN|ALBU_BOVIN	69276.2	1	59	EAcFAVEGPK	27.7	554.264	1106.51	1107.51	5.465	c3: Carbamidomethyl (+57.02)
ALB	Serum albumin OS=Bos taurus GN=ALB PE=1 SV=4	rl|ALBU_BOVIN|ALBU_BOVIN	69276.2	1	59	EAcFAVEGPK	25	554.259	1106.5	1107.51	-3.022	c3: Carbamidomethyl (+57.02)
ALB	Serum albumin OS=Bos taurus GN=ALB PE=1 SV=4	rl|ALBU_BOVIN|ALBU_BOVIN	69276.2	1	59	EAcFAVEGPK	35.2	554.261	1106.51	1107.51	1.492	c3: Carbamidomethyl (+57.02)
ALB	Serum albumin OS=Bos taurus GN=ALB PE=1 SV=4	rl|ALBU_BOVIN|ALBU_BOVIN	69276.2	1	59	EAcFAVEGPK	41.9	554.261	1106.51	1107.51	0.8422	c3: Carbamidomethyl (+57.02)
ALB	Serum albumin OS=Bos taurus GN=ALB PE=1 SV=4	rl|ALBU_BOVIN|ALBU_BOVIN	69276.2	1	59	EAcFAVEGPK	49.9	1107.51	1106.51	1107.51	0.4413	c3: Carbamidomethyl (+57.02)
ALB	Serum albumin OS=Bos taurus GN=ALB PE=1 SV=4	rl|ALBU_BOVIN|ALBU_BOVIN	69276.2	1	59	EAcFAVEGPK	46.4	554.26	1106.51	1107.51	-1.253	c3: Carbamidomethyl (+57.02)
ALB	Serum albumin OS=Bos taurus GN=ALB PE=1 SV=4	rl|ALBU_BOVIN|ALBU_BOVIN	69276.2	1	59	EAcFAVEGPK	60.9	1107.51	1106.51	1107.51	-1.184	c3: Carbamidomethyl (+57.02)
ALB	Serum albumin OS=Bos taurus GN=ALB PE=1 SV=4	rl|ALBU_BOVIN|ALBU_BOVIN	69276.2	1	59	EAcFAVEGPK	51.3	554.261	1106.51	1107.51	0.6255	c3: Carbamidomethyl (+57.02)
ALB	Serum albumin OS=Bos taurus GN=ALB PE=1 SV=4	rl|ALBU_BOVIN|ALBU_BOVIN	69276.2	1	59	EAcFAVEGPK	53.5	554.261	1106.51	1107.51	0.3907	c3: Carbamidomethyl (+57.02)
ALB	Serum albumin OS=Bos taurus GN=ALB PE=1 SV=4	rl|ALBU_BOVIN|ALBU_BOVIN	69276.2	1	60	EAcFAVEGPK	27.1	554.263	1106.51	1107.51	5.032	c3: Carbamidomethyl (+57.02)
ALB	Serum albumin OS=Bos taurus GN=ALB PE=1 SV=4	rl|ALBU_BOVIN|ALBU_BOVIN	69276.2	1	60	EAcFAVEGPK	23.8	554.261	1106.51	1107.51	0.6255	c3: Carbamidomethyl (+57.02)
ALB	Serum albumin OS=Bos taurus GN=ALB PE=1 SV=4	rl|ALBU_BOVIN|ALBU_BOVIN	69276.2	1	60	EAcFAVEGPK	24.7	554.26	1106.5	1107.51	-1.812	c3: Carbamidomethyl (+57.02)
ALB	Serum albumin OS=Bos taurus GN=ALB PE=1 SV=4	rl|ALBU_BOVIN|ALBU_BOVIN	69276.2	1	60	EAcFAVEGPK	25	554.258	1106.5	1107.51	-4.016	c3: Carbamidomethyl (+57.02)
ALB	Serum albumin OS=Bos taurus GN=ALB PE=1 SV=4	rl|ALBU_BOVIN|ALBU_BOVIN	69276.2	1	60	EAcFAVEGPK	25.2	554.259	1106.5	1107.51	-3.456	c3: Carbamidomethyl (+57.02)
ALB	Serum albumin OS=Bos taurus GN=ALB PE=1 SV=4	rl|ALBU_BOVIN|ALBU_BOVIN	69276.2	1	60	EAcFAVEGPK	27.9	554.262	1106.51	1107.51	1.727	c3: Carbamidomethyl (+57.02)
ALB	Serum albumin OS=Bos taurus GN=ALB PE=1 SV=4	rl|ALBU_BOVIN|ALBU_BOVIN	69276.2	1	60	EAcFAVEGPK	31.2	554.259	1106.5	1107.51	-3.456	c3: Carbamidomethyl (+57.02)
ALB	Serum albumin OS=Bos taurus GN=ALB PE=1 SV=4	rl|ALBU_BOVIN|ALBU_BOVIN	69276.2	1	60	EAcFAVEGPK	35.8	554.262	1106.51	1107.51	2.486	c3: Carbamidomethyl (+57.02)
ALB	Serum albumin OS=Bos taurus GN=ALB PE=1 SV=4	rl|ALBU_BOVIN|ALBU_BOVIN	69276.2	1	60	EAcFAVEGPK	36.3	554.26	1106.51	1107.51	-1.578	c3: Carbamidomethyl (+57.02)
ALB	Serum albumin OS=Bos taurus GN=ALB PE=1 SV=4	rl|ALBU_BOVIN|ALBU_BOVIN	69276.2	1	60	EAcFAVEGPK	37.8	554.261	1106.51	1107.51	0.06569	c3: Carbamidomethyl (+57.02)
ALB	Serum albumin OS=Bos taurus GN=ALB PE=1 SV=4	rl|ALBU_BOVIN|ALBU_BOVIN	69276.2	1	60	EAcFAVEGPK	46.8	554.259	1106.5	1107.51	-3.799	c3: Carbamidomethyl (+57.02)
ALB	Serum albumin OS=Bos taurus GN=ALB PE=1 SV=4	rl|ALBU_BOVIN|ALBU_BOVIN	69276.2	1	60	EAcFAVEGPK	56.7	1107.51	1106.5	1107.51	-1.726	c3: Carbamidomethyl (+57.02)
ALB	Serum albumin OS=Bos taurus GN=ALB PE=1 SV=4	rl|ALBU_BOVIN|ALBU_BOVIN	69276.2	1	60	EAcFAVEGPK	59.9	1107.51	1106.51	1107.51	-1.003	c3: Carbamidomethyl (+57.02)
ALB	Serum albumin OS=Bos taurus GN=ALB PE=1 SV=4	rl|ALBU_BOVIN|ALBU_BOVIN	69276.2	1	68	EccDKPLLEK	27	431.209	1290.6	1291.6	6.636	c2: Carbamidomethyl (+57.02), c3: Carbamidomethyl (+57.02)
ALB	Serum albumin OS=Bos taurus GN=ALB PE=1 SV=4	rl|ALBU_BOVIN|ALBU_BOVIN	69276.2	1	68	EccDKPLLEK	37.5	1291.6	1290.6	1291.6	0.2504	c2: Carbamidomethyl (+57.02), c3: Carbamidomethyl (+57.02)
ALB	Serum albumin OS=Bos taurus GN=ALB PE=1 SV=4	rl|ALBU_BOVIN|ALBU_BOVIN	69276.2	1	68	EccDKPLLEK	58.7	646.305	1290.6	1291.6	0.5477	c2: Carbamidomethyl (+57.02), c3: Carbamidomethyl (+57.02)
ALB	Serum albumin OS=Bos taurus GN=ALB PE=1 SV=4	rl|ALBU_BOVIN|ALBU_BOVIN	69276.2	1	63	EccDKPLLEK	36.3	646.303	1290.59	1291.6	-3.432	c2: Carbamidomethyl (+57.02), c3: Carbamidomethyl (+57.02)
ALB	Serum albumin OS=Bos taurus GN=ALB PE=1 SV=4	rl|ALBU_BOVIN|ALBU_BOVIN	69276.2	1	63	EccDKPLLEK	56.6	646.304	1290.59	1291.6	-1.248	c2: Carbamidomethyl (+57.02), c3: Carbamidomethyl (+57.02)
ALB	Serum albumin OS=Bos taurus GN=ALB PE=1 SV=4	rl|ALBU_BOVIN|ALBU_BOVIN	69276.2	1	67	EccDKPLLEK	23.3	431.208	1290.6	1291.6	5.986	c2: Carbamidomethyl (+57.02), c3: Carbamidomethyl (+57.02)
ALB	Serum albumin OS=Bos taurus GN=ALB PE=1 SV=4	rl|ALBU_BOVIN|ALBU_BOVIN	69276.2	1	67	EccDKPLLEK	30.5	646.31	1290.6	1291.6	7.531	c2: Carbamidomethyl (+57.02), c3: Carbamidomethyl (+57.02)
ALB	Serum albumin OS=Bos taurus GN=ALB PE=1 SV=4	rl|ALBU_BOVIN|ALBU_BOVIN	69276.2	1	67	EccDKPLLEK	27.7	431.206	1290.6	1291.6	-0.09952	c2: Carbamidomethyl (+57.02), c3: Carbamidomethyl (+57.02)
ALB	Serum albumin OS=Bos taurus GN=ALB PE=1 SV=4	rl|ALBU_BOVIN|ALBU_BOVIN	69276.2	1	67	EccDKPLLEK	33.2	646.308	1290.6	1291.6	5.271	c2: Carbamidomethyl (+57.02), c3: Carbamidomethyl (+57.02)
ALB	Serum albumin OS=Bos taurus GN=ALB PE=1 SV=4	rl|ALBU_BOVIN|ALBU_BOVIN	69276.2	1	67	EccDKPLLEK	34.7	1291.61	1290.61	1291.6	7.76	c2: Carbamidomethyl (+57.02), c3: Carbamidomethyl (+57.02)
ALB	Serum albumin OS=Bos taurus GN=ALB PE=1 SV=4	rl|ALBU_BOVIN|ALBU_BOVIN	69276.2	1	67	EccDKPLLEK	40.3	646.304	1290.59	1291.6	-0.7839	c2: Carbamidomethyl (+57.02), c3: Carbamidomethyl (+57.02)
ALB	Serum albumin OS=Bos taurus GN=ALB PE=1 SV=4	rl|ALBU_BOVIN|ALBU_BOVIN	69276.2	1	67	EccDKPLLEK	59.9	646.304	1290.59	1291.6	-0.8769	c2: Carbamidomethyl (+57.02), c3: Carbamidomethyl (+57.02)
ALB	Serum albumin OS=Bos taurus GN=ALB PE=1 SV=4	rl|ALBU_BOVIN|ALBU_BOVIN	69276.2	1	67	EccDKPLLEK	74.6	646.305	1290.6	1291.6	0.8265	c2: Carbamidomethyl (+57.02), c3: Carbamidomethyl (+57.02)
ALB	Serum albumin OS=Bos taurus GN=ALB PE=1 SV=4	rl|ALBU_BOVIN|ALBU_BOVIN	69276.2	1	72	EccDKPLLEK	24.9	431.208	1290.6	1291.6	5.847	c2: Carbamidomethyl (+57.02), c3: Carbamidomethyl (+57.02)
ALB	Serum albumin OS=Bos taurus GN=ALB PE=1 SV=4	rl|ALBU_BOVIN|ALBU_BOVIN	69276.2	1	72	EccDKPLLEK	36.2	1291.61	1290.6	1291.6	4.586	c2: Carbamidomethyl (+57.02), c3: Carbamidomethyl (+57.02)
ALB	Serum albumin OS=Bos taurus GN=ALB PE=1 SV=4	rl|ALBU_BOVIN|ALBU_BOVIN	69276.2	1	72	EccDKPLLEK	44.4	646.303	1290.59	1291.6	-3.339	c2: Carbamidomethyl (+57.02), c3: Carbamidomethyl (+57.02)
ALB	Serum albumin OS=Bos taurus GN=ALB PE=1 SV=4	rl|ALBU_BOVIN|ALBU_BOVIN	69276.2	1	72	EccDKPLLEK	54.7	646.305	1290.6	1291.6	0.8265	c2: Carbamidomethyl (+57.02), c3: Carbamidomethyl (+57.02)
ALB	Serum albumin OS=Bos taurus GN=ALB PE=1 SV=4	rl|ALBU_BOVIN|ALBU_BOVIN	69276.2	1	72	EccDKPLLEK	70.9	646.304	1290.59	1291.6	-1.45	c2: Carbamidomethyl (+57.02), c3: Carbamidomethyl (+57.02)
ALB	Serum albumin OS=Bos taurus GN=ALB PE=1 SV=4	rl|ALBU_BOVIN|ALBU_BOVIN	69276.2	1	72	EccDKPLLEK	29.1	431.211	1290.61	1291.6	11.44	c2: Carbamidomethyl (+57.02), c3: Carbamidomethyl (+57.02)
ALB	Serum albumin OS=Bos taurus GN=ALB PE=1 SV=4	rl|ALBU_BOVIN|ALBU_BOVIN	69276.2	1	72	EccDKPLLEK	31.6	1291.6	1290.59	1291.6	-0.4464	c2: Carbamidomethyl (+57.02), c3: Carbamidomethyl (+57.02)
ALB	Serum albumin OS=Bos taurus GN=ALB PE=1 SV=4	rl|ALBU_BOVIN|ALBU_BOVIN	69276.2	1	72	EccDKPLLEK	32.4	431.208	1290.6	1291.6	6.125	c2: Carbamidomethyl (+57.02), c3: Carbamidomethyl (+57.02)
ALB	Serum albumin OS=Bos taurus GN=ALB PE=1 SV=4	rl|ALBU_BOVIN|ALBU_BOVIN	69276.2	1	72	EccDKPLLEK	44	646.305	1290.59	1291.6	-0.3968	c2: Carbamidomethyl (+57.02), c3: Carbamidomethyl (+57.02)
ALB	Serum albumin OS=Bos taurus GN=ALB PE=1 SV=4	rl|ALBU_BOVIN|ALBU_BOVIN	69276.2	1	72	EccDKPLLEK	52.2	646.307	1290.6	1291.6	2.901	c2: Carbamidomethyl (+57.02), c3: Carbamidomethyl (+57.02)
ALB	Serum albumin OS=Bos taurus GN=ALB PE=1 SV=4	rl|ALBU_BOVIN|ALBU_BOVIN	69276.2	1	62	EccDKPLLEK	22.8	431.205	1290.59	1291.6	-0.5408	c2: Carbamidomethyl (+57.02), c3: Carbamidomethyl (+57.02)
ALB	Serum albumin OS=Bos taurus GN=ALB PE=1 SV=4	rl|ALBU_BOVIN|ALBU_BOVIN	69276.2	1	62	EccDKPLLEK	36	1291.59	1290.59	1291.6	-6.873	c2: Carbamidomethyl (+57.02), c3: Carbamidomethyl (+57.02)
ALB	Serum albumin OS=Bos taurus GN=ALB PE=1 SV=4	rl|ALBU_BOVIN|ALBU_BOVIN	69276.2	1	62	EccDKPLLEK	43.1	646.31	1290.61	1291.6	8.29	c2: Carbamidomethyl (+57.02), c3: Carbamidomethyl (+57.02)
ALB	Serum albumin OS=Bos taurus GN=ALB PE=1 SV=4	rl|ALBU_BOVIN|ALBU_BOVIN	69276.2	1	62	EccDKPLLEK	61.8	646.303	1290.59	1291.6	-3.045	c2: Carbamidomethyl (+57.02), c3: Carbamidomethyl (+57.02)
ALB	Serum albumin OS=Bos taurus GN=ALB PE=1 SV=4	rl|ALBU_BOVIN|ALBU_BOVIN	69276.2	1	62	EccDKPLLEK	71.2	646.304	1290.59	1291.6	-0.5052	c2: Carbamidomethyl (+57.02), c3: Carbamidomethyl (+57.02)
ALB	Serum albumin OS=Bos taurus GN=ALB PE=1 SV=4	rl|ALBU_BOVIN|ALBU_BOVIN	69276.2	1	59	EccDKPLLEK	31.2	1291.62	1290.61	1291.6	9.773	c2: Carbamidomethyl (+57.02), c3: Carbamidomethyl (+57.02)
ALB	Serum albumin OS=Bos taurus GN=ALB PE=1 SV=4	rl|ALBU_BOVIN|ALBU_BOVIN	69276.2	1	59	EccDKPLLEK	32.2	431.208	1290.6	1291.6	6.497	c2: Carbamidomethyl (+57.02), c3: Carbamidomethyl (+57.02)
ALB	Serum albumin OS=Bos taurus GN=ALB PE=1 SV=4	rl|ALBU_BOVIN|ALBU_BOVIN	69276.2	1	59	EccDKPLLEK	54.1	646.305	1290.6	1291.6	-0.0252	c2: Carbamidomethyl (+57.02), c3: Carbamidomethyl (+57.02)
ALB	Serum albumin OS=Bos taurus GN=ALB PE=1 SV=4	rl|ALBU_BOVIN|ALBU_BOVIN	69276.2	1	59	EccDKPLLEK	56.5	646.304	1290.59	1291.6	-0.9698	c2: Carbamidomethyl (+57.02), c3: Carbamidomethyl (+57.02)
ALB	Serum albumin OS=Bos taurus GN=ALB PE=1 SV=4	rl|ALBU_BOVIN|ALBU_BOVIN	69276.2	1	60	EccDKPLLEK	37.3	646.308	1290.6	1291.6	5.456	c2: Carbamidomethyl (+57.02), c3: Carbamidomethyl (+57.02)
ALB	Serum albumin OS=Bos taurus GN=ALB PE=1 SV=4	rl|ALBU_BOVIN|ALBU_BOVIN	69276.2	1	60	EccDKPLLEK	38.8	646.304	1290.59	1291.6	-1.063	c2: Carbamidomethyl (+57.02), c3: Carbamidomethyl (+57.02)
ALB	Serum albumin OS=Bos taurus GN=ALB PE=1 SV=4	rl|ALBU_BOVIN|ALBU_BOVIN	69276.2	1	60	EccDKPLLEK	62.3	646.305	1290.59	1291.6	-0.1181	c2: Carbamidomethyl (+57.02), c3: Carbamidomethyl (+57.02)
ALB	Serum albumin OS=Bos taurus GN=ALB PE=1 SV=4	rl|ALBU_BOVIN|ALBU_BOVIN	69276.2	1	68	EccHGDLLEcADDR	27.9	583.896	1748.67	1749.66	5.633	c2: Carbamidomethyl (+57.02), c3: Carbamidomethyl (+57.02), c10: Carbamidomethyl (+57.02)
ALB	Serum albumin OS=Bos taurus GN=ALB PE=1 SV=4	rl|ALBU_BOVIN|ALBU_BOVIN	69276.2	1	68	EccHGDLLEcADDR	74.9	875.332	1748.65	1749.66	-3.462	c2: Carbamidomethyl (+57.02), c3: Carbamidomethyl (+57.02), c10: Carbamidomethyl (+57.02)
ALB	Serum albumin OS=Bos taurus GN=ALB PE=1 SV=4	rl|ALBU_BOVIN|ALBU_BOVIN	69276.2	1	63	EccHGDLLEcADDR	24.9	583.895	1748.66	1749.66	3.97	c2: Carbamidomethyl (+57.02), c3: Carbamidomethyl (+57.02), c10: Carbamidomethyl (+57.02)
ALB	Serum albumin OS=Bos taurus GN=ALB PE=1 SV=4	rl|ALBU_BOVIN|ALBU_BOVIN	69276.2	1	63	EccHGDLLEcADDR	90.3	875.336	1748.66	1749.66	0.6528	c2: Carbamidomethyl (+57.02), c3: Carbamidomethyl (+57.02), c10: Carbamidomethyl (+57.02)
ALB	Serum albumin OS=Bos taurus GN=ALB PE=1 SV=4	rl|ALBU_BOVIN|ALBU_BOVIN	69276.2	1	67	EccHGDLLEcADDR	69.5	875.335	1748.66	1749.66	0.09268	c2: Carbamidomethyl (+57.02), c3: Carbamidomethyl (+57.02), c10: Carbamidomethyl (+57.02)
ALB	Serum albumin OS=Bos taurus GN=ALB PE=1 SV=4	rl|ALBU_BOVIN|ALBU_BOVIN	69276.2	1	72	EccHGDLLEcADDR	22.8	583.89	1748.65	1749.66	-4.929	c2: Carbamidomethyl (+57.02), c3: Carbamidomethyl (+57.02), c10: Carbamidomethyl (+57.02)
ALB	Serum albumin OS=Bos taurus GN=ALB PE=1 SV=4	rl|ALBU_BOVIN|ALBU_BOVIN	69276.2	1	72	EccHGDLLEcADDR	25.8	583.894	1748.66	1749.66	2.084	c2: Carbamidomethyl (+57.02), c3: Carbamidomethyl (+57.02), c10: Carbamidomethyl (+57.02)
ALB	Serum albumin OS=Bos taurus GN=ALB PE=1 SV=4	rl|ALBU_BOVIN|ALBU_BOVIN	69276.2	1	72	EccHGDLLEcADDR	53.2	875.342	1748.67	1749.66	7.706	c2: Carbamidomethyl (+57.02), c3: Carbamidomethyl (+57.02), c10: Carbamidomethyl (+57.02)
ALB	Serum albumin OS=Bos taurus GN=ALB PE=1 SV=4	rl|ALBU_BOVIN|ALBU_BOVIN	69276.2	1	72	EccHGDLLEcADDR	28.9	583.891	1748.65	1749.66	-2.528	c2: Carbamidomethyl (+57.02), c3: Carbamidomethyl (+57.02), c10: Carbamidomethyl (+57.02)
ALB	Serum albumin OS=Bos taurus GN=ALB PE=1 SV=4	rl|ALBU_BOVIN|ALBU_BOVIN	69276.2	1	72	EccHGDLLEcADDR	75.2	875.335	1748.66	1749.66	0.3099	c2: Carbamidomethyl (+57.02), c3: Carbamidomethyl (+57.02), c10: Carbamidomethyl (+57.02)
ALB	Serum albumin OS=Bos taurus GN=ALB PE=1 SV=4	rl|ALBU_BOVIN|ALBU_BOVIN	69276.2	1	62	EccHGDLLEcADDR	25.7	583.896	1748.67	1749.66	5.53	c2: Carbamidomethyl (+57.02), c3: Carbamidomethyl (+57.02), c10: Carbamidomethyl (+57.02)
ALB	Serum albumin OS=Bos taurus GN=ALB PE=1 SV=4	rl|ALBU_BOVIN|ALBU_BOVIN	69276.2	1	62	EccHGDLLEcADDR	72	875.334	1748.65	1749.66	-0.8104	c2: Carbamidomethyl (+57.02), c3: Carbamidomethyl (+57.02), c10: Carbamidomethyl (+57.02)
ALB	Serum albumin OS=Bos taurus GN=ALB PE=1 SV=4	rl|ALBU_BOVIN|ALBU_BOVIN	69276.2	1	59	EccHGDLLEcADDR	63.7	875.336	1748.66	1749.66	0.5842	c2: Carbamidomethyl (+57.02), c3: Carbamidomethyl (+57.02), c10: Carbamidomethyl (+57.02)
ALB	Serum albumin OS=Bos taurus GN=ALB PE=1 SV=4	rl|ALBU_BOVIN|ALBU_BOVIN	69276.2	1	60	EccHGDLLEcADDR	93	875.335	1748.65	1749.66	-0.456	c2: Carbamidomethyl (+57.02), c3: Carbamidomethyl (+57.02), c10: Carbamidomethyl (+57.02)
ALB	Serum albumin OS=Bos taurus GN=ALB PE=1 SV=4	rl|ALBU_BOVIN|ALBU_BOVIN	69276.2	1	68	EccHGDLLEcADDRADLAK	22.5	1124.47	2246.93	2247.94	-3.211	c2: Carbamidomethyl (+57.02), c3: Carbamidomethyl (+57.02), c10: Carbamidomethyl (+57.02)
ALB	Serum albumin OS=Bos taurus GN=ALB PE=1 SV=4	rl|ALBU_BOVIN|ALBU_BOVIN	69276.2	1	68	EccHGDLLEcADDRADLAK	25.3	749.988	2246.94	2247.94	3.019	c2: Carbamidomethyl (+57.02), c3: Carbamidomethyl (+57.02), c10: Carbamidomethyl (+57.02)
ALB	Serum albumin OS=Bos taurus GN=ALB PE=1 SV=4	rl|ALBU_BOVIN|ALBU_BOVIN	69276.2	1	68	EccHGDLLEcADDRADLAK	28.8	749.986	2246.94	2247.94	0.8168	c2: Carbamidomethyl (+57.02), c3: Carbamidomethyl (+57.02), c10: Carbamidomethyl (+57.02)
ALB	Serum albumin OS=Bos taurus GN=ALB PE=1 SV=4	rl|ALBU_BOVIN|ALBU_BOVIN	69276.2	1	68	EccHGDLLEcADDRADLAK	41.2	1124.47	2246.93	2247.94	-1.52	c2: Carbamidomethyl (+57.02), c3: Carbamidomethyl (+57.02), c10: Carbamidomethyl (+57.02)
ALB	Serum albumin OS=Bos taurus GN=ALB PE=1 SV=4	rl|ALBU_BOVIN|ALBU_BOVIN	69276.2	1	63	EccHGDLLEcADDRADLAK	25.9	1124.48	2246.95	2247.94	7.11	c2: Carbamidomethyl (+57.02), c3: Carbamidomethyl (+57.02), c10: Carbamidomethyl (+57.02)
ALB	Serum albumin OS=Bos taurus GN=ALB PE=1 SV=4	rl|ALBU_BOVIN|ALBU_BOVIN	69276.2	1	63	EccHGDLLEcADDRADLAK	41.6	1124.48	2246.94	2247.94	3.907	c2: Carbamidomethyl (+57.02), c3: Carbamidomethyl (+57.02), c10: Carbamidomethyl (+57.02)
ALB	Serum albumin OS=Bos taurus GN=ALB PE=1 SV=4	rl|ALBU_BOVIN|ALBU_BOVIN	69276.2	1	63	EccHGDLLEcADDRADLAK	62.2	1124.48	2246.94	2247.94	-0.09691	c2: Carbamidomethyl (+57.02), c3: Carbamidomethyl (+57.02), c10: Carbamidomethyl (+57.02)
ALB	Serum albumin OS=Bos taurus GN=ALB PE=1 SV=4	rl|ALBU_BOVIN|ALBU_BOVIN	69276.2	1	67	EccHGDLLEcADDRADLAK	42.9	1124.47	2246.94	2247.94	-0.2748	c2: Carbamidomethyl (+57.02), c3: Carbamidomethyl (+57.02), c10: Carbamidomethyl (+57.02)
ALB	Serum albumin OS=Bos taurus GN=ALB PE=1 SV=4	rl|ALBU_BOVIN|ALBU_BOVIN	69276.2	1	67	EccHGDLLEcADDRADLAK	44.8	1124.49	2246.96	2247.94	9.779	c2: Carbamidomethyl (+57.02), c3: Carbamidomethyl (+57.02), c10: Carbamidomethyl (+57.02)
ALB	Serum albumin OS=Bos taurus GN=ALB PE=1 SV=4	rl|ALBU_BOVIN|ALBU_BOVIN	69276.2	1	67	EccHGDLLEcADDRADLAK	44.8	749.986	2246.94	2247.94	0.4164	c2: Carbamidomethyl (+57.02), c3: Carbamidomethyl (+57.02), c10: Carbamidomethyl (+57.02)
ALB	Serum albumin OS=Bos taurus GN=ALB PE=1 SV=4	rl|ALBU_BOVIN|ALBU_BOVIN	69276.2	1	67	EccHGDLLEcADDRADLAK	48.6	749.989	2246.94	2247.94	3.673	c2: Carbamidomethyl (+57.02), c3: Carbamidomethyl (+57.02), c10: Carbamidomethyl (+57.02)
ALB	Serum albumin OS=Bos taurus GN=ALB PE=1 SV=4	rl|ALBU_BOVIN|ALBU_BOVIN	69276.2	1	72	EccHGDLLEcADDRADLAK	19.6	749.988	2246.94	2247.94	3.179	c2: Carbamidomethyl (+57.02), c3: Carbamidomethyl (+57.02), c10: Carbamidomethyl (+57.02)
ALB	Serum albumin OS=Bos taurus GN=ALB PE=1 SV=4	rl|ALBU_BOVIN|ALBU_BOVIN	69276.2	1	72	EccHGDLLEcADDRADLAK	33	749.986	2246.93	2247.94	-0.3976	c2: Carbamidomethyl (+57.02), c3: Carbamidomethyl (+57.02), c10: Carbamidomethyl (+57.02)
ALB	Serum albumin OS=Bos taurus GN=ALB PE=1 SV=4	rl|ALBU_BOVIN|ALBU_BOVIN	69276.2	1	72	EccHGDLLEcADDRADLAK	49.7	749.988	2246.94	2247.94	3.099	c2: Carbamidomethyl (+57.02), c3: Carbamidomethyl (+57.02), c10: Carbamidomethyl (+57.02)
ALB	Serum albumin OS=Bos taurus GN=ALB PE=1 SV=4	rl|ALBU_BOVIN|ALBU_BOVIN	69276.2	1	72	EccHGDLLEcADDRADLAK	54.8	749.986	2246.94	2247.94	-0.2375	c2: Carbamidomethyl (+57.02), c3: Carbamidomethyl (+57.02), c10: Carbamidomethyl (+57.02)
ALB	Serum albumin OS=Bos taurus GN=ALB PE=1 SV=4	rl|ALBU_BOVIN|ALBU_BOVIN	69276.2	1	72	EccHGDLLEcADDRADLAK	72.9	1124.47	2246.93	2247.94	-0.4528	c2: Carbamidomethyl (+57.02), c3: Carbamidomethyl (+57.02), c10: Carbamidomethyl (+57.02)
ALB	Serum albumin OS=Bos taurus GN=ALB PE=1 SV=4	rl|ALBU_BOVIN|ALBU_BOVIN	69276.2	1	72	EccHGDLLEcADDRADLAK	18.4	749.989	2246.94	2247.94	3.833	c2: Carbamidomethyl (+57.02), c3: Carbamidomethyl (+57.02), c10: Carbamidomethyl (+57.02)
ALB	Serum albumin OS=Bos taurus GN=ALB PE=1 SV=4	rl|ALBU_BOVIN|ALBU_BOVIN	69276.2	1	72	EccHGDLLEcADDRADLAK	25.4	1124.48	2246.94	2247.94	1.949	c2: Carbamidomethyl (+57.02), c3: Carbamidomethyl (+57.02), c10: Carbamidomethyl (+57.02)
ALB	Serum albumin OS=Bos taurus GN=ALB PE=1 SV=4	rl|ALBU_BOVIN|ALBU_BOVIN	69276.2	1	72	EccHGDLLEcADDRADLAK	35.5	749.986	2246.93	2247.94	-0.3976	c2: Carbamidomethyl (+57.02), c3: Carbamidomethyl (+57.02), c10: Carbamidomethyl (+57.02)
ALB	Serum albumin OS=Bos taurus GN=ALB PE=1 SV=4	rl|ALBU_BOVIN|ALBU_BOVIN	69276.2	1	72	EccHGDLLEcADDRADLAK	45	749.988	2246.94	2247.94	2.699	c2: Carbamidomethyl (+57.02), c3: Carbamidomethyl (+57.02), c10: Carbamidomethyl (+57.02)
ALB	Serum albumin OS=Bos taurus GN=ALB PE=1 SV=4	rl|ALBU_BOVIN|ALBU_BOVIN	69276.2	1	72	EccHGDLLEcADDRADLAK	59.9	1124.48	2246.94	2247.94	0.7928	c2: Carbamidomethyl (+57.02), c3: Carbamidomethyl (+57.02), c10: Carbamidomethyl (+57.02)
ALB	Serum albumin OS=Bos taurus GN=ALB PE=1 SV=4	rl|ALBU_BOVIN|ALBU_BOVIN	69276.2	1	62	EccHGDLLEcADDRADLAK	31.8	1124.48	2246.95	2247.94	4.263	c2: Carbamidomethyl (+57.02), c3: Carbamidomethyl (+57.02), c10: Carbamidomethyl (+57.02)
ALB	Serum albumin OS=Bos taurus GN=ALB PE=1 SV=4	rl|ALBU_BOVIN|ALBU_BOVIN	69276.2	1	62	EccHGDLLEcADDRADLAK	37.3	749.988	2246.94	2247.94	3.259	c2: Carbamidomethyl (+57.02), c3: Carbamidomethyl (+57.02), c10: Carbamidomethyl (+57.02)
ALB	Serum albumin OS=Bos taurus GN=ALB PE=1 SV=4	rl|ALBU_BOVIN|ALBU_BOVIN	69276.2	1	62	EccHGDLLEcADDRADLAK	41	1124.48	2246.94	2247.94	-0.007939	c2: Carbamidomethyl (+57.02), c3: Carbamidomethyl (+57.02), c10: Carbamidomethyl (+57.02)
ALB	Serum albumin OS=Bos taurus GN=ALB PE=1 SV=4	rl|ALBU_BOVIN|ALBU_BOVIN	69276.2	1	62	EccHGDLLEcADDRADLAK	42	1124.48	2246.94	2247.94	0.7038	c2: Carbamidomethyl (+57.02), c3: Carbamidomethyl (+57.02), c10: Carbamidomethyl (+57.02)
ALB	Serum albumin OS=Bos taurus GN=ALB PE=1 SV=4	rl|ALBU_BOVIN|ALBU_BOVIN	69276.2	1	62	EccHGDLLEcADDRADLAK	47.3	749.985	2246.93	2247.94	-0.6512	c2: Carbamidomethyl (+57.02), c3: Carbamidomethyl (+57.02), c10: Carbamidomethyl (+57.02)
ALB	Serum albumin OS=Bos taurus GN=ALB PE=1 SV=4	rl|ALBU_BOVIN|ALBU_BOVIN	69276.2	1	59	EccHGDLLEcADDRADLAK	26.3	749.985	2246.93	2247.94	-1.465	c2: Carbamidomethyl (+57.02), c3: Carbamidomethyl (+57.02), c10: Carbamidomethyl (+57.02)
ALB	Serum albumin OS=Bos taurus GN=ALB PE=1 SV=4	rl|ALBU_BOVIN|ALBU_BOVIN	69276.2	1	59	EccHGDLLEcADDRADLAK	29.4	1124.48	2246.94	2247.94	2.928	c2: Carbamidomethyl (+57.02), c3: Carbamidomethyl (+57.02), c10: Carbamidomethyl (+57.02)
ALB	Serum albumin OS=Bos taurus GN=ALB PE=1 SV=4	rl|ALBU_BOVIN|ALBU_BOVIN	69276.2	1	59	EccHGDLLEcADDRADLAK	34	1124.48	2246.94	2247.94	3.284	c2: Carbamidomethyl (+57.02), c3: Carbamidomethyl (+57.02), c10: Carbamidomethyl (+57.02)
ALB	Serum albumin OS=Bos taurus GN=ALB PE=1 SV=4	rl|ALBU_BOVIN|ALBU_BOVIN	69276.2	1	59	EccHGDLLEcADDRADLAK	32.1	749.991	2246.95	2247.94	6.689	c2: Carbamidomethyl (+57.02), c3: Carbamidomethyl (+57.02), c10: Carbamidomethyl (+57.02)
ALB	Serum albumin OS=Bos taurus GN=ALB PE=1 SV=4	rl|ALBU_BOVIN|ALBU_BOVIN	69276.2	1	59	EccHGDLLEcADDRADLAK	40.1	749.986	2246.94	2247.94	0.243	c2: Carbamidomethyl (+57.02), c3: Carbamidomethyl (+57.02), c10: Carbamidomethyl (+57.02)
ALB	Serum albumin OS=Bos taurus GN=ALB PE=1 SV=4	rl|ALBU_BOVIN|ALBU_BOVIN	69276.2	1	59	EccHGDLLEcADDRADLAK	62.8	1124.48	2246.94	2247.94	0.08103	c2: Carbamidomethyl (+57.02), c3: Carbamidomethyl (+57.02), c10: Carbamidomethyl (+57.02)
ALB	Serum albumin OS=Bos taurus GN=ALB PE=1 SV=4	rl|ALBU_BOVIN|ALBU_BOVIN	69276.2	1	60	EccHGDLLEcADDRADLAK	27.8	1124.48	2246.95	2247.94	4.263	c2: Carbamidomethyl (+57.02), c3: Carbamidomethyl (+57.02), c10: Carbamidomethyl (+57.02)
ALB	Serum albumin OS=Bos taurus GN=ALB PE=1 SV=4	rl|ALBU_BOVIN|ALBU_BOVIN	69276.2	1	60	EccHGDLLEcADDRADLAK	28.1	749.987	2246.94	2247.94	1.791	c2: Carbamidomethyl (+57.02), c3: Carbamidomethyl (+57.02), c10: Carbamidomethyl (+57.02)
ALB	Serum albumin OS=Bos taurus GN=ALB PE=1 SV=4	rl|ALBU_BOVIN|ALBU_BOVIN	69276.2	1	60	EccHGDLLEcADDRADLAK	32.3	1124.48	2246.94	2247.94	3.017	c2: Carbamidomethyl (+57.02), c3: Carbamidomethyl (+57.02), c10: Carbamidomethyl (+57.02)
ALB	Serum albumin OS=Bos taurus GN=ALB PE=1 SV=4	rl|ALBU_BOVIN|ALBU_BOVIN	69276.2	1	60	EccHGDLLEcADDRADLAK	31	749.985	2246.93	2247.94	-0.9715	c2: Carbamidomethyl (+57.02), c3: Carbamidomethyl (+57.02), c10: Carbamidomethyl (+57.02)
ALB	Serum albumin OS=Bos taurus GN=ALB PE=1 SV=4	rl|ALBU_BOVIN|ALBU_BOVIN	69276.2	1	60	EccHGDLLEcADDRADLAK	33.3	749.989	2246.95	2247.94	4.647	c2: Carbamidomethyl (+57.02), c3: Carbamidomethyl (+57.02), c10: Carbamidomethyl (+57.02)
ALB	Serum albumin OS=Bos taurus GN=ALB PE=1 SV=4	rl|ALBU_BOVIN|ALBU_BOVIN	69276.2	1	60	EccHGDLLEcADDRADLAK	40.7	749.988	2246.94	2247.94	3.179	c2: Carbamidomethyl (+57.02), c3: Carbamidomethyl (+57.02), c10: Carbamidomethyl (+57.02)
ALB	Serum albumin OS=Bos taurus GN=ALB PE=1 SV=4	rl|ALBU_BOVIN|ALBU_BOVIN	69276.2	1	60	EccHGDLLEcADDRADLAK	50	1124.48	2246.94	2247.94	0.8818	c2: Carbamidomethyl (+57.02), c3: Carbamidomethyl (+57.02), c10: Carbamidomethyl (+57.02)
ALB	Serum albumin OS=Bos taurus GN=ALB PE=1 SV=4	rl|ALBU_BOVIN|ALBU_BOVIN	69276.2	1	23	ETYGDMADccEK	44.2	739.765	1477.52	1478.52	-0.4955	c9: Carbamidomethyl (+57.02), c10: Carbamidomethyl (+57.02)
ALB	Serum albumin OS=Bos taurus GN=ALB PE=1 SV=4	rl|ALBU_BOVIN|ALBU_BOVIN	69276.2	1	23	ETYGDmADccEK	46.5	747.764	1493.51	1494.52	1.454	m6: Oxidation (+15.99), c9: Carbamidomethyl (+57.02), c10: Carbamidomethyl (+57.02)
ALB	Serum albumin OS=Bos taurus GN=ALB PE=1 SV=4	rl|ALBU_BOVIN|ALBU_BOVIN	69276.2	1	20	ETYGDmADccEK	42.5	747.761	1493.51	1494.52	-1.986	m6: Oxidation (+15.99), c9: Carbamidomethyl (+57.02), c10: Carbamidomethyl (+57.02)
ALB	Serum albumin OS=Bos taurus GN=ALB PE=1 SV=4	rl|ALBU_BOVIN|ALBU_BOVIN	69276.2	1	20	ETYGDMADccEK	47.6	739.766	1477.52	1478.52	1.331	c9: Carbamidomethyl (+57.02), c10: Carbamidomethyl (+57.02)
ALB	Serum albumin OS=Bos taurus GN=ALB PE=1 SV=4	rl|ALBU_BOVIN|ALBU_BOVIN	69276.2	1	68	ETYGDMADccEK	40.1	739.765	1477.52	1478.52	-0.7389	c9: Carbamidomethyl (+57.02), c10: Carbamidomethyl (+57.02)
ALB	Serum albumin OS=Bos taurus GN=ALB PE=1 SV=4	rl|ALBU_BOVIN|ALBU_BOVIN	69276.2	1	68	ETYGDmADccEK	43.8	747.762	1493.51	1494.52	-1.33	m6: Oxidation (+15.99), c9: Carbamidomethyl (+57.02), c10: Carbamidomethyl (+57.02)
ALB	Serum albumin OS=Bos taurus GN=ALB PE=1 SV=4	rl|ALBU_BOVIN|ALBU_BOVIN	69276.2	1	68	ETYGDMADccEK	61.5	1478.52	1477.51	1478.52	-3.569	c9: Carbamidomethyl (+57.02), c10: Carbamidomethyl (+57.02)
ALB	Serum albumin OS=Bos taurus GN=ALB PE=1 SV=4	rl|ALBU_BOVIN|ALBU_BOVIN	69276.2	1	68	ETYGDmADccEK	52.1	747.763	1493.51	1494.52	-0.01844	m6: Oxidation (+15.99), c9: Carbamidomethyl (+57.02), c10: Carbamidomethyl (+57.02)
ALB	Serum albumin OS=Bos taurus GN=ALB PE=1 SV=4	rl|ALBU_BOVIN|ALBU_BOVIN	69276.2	1	63	ETYGDMADccEK	40.9	739.767	1477.52	1478.52	2.48	c9: Carbamidomethyl (+57.02), c10: Carbamidomethyl (+57.02)
ALB	Serum albumin OS=Bos taurus GN=ALB PE=1 SV=4	rl|ALBU_BOVIN|ALBU_BOVIN	69276.2	1	63	ETYGDmADccEK	46.8	747.764	1493.51	1494.52	1.039	m6: Oxidation (+15.99), c9: Carbamidomethyl (+57.02), c10: Carbamidomethyl (+57.02)
ALB	Serum albumin OS=Bos taurus GN=ALB PE=1 SV=4	rl|ALBU_BOVIN|ALBU_BOVIN	69276.2	1	63	ETYGDMADccEK	67.9	1478.53	1477.52	1478.52	2.789	c9: Carbamidomethyl (+57.02), c10: Carbamidomethyl (+57.02)
ALB	Serum albumin OS=Bos taurus GN=ALB PE=1 SV=4	rl|ALBU_BOVIN|ALBU_BOVIN	69276.2	1	63	ETYGDmADccEK	75.5	747.764	1493.51	1494.52	1.36	m6: Oxidation (+15.99), c9: Carbamidomethyl (+57.02), c10: Carbamidomethyl (+57.02)
ALB	Serum albumin OS=Bos taurus GN=ALB PE=1 SV=4	rl|ALBU_BOVIN|ALBU_BOVIN	69276.2	1	67	ETYGDmADccEK	20.9	747.761	1493.51	1494.52	-2.963	m6: Oxidation (+15.99), c9: Carbamidomethyl (+57.02), c10: Carbamidomethyl (+57.02)
ALB	Serum albumin OS=Bos taurus GN=ALB PE=1 SV=4	rl|ALBU_BOVIN|ALBU_BOVIN	69276.2	1	67	ETYGDmADccEK	33.2	747.763	1493.51	1494.52	-0.4333	m6: Oxidation (+15.99), c9: Carbamidomethyl (+57.02), c10: Carbamidomethyl (+57.02)
ALB	Serum albumin OS=Bos taurus GN=ALB PE=1 SV=4	rl|ALBU_BOVIN|ALBU_BOVIN	69276.2	1	67	ETYGDmADccEK	34.7	747.763	1493.51	1494.52	0.5436	m6: Oxidation (+15.99), c9: Carbamidomethyl (+57.02), c10: Carbamidomethyl (+57.02)
ALB	Serum albumin OS=Bos taurus GN=ALB PE=1 SV=4	rl|ALBU_BOVIN|ALBU_BOVIN	69276.2	1	67	ETYGDmADccEK	38	747.764	1493.51	1494.52	0.9585	m6: Oxidation (+15.99), c9: Carbamidomethyl (+57.02), c10: Carbamidomethyl (+57.02)
ALB	Serum albumin OS=Bos taurus GN=ALB PE=1 SV=4	rl|ALBU_BOVIN|ALBU_BOVIN	69276.2	1	67	ETYGDmADccEK	40.6	747.764	1493.51	1494.52	1.039	m6: Oxidation (+15.99), c9: Carbamidomethyl (+57.02), c10: Carbamidomethyl (+57.02)
ALB	Serum albumin OS=Bos taurus GN=ALB PE=1 SV=4	rl|ALBU_BOVIN|ALBU_BOVIN	69276.2	1	67	ETYGDmADccEK	41.6	747.765	1493.51	1494.52	2.431	m6: Oxidation (+15.99), c9: Carbamidomethyl (+57.02), c10: Carbamidomethyl (+57.02)
ALB	Serum albumin OS=Bos taurus GN=ALB PE=1 SV=4	rl|ALBU_BOVIN|ALBU_BOVIN	69276.2	1	67	ETYGDmADccEK	44.3	747.762	1493.51	1494.52	-0.8348	m6: Oxidation (+15.99), c9: Carbamidomethyl (+57.02), c10: Carbamidomethyl (+57.02)
ALB	Serum albumin OS=Bos taurus GN=ALB PE=1 SV=4	rl|ALBU_BOVIN|ALBU_BOVIN	69276.2	1	67	ETYGDMADccEK	67.6	1478.53	1477.52	1478.52	1.369	c9: Carbamidomethyl (+57.02), c10: Carbamidomethyl (+57.02)
ALB	Serum albumin OS=Bos taurus GN=ALB PE=1 SV=4	rl|ALBU_BOVIN|ALBU_BOVIN	69276.2	1	67	ETYGDmADccEK	53.1	747.763	1493.51	1494.52	0.383	m6: Oxidation (+15.99), c9: Carbamidomethyl (+57.02), c10: Carbamidomethyl (+57.02)
ALB	Serum albumin OS=Bos taurus GN=ALB PE=1 SV=4	rl|ALBU_BOVIN|ALBU_BOVIN	69276.2	1	67	ETYGDMADccEK	76.1	739.765	1477.52	1478.52	-0.2384	c9: Carbamidomethyl (+57.02), c10: Carbamidomethyl (+57.02)
ALB	Serum albumin OS=Bos taurus GN=ALB PE=1 SV=4	rl|ALBU_BOVIN|ALBU_BOVIN	69276.2	1	72	ETYGDmADccEK	18.7	747.765	1493.52	1494.52	2.912	m6: Oxidation (+15.99), c9: Carbamidomethyl (+57.02), c10: Carbamidomethyl (+57.02)
ALB	Serum albumin OS=Bos taurus GN=ALB PE=1 SV=4	rl|ALBU_BOVIN|ALBU_BOVIN	69276.2	1	72	ETYGDmADccEK	52.3	747.763	1493.51	1494.52	-0.4333	m6: Oxidation (+15.99), c9: Carbamidomethyl (+57.02), c10: Carbamidomethyl (+57.02)
ALB	Serum albumin OS=Bos taurus GN=ALB PE=1 SV=4	rl|ALBU_BOVIN|ALBU_BOVIN	69276.2	1	72	ETYGDMADccEK	78.9	1478.52	1477.51	1478.52	-2.284	c9: Carbamidomethyl (+57.02), c10: Carbamidomethyl (+57.02)
ALB	Serum albumin OS=Bos taurus GN=ALB PE=1 SV=4	rl|ALBU_BOVIN|ALBU_BOVIN	69276.2	1	72	ETYGDmADccEK	39.4	747.764	1493.51	1494.52	2.19	m6: Oxidation (+15.99), c9: Carbamidomethyl (+57.02), c10: Carbamidomethyl (+57.02)
ALB	Serum albumin OS=Bos taurus GN=ALB PE=1 SV=4	rl|ALBU_BOVIN|ALBU_BOVIN	69276.2	1	72	ETYGDMADccEK	66.4	1478.53	1477.52	1478.52	2.451	c9: Carbamidomethyl (+57.02), c10: Carbamidomethyl (+57.02)
ALB	Serum albumin OS=Bos taurus GN=ALB PE=1 SV=4	rl|ALBU_BOVIN|ALBU_BOVIN	69276.2	1	72	ETYGDmADccEK	51.3	747.762	1493.51	1494.52	-0.6742	m6: Oxidation (+15.99), c9: Carbamidomethyl (+57.02), c10: Carbamidomethyl (+57.02)
ALB	Serum albumin OS=Bos taurus GN=ALB PE=1 SV=4	rl|ALBU_BOVIN|ALBU_BOVIN	69276.2	1	72	ETYGDMADccEK	66.6	739.765	1477.52	1478.52	-0.4008	c9: Carbamidomethyl (+57.02), c10: Carbamidomethyl (+57.02)
ALB	Serum albumin OS=Bos taurus GN=ALB PE=1 SV=4	rl|ALBU_BOVIN|ALBU_BOVIN	69276.2	1	62	ETYGDmADccEK	29.8	747.758	1493.5	1494.52	-6.388	m6: Oxidation (+15.99), c9: Carbamidomethyl (+57.02), c10: Carbamidomethyl (+57.02)
ALB	Serum albumin OS=Bos taurus GN=ALB PE=1 SV=4	rl|ALBU_BOVIN|ALBU_BOVIN	69276.2	1	62	ETYGDmADccEK	42	747.765	1493.52	1494.52	2.671	m6: Oxidation (+15.99), c9: Carbamidomethyl (+57.02), c10: Carbamidomethyl (+57.02)
ALB	Serum albumin OS=Bos taurus GN=ALB PE=1 SV=4	rl|ALBU_BOVIN|ALBU_BOVIN	69276.2	1	62	ETYGDMADccEK	66.2	1478.53	1477.52	1478.52	2.789	c9: Carbamidomethyl (+57.02), c10: Carbamidomethyl (+57.02)
ALB	Serum albumin OS=Bos taurus GN=ALB PE=1 SV=4	rl|ALBU_BOVIN|ALBU_BOVIN	69276.2	1	62	ETYGDMADccEK	80.3	739.765	1477.52	1478.52	-0.5766	c9: Carbamidomethyl (+57.02), c10: Carbamidomethyl (+57.02)
ALB	Serum albumin OS=Bos taurus GN=ALB PE=1 SV=4	rl|ALBU_BOVIN|ALBU_BOVIN	69276.2	1	59	ETYGDmADccEK	38.9	747.763	1493.51	1494.52	0.4633	m6: Oxidation (+15.99), c9: Carbamidomethyl (+57.02), c10: Carbamidomethyl (+57.02)
ALB	Serum albumin OS=Bos taurus GN=ALB PE=1 SV=4	rl|ALBU_BOVIN|ALBU_BOVIN	69276.2	1	59	ETYGDmADccEK	40.5	747.765	1493.52	1494.52	3.488	m6: Oxidation (+15.99), c9: Carbamidomethyl (+57.02), c10: Carbamidomethyl (+57.02)
ALB	Serum albumin OS=Bos taurus GN=ALB PE=1 SV=4	rl|ALBU_BOVIN|ALBU_BOVIN	69276.2	1	59	ETYGDMADccEK	57.6	1478.52	1477.52	1478.52	-0.2547	c9: Carbamidomethyl (+57.02), c10: Carbamidomethyl (+57.02)
ALB	Serum albumin OS=Bos taurus GN=ALB PE=1 SV=4	rl|ALBU_BOVIN|ALBU_BOVIN	69276.2	1	59	ETYGDmADccEK	53	747.763	1493.51	1494.52	0.3027	m6: Oxidation (+15.99), c9: Carbamidomethyl (+57.02), c10: Carbamidomethyl (+57.02)
ALB	Serum albumin OS=Bos taurus GN=ALB PE=1 SV=4	rl|ALBU_BOVIN|ALBU_BOVIN	69276.2	1	59	ETYGDmADccEK	64.1	747.764	1493.51	1494.52	0.9585	m6: Oxidation (+15.99), c9: Carbamidomethyl (+57.02), c10: Carbamidomethyl (+57.02)
ALB	Serum albumin OS=Bos taurus GN=ALB PE=1 SV=4	rl|ALBU_BOVIN|ALBU_BOVIN	69276.2	1	59	ETYGDMADccEK	72.4	739.765	1477.52	1478.52	-0.2384	c9: Carbamidomethyl (+57.02), c10: Carbamidomethyl (+57.02)
ALB	Serum albumin OS=Bos taurus GN=ALB PE=1 SV=4	rl|ALBU_BOVIN|ALBU_BOVIN	69276.2	1	60	ETYGDmADccEK	15	747.796	1493.58	1494.52	44.82	m6: Oxidation (+15.99), c9: Carbamidomethyl (+57.02), c10: Carbamidomethyl (+57.02)
ALB	Serum albumin OS=Bos taurus GN=ALB PE=1 SV=4	rl|ALBU_BOVIN|ALBU_BOVIN	69276.2	1	60	ETYGDMADccEK	61.9	1478.52	1477.51	1478.52	-1.607	c9: Carbamidomethyl (+57.02), c10: Carbamidomethyl (+57.02)
ALB	Serum albumin OS=Bos taurus GN=ALB PE=1 SV=4	rl|ALBU_BOVIN|ALBU_BOVIN	69276.2	1	60	ETYGDmADccEK	56.7	747.762	1493.51	1494.52	-1.25	m6: Oxidation (+15.99), c9: Carbamidomethyl (+57.02), c10: Carbamidomethyl (+57.02)
ALB	Serum albumin OS=Bos taurus GN=ALB PE=1 SV=4	rl|ALBU_BOVIN|ALBU_BOVIN	69276.2	1	68	ETYGDMADccEKQEPER	79.1	1059.42	2116.82	2117.82	1.014	c9: Carbamidomethyl (+57.02), c10: Carbamidomethyl (+57.02)
ALB	Serum albumin OS=Bos taurus GN=ALB PE=1 SV=4	rl|ALBU_BOVIN|ALBU_BOVIN	69276.2	1	67	ETYGDmADccEKQEPER	19.6	1067.41	2132.81	2133.82	2.827	m6: Oxidation (+15.99), c9: Carbamidomethyl (+57.02), c10: Carbamidomethyl (+57.02)
ALB	Serum albumin OS=Bos taurus GN=ALB PE=1 SV=4	rl|ALBU_BOVIN|ALBU_BOVIN	69276.2	1	67	ETYGDmADccEKQEPER	55.3	711.944	2132.81	2133.82	0.4248	m6: Oxidation (+15.99), c9: Carbamidomethyl (+57.02), c10: Carbamidomethyl (+57.02)
ALB	Serum albumin OS=Bos taurus GN=ALB PE=1 SV=4	rl|ALBU_BOVIN|ALBU_BOVIN	69276.2	1	67	ETYGDMADccEKQEPER	79.6	1059.42	2116.82	2117.82	0.9196	c9: Carbamidomethyl (+57.02), c10: Carbamidomethyl (+57.02)
ALB	Serum albumin OS=Bos taurus GN=ALB PE=1 SV=4	rl|ALBU_BOVIN|ALBU_BOVIN	69276.2	1	72	ETYGDmADccEKQEPER	22.1	711.944	2132.81	2133.82	0.7622	m6: Oxidation (+15.99), c9: Carbamidomethyl (+57.02), c10: Carbamidomethyl (+57.02)
ALB	Serum albumin OS=Bos taurus GN=ALB PE=1 SV=4	rl|ALBU_BOVIN|ALBU_BOVIN	69276.2	1	72	ETYGDMADccEKQEPER	78.7	1059.41	2116.81	2117.82	-0.02481	c9: Carbamidomethyl (+57.02), c10: Carbamidomethyl (+57.02)
ALB	Serum albumin OS=Bos taurus GN=ALB PE=1 SV=4	rl|ALBU_BOVIN|ALBU_BOVIN	69276.2	1	72	ETYGDmADccEKQEPER	41.2	711.942	2132.8	2133.82	-1.895	m6: Oxidation (+15.99), c9: Carbamidomethyl (+57.02), c10: Carbamidomethyl (+57.02)
ALB	Serum albumin OS=Bos taurus GN=ALB PE=1 SV=4	rl|ALBU_BOVIN|ALBU_BOVIN	69276.2	1	72	ETYGDMADccEKQEPER	106	1059.42	2116.82	2117.82	1.014	c9: Carbamidomethyl (+57.02), c10: Carbamidomethyl (+57.02)
ALB	Serum albumin OS=Bos taurus GN=ALB PE=1 SV=4	rl|ALBU_BOVIN|ALBU_BOVIN	69276.2	1	62	ETYGDMADccEKQEPER	20	706.612	2116.81	2117.82	0.4681	c9: Carbamidomethyl (+57.02), c10: Carbamidomethyl (+57.02)
ALB	Serum albumin OS=Bos taurus GN=ALB PE=1 SV=4	rl|ALBU_BOVIN|ALBU_BOVIN	69276.2	1	62	ETYGDMADccEKQEPER	76.3	1059.41	2116.81	2117.82	-2.48	c9: Carbamidomethyl (+57.02), c10: Carbamidomethyl (+57.02)
ALB	Serum albumin OS=Bos taurus GN=ALB PE=1 SV=4	rl|ALBU_BOVIN|ALBU_BOVIN	69276.2	1	59	ETYGDMADccEKQEPER	20.6	706.612	2116.81	2117.82	-0.311	c9: Carbamidomethyl (+57.02), c10: Carbamidomethyl (+57.02)
ALB	Serum albumin OS=Bos taurus GN=ALB PE=1 SV=4	rl|ALBU_BOVIN|ALBU_BOVIN	69276.2	1	59	ETYGDmADccEKQEPER	50.6	711.944	2132.81	2133.82	1.114	m6: Oxidation (+15.99), c9: Carbamidomethyl (+57.02), c10: Carbamidomethyl (+57.02)
ALB	Serum albumin OS=Bos taurus GN=ALB PE=1 SV=4	rl|ALBU_BOVIN|ALBU_BOVIN	69276.2	1	59	ETYGDMADccEKQEPER	69.9	1059.42	2116.82	2117.82	2.997	c9: Carbamidomethyl (+57.02), c10: Carbamidomethyl (+57.02)
ALB	Serum albumin OS=Bos taurus GN=ALB PE=1 SV=4	rl|ALBU_BOVIN|ALBU_BOVIN	69276.2	1	72	ETYGDMADccEKQEPERNEcFLSHK	36.4	1045.1	3132.27	3133.28	-0.9236	c9: Carbamidomethyl (+57.02), c10: Carbamidomethyl (+57.02), c20: Carbamidomethyl (+57.02)
ALB	Serum albumin OS=Bos taurus GN=ALB PE=1 SV=4	rl|ALBU_BOVIN|ALBU_BOVIN	69276.2	1	68	EYEATLEEccAK	36.2	1502.62	1501.61	1502.61	1.879	c9: Carbamidomethyl (+57.02), c10: Carbamidomethyl (+57.02)
ALB	Serum albumin OS=Bos taurus GN=ALB PE=1 SV=4	rl|ALBU_BOVIN|ALBU_BOVIN	69276.2	1	68	EYEATLEEccAK	43.9	751.812	1501.61	1502.61	2.481	c9: Carbamidomethyl (+57.02), c10: Carbamidomethyl (+57.02)
ALB	Serum albumin OS=Bos taurus GN=ALB PE=1 SV=4	rl|ALBU_BOVIN|ALBU_BOVIN	69276.2	1	63	EYEATLEEccAK	36.2	1502.62	1501.61	1502.61	2.345	c9: Carbamidomethyl (+57.02), c10: Carbamidomethyl (+57.02)
ALB	Serum albumin OS=Bos taurus GN=ALB PE=1 SV=4	rl|ALBU_BOVIN|ALBU_BOVIN	69276.2	1	67	EYEATLEEccAK	85.1	1502.62	1501.61	1502.61	3.676	c9: Carbamidomethyl (+57.02), c10: Carbamidomethyl (+57.02)
ALB	Serum albumin OS=Bos taurus GN=ALB PE=1 SV=4	rl|ALBU_BOVIN|ALBU_BOVIN	69276.2	1	72	EYEATLEEccAK	29.7	751.811	1501.61	1502.61	0.2046	c9: Carbamidomethyl (+57.02), c10: Carbamidomethyl (+57.02)
ALB	Serum albumin OS=Bos taurus GN=ALB PE=1 SV=4	rl|ALBU_BOVIN|ALBU_BOVIN	69276.2	1	72	EYEATLEEccAK	36.1	1502.62	1501.61	1502.61	5.073	c9: Carbamidomethyl (+57.02), c10: Carbamidomethyl (+57.02)
ALB	Serum albumin OS=Bos taurus GN=ALB PE=1 SV=4	rl|ALBU_BOVIN|ALBU_BOVIN	69276.2	1	72	EYEATLEEccAK	78.9	1502.61	1501.6	1502.61	-5.375	c9: Carbamidomethyl (+57.02), c10: Carbamidomethyl (+57.02)
ALB	Serum albumin OS=Bos taurus GN=ALB PE=1 SV=4	rl|ALBU_BOVIN|ALBU_BOVIN	69276.2	1	62	EYEATLEEccAK	78.8	1502.61	1501.61	1502.61	0.4149	c9: Carbamidomethyl (+57.02), c10: Carbamidomethyl (+57.02)
ALB	Serum albumin OS=Bos taurus GN=ALB PE=1 SV=4	rl|ALBU_BOVIN|ALBU_BOVIN	69276.2	1	60	EYEATLEEccAK	65.4	1502.62	1501.61	1502.61	1.413	c9: Carbamidomethyl (+57.02), c10: Carbamidomethyl (+57.02)
ALB	Serum albumin OS=Bos taurus GN=ALB PE=1 SV=4	rl|ALBU_BOVIN|ALBU_BOVIN	69276.2	1	68	EYEATLEEccAKDDPHAcYSTVFDK	25.4	1013.42	3037.23	3038.25	-2.993	c9: Carbamidomethyl (+57.02), c10: Carbamidomethyl (+57.02), c18: Carbamidomethyl (+57.02)
ALB	Serum albumin OS=Bos taurus GN=ALB PE=1 SV=4	rl|ALBU_BOVIN|ALBU_BOVIN	69276.2	1	68	EYEATLEEccAKDDPHAcYSTVFDK	32.8	1013.42	3037.25	3038.25	2.635	c9: Carbamidomethyl (+57.02), c10: Carbamidomethyl (+57.02), c18: Carbamidomethyl (+57.02)
ALB	Serum albumin OS=Bos taurus GN=ALB PE=1 SV=4	rl|ALBU_BOVIN|ALBU_BOVIN	69276.2	1	68	EYEATLEEccAKDDPHAcYSTVFDK	33.8	1013.43	3037.26	3038.25	4.807	c9: Carbamidomethyl (+57.02), c10: Carbamidomethyl (+57.02), c18: Carbamidomethyl (+57.02)
ALB	Serum albumin OS=Bos taurus GN=ALB PE=1 SV=4	rl|ALBU_BOVIN|ALBU_BOVIN	69276.2	1	63	EYEATLEEccAKDDPHAcYSTVFDK	18.3	1013.42	3037.25	3038.25	1.45	c9: Carbamidomethyl (+57.02), c10: Carbamidomethyl (+57.02), c18: Carbamidomethyl (+57.02)
ALB	Serum albumin OS=Bos taurus GN=ALB PE=1 SV=4	rl|ALBU_BOVIN|ALBU_BOVIN	69276.2	1	63	EYEATLEEccAKDDPHAcYSTVFDK	37.8	1013.42	3037.25	3038.25	1.154	c9: Carbamidomethyl (+57.02), c10: Carbamidomethyl (+57.02), c18: Carbamidomethyl (+57.02)
ALB	Serum albumin OS=Bos taurus GN=ALB PE=1 SV=4	rl|ALBU_BOVIN|ALBU_BOVIN	69276.2	1	63	EYEATLEEccAKDDPHAcYSTVFDK	53.4	1013.42	3037.24	3038.25	-1.907	c9: Carbamidomethyl (+57.02), c10: Carbamidomethyl (+57.02), c18: Carbamidomethyl (+57.02)
ALB	Serum albumin OS=Bos taurus GN=ALB PE=1 SV=4	rl|ALBU_BOVIN|ALBU_BOVIN	69276.2	1	67	EYEATLEEccAKDDPHAcYSTVFDK	34.7	1013.42	3037.23	3038.25	-3.783	c9: Carbamidomethyl (+57.02), c10: Carbamidomethyl (+57.02), c18: Carbamidomethyl (+57.02)
ALB	Serum albumin OS=Bos taurus GN=ALB PE=1 SV=4	rl|ALBU_BOVIN|ALBU_BOVIN	69276.2	1	67	EYEATLEEccAKDDPHAcYSTVFDK	40.4	1013.42	3037.24	3038.25	0.5616	c9: Carbamidomethyl (+57.02), c10: Carbamidomethyl (+57.02), c18: Carbamidomethyl (+57.02)
ALB	Serum albumin OS=Bos taurus GN=ALB PE=1 SV=4	rl|ALBU_BOVIN|ALBU_BOVIN	69276.2	1	72	EYEATLEEccAKDDPHAcYSTVFDK	39.9	1013.42	3037.24	3038.25	0.2653	c9: Carbamidomethyl (+57.02), c10: Carbamidomethyl (+57.02), c18: Carbamidomethyl (+57.02)
ALB	Serum albumin OS=Bos taurus GN=ALB PE=1 SV=4	rl|ALBU_BOVIN|ALBU_BOVIN	69276.2	1	72	EYEATLEEccAKDDPHAcYSTVFDK	56	1013.42	3037.24	3038.25	0.06785	c9: Carbamidomethyl (+57.02), c10: Carbamidomethyl (+57.02), c18: Carbamidomethyl (+57.02)
ALB	Serum albumin OS=Bos taurus GN=ALB PE=1 SV=4	rl|ALBU_BOVIN|ALBU_BOVIN	69276.2	1	72	EYEATLEEccAKDDPHAcYSTVFDK	29	1013.43	3037.26	3038.25	6.98	c9: Carbamidomethyl (+57.02), c10: Carbamidomethyl (+57.02), c18: Carbamidomethyl (+57.02)
ALB	Serum albumin OS=Bos taurus GN=ALB PE=1 SV=4	rl|ALBU_BOVIN|ALBU_BOVIN	69276.2	1	72	EYEATLEEccAKDDPHAcYSTVFDK	48.6	1013.42	3037.25	3038.25	3.03	c9: Carbamidomethyl (+57.02), c10: Carbamidomethyl (+57.02), c18: Carbamidomethyl (+57.02)
ALB	Serum albumin OS=Bos taurus GN=ALB PE=1 SV=4	rl|ALBU_BOVIN|ALBU_BOVIN	69276.2	1	62	EYEATLEEccAKDDPHAcYSTVFDK	31.1	1013.42	3037.23	3038.25	-3.981	c9: Carbamidomethyl (+57.02), c10: Carbamidomethyl (+57.02), c18: Carbamidomethyl (+57.02)
ALB	Serum albumin OS=Bos taurus GN=ALB PE=1 SV=4	rl|ALBU_BOVIN|ALBU_BOVIN	69276.2	1	62	EYEATLEEccAKDDPHAcYSTVFDK	36.3	1013.43	3037.26	3038.25	5.202	c9: Carbamidomethyl (+57.02), c10: Carbamidomethyl (+57.02), c18: Carbamidomethyl (+57.02)
ALB	Serum albumin OS=Bos taurus GN=ALB PE=1 SV=4	rl|ALBU_BOVIN|ALBU_BOVIN	69276.2	1	59	EYEATLEEccAKDDPHAcYSTVFDK	45	1013.43	3037.26	3038.25	4.807	c9: Carbamidomethyl (+57.02), c10: Carbamidomethyl (+57.02), c18: Carbamidomethyl (+57.02)
ALB	Serum albumin OS=Bos taurus GN=ALB PE=1 SV=4	rl|ALBU_BOVIN|ALBU_BOVIN	69276.2	1	59	EYEATLEEccAKDDPHAcYSTVFDK	63.4	1013.42	3037.23	3038.25	-2.796	c9: Carbamidomethyl (+57.02), c10: Carbamidomethyl (+57.02), c18: Carbamidomethyl (+57.02)
ALB	Serum albumin OS=Bos taurus GN=ALB PE=1 SV=4	rl|ALBU_BOVIN|ALBU_BOVIN	69276.2	1	60	EYEATLEEccAKDDPHAcYSTVFDK	38.6	1013.42	3037.23	3038.25	-2.894	c9: Carbamidomethyl (+57.02), c10: Carbamidomethyl (+57.02), c18: Carbamidomethyl (+57.02)
ALB	Serum albumin OS=Bos taurus GN=ALB PE=1 SV=4	rl|ALBU_BOVIN|ALBU_BOVIN	69276.2	1	60	EYEATLEEccAKDDPHAcYSTVFDK	43.2	1013.42	3037.23	3038.25	-4.77	c9: Carbamidomethyl (+57.02), c10: Carbamidomethyl (+57.02), c18: Carbamidomethyl (+57.02)
ALB	Serum albumin OS=Bos taurus GN=ALB PE=1 SV=4	rl|ALBU_BOVIN|ALBU_BOVIN	69276.2	1	60	EYEATLEEccAKDDPHAcYSTVFDK	71.2	1013.42	3037.25	3038.25	3.03	c9: Carbamidomethyl (+57.02), c10: Carbamidomethyl (+57.02), c18: Carbamidomethyl (+57.02)
ALB	Serum albumin OS=Bos taurus GN=ALB PE=1 SV=4	rl|ALBU_BOVIN|ALBU_BOVIN	69276.2	1	68	EYEATLEEccAKDDPHAcYSTVFDKLK	27	1093.82	3278.44	3279.43	5.064	c9: Carbamidomethyl (+57.02), c10: Carbamidomethyl (+57.02), c18: Carbamidomethyl (+57.02)
ALB	Serum albumin OS=Bos taurus GN=ALB PE=1 SV=4	rl|ALBU_BOVIN|ALBU_BOVIN	69276.2	1	67	EYEATLEEccAKDDPHAcYSTVFDKLK	63.8	1093.81	3278.42	3279.43	0.3983	c9: Carbamidomethyl (+57.02), c10: Carbamidomethyl (+57.02), c18: Carbamidomethyl (+57.02)
ALB	Serum albumin OS=Bos taurus GN=ALB PE=1 SV=4	rl|ALBU_BOVIN|ALBU_BOVIN	69276.2	1	72	EYEATLEEccAKDDPHAcYSTVFDKLK	35	1093.82	3278.43	3279.43	3.874	c9: Carbamidomethyl (+57.02), c10: Carbamidomethyl (+57.02), c18: Carbamidomethyl (+57.02)
ALB	Serum albumin OS=Bos taurus GN=ALB PE=1 SV=4	rl|ALBU_BOVIN|ALBU_BOVIN	69276.2	1	21	FKDLGEEHFK	33	625.313	1248.61	1249.62	-1.826
ALB	Serum albumin OS=Bos taurus GN=ALB PE=1 SV=4	rl|ALBU_BOVIN|ALBU_BOVIN	69276.2	1	20	FKDLGEEHFK	48.3	625.314	1248.61	1249.62	-0.1616
ALB	Serum albumin OS=Bos taurus GN=ALB PE=1 SV=4	rl|ALBU_BOVIN|ALBU_BOVIN	69276.2	1	20	FKDLGEEHFK	39.5	625.317	1248.62	1249.62	4.624
ALB	Serum albumin OS=Bos taurus GN=ALB PE=1 SV=4	rl|ALBU_BOVIN|ALBU_BOVIN	69276.2	1	68	FKDLGEEHFK	43.6	417.214	1248.62	1249.62	4.043
ALB	Serum albumin OS=Bos taurus GN=ALB PE=1 SV=4	rl|ALBU_BOVIN|ALBU_BOVIN	69276.2	1	63	FKDLGEEHFK	44.2	417.213	1248.62	1249.62	3.251
ALB	Serum albumin OS=Bos taurus GN=ALB PE=1 SV=4	rl|ALBU_BOVIN|ALBU_BOVIN	69276.2	1	63	FKDLGEEHFK	57.1	1249.62	1248.62	1249.62	2.844
ALB	Serum albumin OS=Bos taurus GN=ALB PE=1 SV=4	rl|ALBU_BOVIN|ALBU_BOVIN	69276.2	1	67	FKDLGEEHFK	36.4	1249.63	1248.62	1249.62	3.004
ALB	Serum albumin OS=Bos taurus GN=ALB PE=1 SV=4	rl|ALBU_BOVIN|ALBU_BOVIN	69276.2	1	67	FKDLGEEHFK	56.7	417.212	1248.62	1249.62	0.9699
ALB	Serum albumin OS=Bos taurus GN=ALB PE=1 SV=4	rl|ALBU_BOVIN|ALBU_BOVIN	69276.2	1	67	FKDLGEEHFK	65.9	625.315	1248.61	1249.62	0.4306
ALB	Serum albumin OS=Bos taurus GN=ALB PE=1 SV=4	rl|ALBU_BOVIN|ALBU_BOVIN	69276.2	1	72	FKDLGEEHFK	45.3	1249.62	1248.61	1249.62	-3.878
ALB	Serum albumin OS=Bos taurus GN=ALB PE=1 SV=4	rl|ALBU_BOVIN|ALBU_BOVIN	69276.2	1	72	FKDLGEEHFK	53.3	417.208	1248.6	1249.62	-9.353
ALB	Serum albumin OS=Bos taurus GN=ALB PE=1 SV=4	rl|ALBU_BOVIN|ALBU_BOVIN	69276.2	1	72	FKDLGEEHFK	54.7	417.211	1248.61	1249.62	-1.671
ALB	Serum albumin OS=Bos taurus GN=ALB PE=1 SV=4	rl|ALBU_BOVIN|ALBU_BOVIN	69276.2	1	72	FKDLGEEHFK	58.8	625.314	1248.61	1249.62	-1.138
ALB	Serum albumin OS=Bos taurus GN=ALB PE=1 SV=4	rl|ALBU_BOVIN|ALBU_BOVIN	69276.2	1	72	FKDLGEEHFK	41.3	1249.62	1248.61	1249.62	-3.718
ALB	Serum albumin OS=Bos taurus GN=ALB PE=1 SV=4	rl|ALBU_BOVIN|ALBU_BOVIN	69276.2	1	62	FKDLGEEHFK	42.2	1249.62	1248.61	1249.62	-1.957
ALB	Serum albumin OS=Bos taurus GN=ALB PE=1 SV=4	rl|ALBU_BOVIN|ALBU_BOVIN	69276.2	1	62	FKDLGEEHFK	51.5	417.211	1248.61	1249.62	-1.455
ALB	Serum albumin OS=Bos taurus GN=ALB PE=1 SV=4	rl|ALBU_BOVIN|ALBU_BOVIN	69276.2	1	62	FKDLGEEHFK	61.8	625.314	1248.61	1249.62	-1.138
ALB	Serum albumin OS=Bos taurus GN=ALB PE=1 SV=4	rl|ALBU_BOVIN|ALBU_BOVIN	69276.2	1	59	FKDLGEEHFK	50.2	417.209	1248.61	1249.62	-6.136
ALB	Serum albumin OS=Bos taurus GN=ALB PE=1 SV=4	rl|ALBU_BOVIN|ALBU_BOVIN	69276.2	1	59	FKDLGEEHFK	53.4	417.212	1248.62	1249.62	1.042
ALB	Serum albumin OS=Bos taurus GN=ALB PE=1 SV=4	rl|ALBU_BOVIN|ALBU_BOVIN	69276.2	1	59	FKDLGEEHFK	65.7	625.314	1248.61	1249.62	-0.4497
ALB	Serum albumin OS=Bos taurus GN=ALB PE=1 SV=4	rl|ALBU_BOVIN|ALBU_BOVIN	69276.2	1	60	FKDLGEEHFK	59.1	417.212	1248.61	1249.62	0.5378
ALB	Serum albumin OS=Bos taurus GN=ALB PE=1 SV=4	rl|ALBU_BOVIN|ALBU_BOVIN	69276.2	1	60	FKDLGEEHFK	63.6	625.313	1248.61	1249.62	-2.514
ALB	Serum albumin OS=Bos taurus GN=ALB PE=1 SV=4	rl|ALBU_BOVIN|ALBU_BOVIN	69276.2	1	63	FPKAEFVEVTK	33.8	432.238	1293.69	1294.7	-3.127
ALB	Serum albumin OS=Bos taurus GN=ALB PE=1 SV=4	rl|ALBU_BOVIN|ALBU_BOVIN	69276.2	1	72	FPKAEFVEVTK	40.4	432.24	1293.7	1294.7	0.2796
ALB	Serum albumin OS=Bos taurus GN=ALB PE=1 SV=4	rl|ALBU_BOVIN|ALBU_BOVIN	69276.2	1	72	FPKAEFVEVTK	36.4	432.24	1293.7	1294.7	-0.2301
ALB	Serum albumin OS=Bos taurus GN=ALB PE=1 SV=4	rl|ALBU_BOVIN|ALBU_BOVIN	69276.2	1	62	FPKAEFVEVTK	30.9	647.856	1293.7	1294.7	1.157
ALB	Serum albumin OS=Bos taurus GN=ALB PE=1 SV=4	rl|ALBU_BOVIN|ALBU_BOVIN	69276.2	1	62	FPKAEFVEVTK	38.2	432.239	1293.7	1294.7	-0.4387
ALB	Serum albumin OS=Bos taurus GN=ALB PE=1 SV=4	rl|ALBU_BOVIN|ALBU_BOVIN	69276.2	1	59	FPKAEFVEVTK	41.9	432.24	1293.7	1294.7	0.9748
ALB	Serum albumin OS=Bos taurus GN=ALB PE=1 SV=4	rl|ALBU_BOVIN|ALBU_BOVIN	69276.2	1	59	FPKAEFVEVTK	49.8	647.857	1293.7	1294.7	2.007
ALB	Serum albumin OS=Bos taurus GN=ALB PE=1 SV=4	rl|ALBU_BOVIN|ALBU_BOVIN	69276.2	1	60	FPKAEFVEVTK	35.7	432.24	1293.7	1294.7	0.6272
ALB	Serum albumin OS=Bos taurus GN=ALB PE=1 SV=4	rl|ALBU_BOVIN|ALBU_BOVIN	69276.2	1	60	FPKAEFVEVTK	40.3	647.858	1293.7	1294.7	3.227
ALB	Serum albumin OS=Bos taurus GN=ALB PE=1 SV=4	rl|ALBU_BOVIN|ALBU_BOVIN	69276.2	1	68	FPKAEFVEVTKLVTDLTK	61.5	689.058	2064.15	2065.16	0.9162
ALB	Serum albumin OS=Bos taurus GN=ALB PE=1 SV=4	rl|ALBU_BOVIN|ALBU_BOVIN	69276.2	1	63	FPKAEFVEVTKLVTDLTK	60.2	689.057	2064.15	2065.16	-1.132
ALB	Serum albumin OS=Bos taurus GN=ALB PE=1 SV=4	rl|ALBU_BOVIN|ALBU_BOVIN	69276.2	1	67	FPKAEFVEVTKLVTDLTK	53	689.057	2064.15	2065.16	-0.5074
ALB	Serum albumin OS=Bos taurus GN=ALB PE=1 SV=4	rl|ALBU_BOVIN|ALBU_BOVIN	69276.2	1	72	FPKAEFVEVTKLVTDLTK	41	689.057	2064.15	2065.16	-0.246
ALB	Serum albumin OS=Bos taurus GN=ALB PE=1 SV=4	rl|ALBU_BOVIN|ALBU_BOVIN	69276.2	1	72	FPKAEFVEVTKLVTDLTK	59.9	689.055	2064.14	2065.16	-3.427
ALB	Serum albumin OS=Bos taurus GN=ALB PE=1 SV=4	rl|ALBU_BOVIN|ALBU_BOVIN	69276.2	1	62	FPKAEFVEVTKLVTDLTK	71.8	689.057	2064.15	2065.16	-0.5074
ALB	Serum albumin OS=Bos taurus GN=ALB PE=1 SV=4	rl|ALBU_BOVIN|ALBU_BOVIN	69276.2	1	68	GAcLLPK	29.4	379.716	757.418	758.423	2.865	c3: Carbamidomethyl (+57.02)
ALB	Serum albumin OS=Bos taurus GN=ALB PE=1 SV=4	rl|ALBU_BOVIN|ALBU_BOVIN	69276.2	1	72	GAcLLPK	20.5	758.424	757.417	758.423	0.8686	c3: Carbamidomethyl (+57.02)
ALB	Serum albumin OS=Bos taurus GN=ALB PE=1 SV=4	rl|ALBU_BOVIN|ALBU_BOVIN	69276.2	1	68	GLVLIAFSQYLQQcPFDEHVK	61.4	831.427	2491.26	2492.26	1.006	c14: Carbamidomethyl (+57.02)
ALB	Serum albumin OS=Bos taurus GN=ALB PE=1 SV=4	rl|ALBU_BOVIN|ALBU_BOVIN	69276.2	1	68	GLVLIAFSQYLQQcPFDEHVK	76.7	831.429	2491.27	2492.26	3.136	c14: Carbamidomethyl (+57.02)
ALB	Serum albumin OS=Bos taurus GN=ALB PE=1 SV=4	rl|ALBU_BOVIN|ALBU_BOVIN	69276.2	1	63	GLVLIAFSQYLQQcPFDEHVK	61.4	831.431	2491.27	2492.26	5.917	c14: Carbamidomethyl (+57.02)
ALB	Serum albumin OS=Bos taurus GN=ALB PE=1 SV=4	rl|ALBU_BOVIN|ALBU_BOVIN	69276.2	1	63	GLVLIAFSQYLQQcPFDEHVK	82.2	831.427	2491.26	2492.26	0.7771	c14: Carbamidomethyl (+57.02)
ALB	Serum albumin OS=Bos taurus GN=ALB PE=1 SV=4	rl|ALBU_BOVIN|ALBU_BOVIN	69276.2	1	67	GLVLIAFSQYLQQcPFDEHVK	34.7	831.43	2491.27	2492.26	4.749	c14: Carbamidomethyl (+57.02)
ALB	Serum albumin OS=Bos taurus GN=ALB PE=1 SV=4	rl|ALBU_BOVIN|ALBU_BOVIN	69276.2	1	67	GLVLIAFSQYLQQcPFDEHVK	43.2	1246.63	2491.24	2492.26	-5.291	c14: Carbamidomethyl (+57.02)
ALB	Serum albumin OS=Bos taurus GN=ALB PE=1 SV=4	rl|ALBU_BOVIN|ALBU_BOVIN	69276.2	1	67	GLVLIAFSQYLQQcPFDEHVK	108	831.426	2491.26	2492.26	-0.547	c14: Carbamidomethyl (+57.02)
ALB	Serum albumin OS=Bos taurus GN=ALB PE=1 SV=4	rl|ALBU_BOVIN|ALBU_BOVIN	69276.2	1	72	GLVLIAFSQYLQQcPFDEHVK	42.1	831.427	2491.26	2492.26	0.5604	c14: Carbamidomethyl (+57.02)
ALB	Serum albumin OS=Bos taurus GN=ALB PE=1 SV=4	rl|ALBU_BOVIN|ALBU_BOVIN	69276.2	1	72	GLVLIAFSQYLQQcPFDEHVK	46.9	831.425	2491.25	2492.26	-1.353	c14: Carbamidomethyl (+57.02)
ALB	Serum albumin OS=Bos taurus GN=ALB PE=1 SV=4	rl|ALBU_BOVIN|ALBU_BOVIN	69276.2	1	72	GLVLIAFSQYLQQcPFDEHVK	53.7	1246.64	2491.26	2492.26	1.129	c14: Carbamidomethyl (+57.02)
ALB	Serum albumin OS=Bos taurus GN=ALB PE=1 SV=4	rl|ALBU_BOVIN|ALBU_BOVIN	69276.2	1	72	GLVLIAFSQYLQQcPFDEHVK	39.6	1246.64	2491.26	2492.26	2.814	c14: Carbamidomethyl (+57.02)
ALB	Serum albumin OS=Bos taurus GN=ALB PE=1 SV=4	rl|ALBU_BOVIN|ALBU_BOVIN	69276.2	1	72	GLVLIAFSQYLQQcPFDEHVK	51.5	1246.64	2491.26	2492.26	-0.4764	c14: Carbamidomethyl (+57.02)
ALB	Serum albumin OS=Bos taurus GN=ALB PE=1 SV=4	rl|ALBU_BOVIN|ALBU_BOVIN	69276.2	1	72	GLVLIAFSQYLQQcPFDEHVK	102	831.426	2491.26	2492.26	-0.6914	c14: Carbamidomethyl (+57.02)
ALB	Serum albumin OS=Bos taurus GN=ALB PE=1 SV=4	rl|ALBU_BOVIN|ALBU_BOVIN	69276.2	1	62	GLVLIAFSQYLQQcPFDEHVK	40.1	1246.64	2491.26	2492.26	2.734	c14: Carbamidomethyl (+57.02)
ALB	Serum albumin OS=Bos taurus GN=ALB PE=1 SV=4	rl|ALBU_BOVIN|ALBU_BOVIN	69276.2	1	62	GLVLIAFSQYLQQcPFDEHVK	42.7	1246.64	2491.26	2492.26	0.4064	c14: Carbamidomethyl (+57.02)
ALB	Serum albumin OS=Bos taurus GN=ALB PE=1 SV=4	rl|ALBU_BOVIN|ALBU_BOVIN	69276.2	1	62	GLVLIAFSQYLQQcPFDEHVK	114	831.426	2491.26	2492.26	-0.1738	c14: Carbamidomethyl (+57.02)
ALB	Serum albumin OS=Bos taurus GN=ALB PE=1 SV=4	rl|ALBU_BOVIN|ALBU_BOVIN	69276.2	1	59	GLVLIAFSQYLQQcPFDEHVK	25.7	831.432	2491.28	2492.26	7.313	c14: Carbamidomethyl (+57.02)
ALB	Serum albumin OS=Bos taurus GN=ALB PE=1 SV=4	rl|ALBU_BOVIN|ALBU_BOVIN	69276.2	1	59	GLVLIAFSQYLQQcPFDEHVK	25.6	831.423	2491.25	2492.26	-3.917	c14: Carbamidomethyl (+57.02)
ALB	Serum albumin OS=Bos taurus GN=ALB PE=1 SV=4	rl|ALBU_BOVIN|ALBU_BOVIN	69276.2	1	59	GLVLIAFSQYLQQcPFDEHVK	25.9	831.428	2491.26	2492.26	1.439	c14: Carbamidomethyl (+57.02)
ALB	Serum albumin OS=Bos taurus GN=ALB PE=1 SV=4	rl|ALBU_BOVIN|ALBU_BOVIN	69276.2	1	59	GLVLIAFSQYLQQcPFDEHVK	26.6	831.429	2491.27	2492.26	3.209	c14: Carbamidomethyl (+57.02)
ALB	Serum albumin OS=Bos taurus GN=ALB PE=1 SV=4	rl|ALBU_BOVIN|ALBU_BOVIN	69276.2	1	59	GLVLIAFSQYLQQcPFDEHVK	31.8	1246.64	2491.27	2492.26	4.419	c14: Carbamidomethyl (+57.02)
ALB	Serum albumin OS=Bos taurus GN=ALB PE=1 SV=4	rl|ALBU_BOVIN|ALBU_BOVIN	69276.2	1	59	GLVLIAFSQYLQQcPFDEHVK	32.1	831.424	2491.25	2492.26	-2.377	c14: Carbamidomethyl (+57.02)
ALB	Serum albumin OS=Bos taurus GN=ALB PE=1 SV=4	rl|ALBU_BOVIN|ALBU_BOVIN	69276.2	1	59	GLVLIAFSQYLQQcPFDEHVK	33	831.429	2491.27	2492.26	3.281	c14: Carbamidomethyl (+57.02)
ALB	Serum albumin OS=Bos taurus GN=ALB PE=1 SV=4	rl|ALBU_BOVIN|ALBU_BOVIN	69276.2	1	59	GLVLIAFSQYLQQcPFDEHVK	34.1	831.426	2491.26	2492.26	-0.1738	c14: Carbamidomethyl (+57.02)
ALB	Serum albumin OS=Bos taurus GN=ALB PE=1 SV=4	rl|ALBU_BOVIN|ALBU_BOVIN	69276.2	1	59	GLVLIAFSQYLQQcPFDEHVK	38.3	831.425	2491.25	2492.26	-1.209	c14: Carbamidomethyl (+57.02)
ALB	Serum albumin OS=Bos taurus GN=ALB PE=1 SV=4	rl|ALBU_BOVIN|ALBU_BOVIN	69276.2	1	59	GLVLIAFSQYLQQcPFDEHVK	36.7	831.434	2491.28	2492.26	9.083	c14: Carbamidomethyl (+57.02)
ALB	Serum albumin OS=Bos taurus GN=ALB PE=1 SV=4	rl|ALBU_BOVIN|ALBU_BOVIN	69276.2	1	59	GLVLIAFSQYLQQcPFDEHVK	43	831.429	2491.27	2492.26	3.786	c14: Carbamidomethyl (+57.02)
ALB	Serum albumin OS=Bos taurus GN=ALB PE=1 SV=4	rl|ALBU_BOVIN|ALBU_BOVIN	69276.2	1	59	GLVLIAFSQYLQQcPFDEHVK	44.5	831.428	2491.26	2492.26	1.812	c14: Carbamidomethyl (+57.02)
ALB	Serum albumin OS=Bos taurus GN=ALB PE=1 SV=4	rl|ALBU_BOVIN|ALBU_BOVIN	69276.2	1	59	GLVLIAFSQYLQQcPFDEHVK	48.3	831.423	2491.25	2492.26	-4.146	c14: Carbamidomethyl (+57.02)
ALB	Serum albumin OS=Bos taurus GN=ALB PE=1 SV=4	rl|ALBU_BOVIN|ALBU_BOVIN	69276.2	1	59	GLVLIAFSQYLQQcPFDEHVK	55.9	1246.64	2491.26	2492.26	1.048	c14: Carbamidomethyl (+57.02)
ALB	Serum albumin OS=Bos taurus GN=ALB PE=1 SV=4	rl|ALBU_BOVIN|ALBU_BOVIN	69276.2	1	59	GLVLIAFSQYLQQcPFDEHVK	54.5	831.426	2491.26	2492.26	-0.1016	c14: Carbamidomethyl (+57.02)
ALB	Serum albumin OS=Bos taurus GN=ALB PE=1 SV=4	rl|ALBU_BOVIN|ALBU_BOVIN	69276.2	1	59	GLVLIAFSQYLQQcPFDEHVK	57.5	831.427	2491.26	2492.26	0.7771	c14: Carbamidomethyl (+57.02)
ALB	Serum albumin OS=Bos taurus GN=ALB PE=1 SV=4	rl|ALBU_BOVIN|ALBU_BOVIN	69276.2	1	59	GLVLIAFSQYLQQcPFDEHVK	62.4	831.428	2491.26	2492.26	2.318	c14: Carbamidomethyl (+57.02)
ALB	Serum albumin OS=Bos taurus GN=ALB PE=1 SV=4	rl|ALBU_BOVIN|ALBU_BOVIN	69276.2	1	59	GLVLIAFSQYLQQcPFDEHVK	75.7	831.43	2491.27	2492.26	3.943	c14: Carbamidomethyl (+57.02)
ALB	Serum albumin OS=Bos taurus GN=ALB PE=1 SV=4	rl|ALBU_BOVIN|ALBU_BOVIN	69276.2	1	59	GLVLIAFSQYLQQcPFDEHVK	82.8	831.427	2491.26	2492.26	0.5604	c14: Carbamidomethyl (+57.02)
ALB	Serum albumin OS=Bos taurus GN=ALB PE=1 SV=4	rl|ALBU_BOVIN|ALBU_BOVIN	69276.2	1	59	GLVLIAFSQYLQQcPFDEHVK	105	831.428	2491.26	2492.26	1.957	c14: Carbamidomethyl (+57.02)
ALB	Serum albumin OS=Bos taurus GN=ALB PE=1 SV=4	rl|ALBU_BOVIN|ALBU_BOVIN	69276.2	1	60	GLVLIAFSQYLQQcPFDEHVK	26.1	831.426	2491.26	2492.26	-0.02939	c14: Carbamidomethyl (+57.02)
ALB	Serum albumin OS=Bos taurus GN=ALB PE=1 SV=4	rl|ALBU_BOVIN|ALBU_BOVIN	69276.2	1	60	GLVLIAFSQYLQQcPFDEHVK	28.3	831.428	2491.26	2492.26	2.39	c14: Carbamidomethyl (+57.02)
ALB	Serum albumin OS=Bos taurus GN=ALB PE=1 SV=4	rl|ALBU_BOVIN|ALBU_BOVIN	69276.2	1	60	GLVLIAFSQYLQQcPFDEHVK	28.9	831.422	2491.24	2492.26	-4.953	c14: Carbamidomethyl (+57.02)
ALB	Serum albumin OS=Bos taurus GN=ALB PE=1 SV=4	rl|ALBU_BOVIN|ALBU_BOVIN	69276.2	1	60	GLVLIAFSQYLQQcPFDEHVK	29.7	831.425	2491.25	2492.26	-1.209	c14: Carbamidomethyl (+57.02)
ALB	Serum albumin OS=Bos taurus GN=ALB PE=1 SV=4	rl|ALBU_BOVIN|ALBU_BOVIN	69276.2	1	60	GLVLIAFSQYLQQcPFDEHVK	30.6	831.43	2491.27	2492.26	4.304	c14: Carbamidomethyl (+57.02)
ALB	Serum albumin OS=Bos taurus GN=ALB PE=1 SV=4	rl|ALBU_BOVIN|ALBU_BOVIN	69276.2	1	60	GLVLIAFSQYLQQcPFDEHVK	31.3	831.426	2491.26	2492.26	-0.6914	c14: Carbamidomethyl (+57.02)
ALB	Serum albumin OS=Bos taurus GN=ALB PE=1 SV=4	rl|ALBU_BOVIN|ALBU_BOVIN	69276.2	1	60	GLVLIAFSQYLQQcPFDEHVK	31.4	831.433	2491.28	2492.26	7.831	c14: Carbamidomethyl (+57.02)
ALB	Serum albumin OS=Bos taurus GN=ALB PE=1 SV=4	rl|ALBU_BOVIN|ALBU_BOVIN	69276.2	1	60	GLVLIAFSQYLQQcPFDEHVK	32.9	831.426	2491.26	2492.26	-0.3905	c14: Carbamidomethyl (+57.02)
ALB	Serum albumin OS=Bos taurus GN=ALB PE=1 SV=4	rl|ALBU_BOVIN|ALBU_BOVIN	69276.2	1	60	GLVLIAFSQYLQQcPFDEHVK	33.6	831.427	2491.26	2492.26	0.8493	c14: Carbamidomethyl (+57.02)
ALB	Serum albumin OS=Bos taurus GN=ALB PE=1 SV=4	rl|ALBU_BOVIN|ALBU_BOVIN	69276.2	1	60	GLVLIAFSQYLQQcPFDEHVK	33.7	831.425	2491.25	2492.26	-1.642	c14: Carbamidomethyl (+57.02)
ALB	Serum albumin OS=Bos taurus GN=ALB PE=1 SV=4	rl|ALBU_BOVIN|ALBU_BOVIN	69276.2	1	60	GLVLIAFSQYLQQcPFDEHVK	35.6	831.428	2491.26	2492.26	2.547	c14: Carbamidomethyl (+57.02)
ALB	Serum albumin OS=Bos taurus GN=ALB PE=1 SV=4	rl|ALBU_BOVIN|ALBU_BOVIN	69276.2	1	60	GLVLIAFSQYLQQcPFDEHVK	37	831.43	2491.27	2492.26	4.605	c14: Carbamidomethyl (+57.02)
ALB	Serum albumin OS=Bos taurus GN=ALB PE=1 SV=4	rl|ALBU_BOVIN|ALBU_BOVIN	69276.2	1	60	GLVLIAFSQYLQQcPFDEHVK	40.4	831.426	2491.26	2492.26	-0.9081	c14: Carbamidomethyl (+57.02)
ALB	Serum albumin OS=Bos taurus GN=ALB PE=1 SV=4	rl|ALBU_BOVIN|ALBU_BOVIN	69276.2	1	60	GLVLIAFSQYLQQcPFDEHVK	44.8	1246.64	2491.26	2492.26	0.4064	c14: Carbamidomethyl (+57.02)
ALB	Serum albumin OS=Bos taurus GN=ALB PE=1 SV=4	rl|ALBU_BOVIN|ALBU_BOVIN	69276.2	1	60	GLVLIAFSQYLQQcPFDEHVK	43.3	831.431	2491.27	2492.26	5.339	c14: Carbamidomethyl (+57.02)
ALB	Serum albumin OS=Bos taurus GN=ALB PE=1 SV=4	rl|ALBU_BOVIN|ALBU_BOVIN	69276.2	1	60	GLVLIAFSQYLQQcPFDEHVK	46.8	831.43	2491.27	2492.26	4.16	c14: Carbamidomethyl (+57.02)
ALB	Serum albumin OS=Bos taurus GN=ALB PE=1 SV=4	rl|ALBU_BOVIN|ALBU_BOVIN	69276.2	1	60	GLVLIAFSQYLQQcPFDEHVK	48.5	831.427	2491.26	2492.26	0.5604	c14: Carbamidomethyl (+57.02)
ALB	Serum albumin OS=Bos taurus GN=ALB PE=1 SV=4	rl|ALBU_BOVIN|ALBU_BOVIN	69276.2	1	60	GLVLIAFSQYLQQcPFDEHVK	51.3	831.427	2491.26	2492.26	0.5604	c14: Carbamidomethyl (+57.02)
ALB	Serum albumin OS=Bos taurus GN=ALB PE=1 SV=4	rl|ALBU_BOVIN|ALBU_BOVIN	69276.2	1	60	GLVLIAFSQYLQQcPFDEHVK	56.6	831.428	2491.26	2492.26	1.511	c14: Carbamidomethyl (+57.02)
ALB	Serum albumin OS=Bos taurus GN=ALB PE=1 SV=4	rl|ALBU_BOVIN|ALBU_BOVIN	69276.2	1	60	GLVLIAFSQYLQQcPFDEHVK	59.4	831.424	2491.25	2492.26	-2.822	c14: Carbamidomethyl (+57.02)
ALB	Serum albumin OS=Bos taurus GN=ALB PE=1 SV=4	rl|ALBU_BOVIN|ALBU_BOVIN	69276.2	1	60	GLVLIAFSQYLQQcPFDEHVK	79.6	831.429	2491.27	2492.26	3.136	c14: Carbamidomethyl (+57.02)
ALB	Serum albumin OS=Bos taurus GN=ALB PE=1 SV=4	rl|ALBU_BOVIN|ALBU_BOVIN	69276.2	1	60	GLVLIAFSQYLQQcPFDEHVK	102	831.427	2491.26	2492.26	0.3438	c14: Carbamidomethyl (+57.02)
ALB	Serum albumin OS=Bos taurus GN=ALB PE=1 SV=4	rl|ALBU_BOVIN|ALBU_BOVIN	69276.2	1	21	HLVDEPQNLIK	28.3	435.911	1304.71	1305.72	1.357
ALB	Serum albumin OS=Bos taurus GN=ALB PE=1 SV=4	rl|ALBU_BOVIN|ALBU_BOVIN	69276.2	1	21	HLVDEPQNLIK	50.7	1305.72	1304.71	1305.72	2.416
ALB	Serum albumin OS=Bos taurus GN=ALB PE=1 SV=4	rl|ALBU_BOVIN|ALBU_BOVIN	69276.2	1	21	HLVDEPQNLIK	66.1	653.362	1304.71	1305.72	1.04
ALB	Serum albumin OS=Bos taurus GN=ALB PE=1 SV=4	rl|ALBU_BOVIN|ALBU_BOVIN	69276.2	1	20	HLVDEPQNLIK	52.8	435.911	1304.71	1305.72	0.7138
ALB	Serum albumin OS=Bos taurus GN=ALB PE=1 SV=4	rl|ALBU_BOVIN|ALBU_BOVIN	69276.2	1	20	HLVDEPQNLIK	75.2	653.361	1304.71	1305.72	-1.212
ALB	Serum albumin OS=Bos taurus GN=ALB PE=1 SV=4	rl|ALBU_BOVIN|ALBU_BOVIN	69276.2	1	12	HLVDEPQNLIK	25.9	435.911	1304.71	1305.72	0.8747
ALB	Serum albumin OS=Bos taurus GN=ALB PE=1 SV=4	rl|ALBU_BOVIN|ALBU_BOVIN	69276.2	1	12	HLVDEPQNLIK	42.7	653.362	1304.71	1305.72	0.01383
ALB	Serum albumin OS=Bos taurus GN=ALB PE=1 SV=4	rl|ALBU_BOVIN|ALBU_BOVIN	69276.2	1	10	HLVDEPQNLIK	60.5	653.363	1304.71	1305.72	1.224
ALB	Serum albumin OS=Bos taurus GN=ALB PE=1 SV=4	rl|ALBU_BOVIN|ALBU_BOVIN	69276.2	1	23	HLVDEPQNLIK	29.5	435.911	1304.71	1305.72	1.702
ALB	Serum albumin OS=Bos taurus GN=ALB PE=1 SV=4	rl|ALBU_BOVIN|ALBU_BOVIN	69276.2	1	23	HLVDEPQNLIK	57.2	653.362	1304.71	1305.72	-0.3691
ALB	Serum albumin OS=Bos taurus GN=ALB PE=1 SV=4	rl|ALBU_BOVIN|ALBU_BOVIN	69276.2	1	20	HLVDEPQNLIK	42.8	653.361	1304.71	1305.72	-0.6448
ALB	Serum albumin OS=Bos taurus GN=ALB PE=1 SV=4	rl|ALBU_BOVIN|ALBU_BOVIN	69276.2	1	20	HLVDEPQNLIK	51.1	435.91	1304.71	1305.72	-0.1822
ALB	Serum albumin OS=Bos taurus GN=ALB PE=1 SV=4	rl|ALBU_BOVIN|ALBU_BOVIN	69276.2	1	12	HLVDEPQNLIK	53.2	653.362	1304.71	1305.72	-0.07807
ALB	Serum albumin OS=Bos taurus GN=ALB PE=1 SV=4	rl|ALBU_BOVIN|ALBU_BOVIN	69276.2	1	13	HLVDEPQNLIK	70.7	653.361	1304.71	1305.72	-0.461
ALB	Serum albumin OS=Bos taurus GN=ALB PE=1 SV=4	rl|ALBU_BOVIN|ALBU_BOVIN	69276.2	1	68	HLVDEPQNLIK	26.5	653.359	1304.7	1305.72	-4.474
ALB	Serum albumin OS=Bos taurus GN=ALB PE=1 SV=4	rl|ALBU_BOVIN|ALBU_BOVIN	69276.2	1	68	HLVDEPQNLIK	29.6	653.361	1304.71	1305.72	-1.303
ALB	Serum albumin OS=Bos taurus GN=ALB PE=1 SV=4	rl|ALBU_BOVIN|ALBU_BOVIN	69276.2	1	68	HLVDEPQNLIK	26.6	653.362	1304.71	1305.72	0.2895
ALB	Serum albumin OS=Bos taurus GN=ALB PE=1 SV=4	rl|ALBU_BOVIN|ALBU_BOVIN	69276.2	1	68	HLVDEPQNLIK	27.9	653.364	1304.71	1305.72	3.184
ALB	Serum albumin OS=Bos taurus GN=ALB PE=1 SV=4	rl|ALBU_BOVIN|ALBU_BOVIN	69276.2	1	68	HLVDEPQNLIK	28	653.364	1304.71	1305.72	3.276
ALB	Serum albumin OS=Bos taurus GN=ALB PE=1 SV=4	rl|ALBU_BOVIN|ALBU_BOVIN	69276.2	1	68	HLVDEPQNLIK	28.6	653.359	1304.7	1305.72	-4.566
ALB	Serum albumin OS=Bos taurus GN=ALB PE=1 SV=4	rl|ALBU_BOVIN|ALBU_BOVIN	69276.2	1	68	HLVDEPQNLIK	32.2	653.363	1304.71	1305.72	1.791
ALB	Serum albumin OS=Bos taurus GN=ALB PE=1 SV=4	rl|ALBU_BOVIN|ALBU_BOVIN	69276.2	1	68	HLVDEPQNLIK	29.5	653.364	1304.71	1305.72	3.001
ALB	Serum albumin OS=Bos taurus GN=ALB PE=1 SV=4	rl|ALBU_BOVIN|ALBU_BOVIN	69276.2	1	68	HLVDEPQNLIK	33.4	653.355	1304.69	1305.72	-11.21
ALB	Serum albumin OS=Bos taurus GN=ALB PE=1 SV=4	rl|ALBU_BOVIN|ALBU_BOVIN	69276.2	1	68	HLVDEPQNLIK	30.6	653.361	1304.71	1305.72	-1.303
ALB	Serum albumin OS=Bos taurus GN=ALB PE=1 SV=4	rl|ALBU_BOVIN|ALBU_BOVIN	69276.2	1	68	HLVDEPQNLIK	30.8	653.36	1304.71	1305.72	-2.605
ALB	Serum albumin OS=Bos taurus GN=ALB PE=1 SV=4	rl|ALBU_BOVIN|ALBU_BOVIN	69276.2	1	68	HLVDEPQNLIK	30.9	653.361	1304.71	1305.72	-1.579
ALB	Serum albumin OS=Bos taurus GN=ALB PE=1 SV=4	rl|ALBU_BOVIN|ALBU_BOVIN	69276.2	1	68	HLVDEPQNLIK	33.2	653.362	1304.71	1305.72	0.1057
ALB	Serum albumin OS=Bos taurus GN=ALB PE=1 SV=4	rl|ALBU_BOVIN|ALBU_BOVIN	69276.2	1	68	HLVDEPQNLIK	37.9	653.361	1304.71	1305.72	-1.12
ALB	Serum albumin OS=Bos taurus GN=ALB PE=1 SV=4	rl|ALBU_BOVIN|ALBU_BOVIN	69276.2	1	68	HLVDEPQNLIK	38.2	653.362	1304.71	1305.72	0.1057
ALB	Serum albumin OS=Bos taurus GN=ALB PE=1 SV=4	rl|ALBU_BOVIN|ALBU_BOVIN	69276.2	1	68	HLVDEPQNLIK	38.2	653.363	1304.71	1305.72	1.699
ALB	Serum albumin OS=Bos taurus GN=ALB PE=1 SV=4	rl|ALBU_BOVIN|ALBU_BOVIN	69276.2	1	68	HLVDEPQNLIK	38.8	653.362	1304.71	1305.72	0.3814
ALB	Serum albumin OS=Bos taurus GN=ALB PE=1 SV=4	rl|ALBU_BOVIN|ALBU_BOVIN	69276.2	1	68	HLVDEPQNLIK	39	653.363	1304.71	1305.72	1.132
ALB	Serum albumin OS=Bos taurus GN=ALB PE=1 SV=4	rl|ALBU_BOVIN|ALBU_BOVIN	69276.2	1	68	HLVDEPQNLIK	39.8	653.362	1304.71	1305.72	1.04
ALB	Serum albumin OS=Bos taurus GN=ALB PE=1 SV=4	rl|ALBU_BOVIN|ALBU_BOVIN	69276.2	1	68	HLVDEPQNLIK	43.2	653.361	1304.71	1305.72	-0.5529
ALB	Serum albumin OS=Bos taurus GN=ALB PE=1 SV=4	rl|ALBU_BOVIN|ALBU_BOVIN	69276.2	1	68	HLVDEPQNLIK	44.2	1305.72	1304.71	1305.72	1.573
ALB	Serum albumin OS=Bos taurus GN=ALB PE=1 SV=4	rl|ALBU_BOVIN|ALBU_BOVIN	69276.2	1	68	HLVDEPQNLIK	43.7	653.361	1304.71	1305.72	-1.012
ALB	Serum albumin OS=Bos taurus GN=ALB PE=1 SV=4	rl|ALBU_BOVIN|ALBU_BOVIN	69276.2	1	68	HLVDEPQNLIK	47.1	653.361	1304.71	1305.72	-1.763
ALB	Serum albumin OS=Bos taurus GN=ALB PE=1 SV=4	rl|ALBU_BOVIN|ALBU_BOVIN	69276.2	1	68	HLVDEPQNLIK	54.8	1305.72	1304.71	1305.72	2.799
ALB	Serum albumin OS=Bos taurus GN=ALB PE=1 SV=4	rl|ALBU_BOVIN|ALBU_BOVIN	69276.2	1	68	HLVDEPQNLIK	46.6	435.911	1304.71	1305.72	1.977
ALB	Serum albumin OS=Bos taurus GN=ALB PE=1 SV=4	rl|ALBU_BOVIN|ALBU_BOVIN	69276.2	1	68	HLVDEPQNLIK	51.5	653.362	1304.71	1305.72	0.1976
ALB	Serum albumin OS=Bos taurus GN=ALB PE=1 SV=4	rl|ALBU_BOVIN|ALBU_BOVIN	69276.2	1	68	HLVDEPQNLIK	65.7	653.362	1304.71	1305.72	0.01383
ALB	Serum albumin OS=Bos taurus GN=ALB PE=1 SV=4	rl|ALBU_BOVIN|ALBU_BOVIN	69276.2	1	63	HLVDEPQNLIK	30.4	653.353	1304.69	1305.72	-13.83
ALB	Serum albumin OS=Bos taurus GN=ALB PE=1 SV=4	rl|ALBU_BOVIN|ALBU_BOVIN	69276.2	1	63	HLVDEPQNLIK	27	653.364	1304.71	1305.72	3.843
ALB	Serum albumin OS=Bos taurus GN=ALB PE=1 SV=4	rl|ALBU_BOVIN|ALBU_BOVIN	69276.2	1	63	HLVDEPQNLIK	27.4	653.36	1304.71	1305.72	-2.697
ALB	Serum albumin OS=Bos taurus GN=ALB PE=1 SV=4	rl|ALBU_BOVIN|ALBU_BOVIN	69276.2	1	63	HLVDEPQNLIK	28.2	653.359	1304.7	1305.72	-4.857
ALB	Serum albumin OS=Bos taurus GN=ALB PE=1 SV=4	rl|ALBU_BOVIN|ALBU_BOVIN	69276.2	1	63	HLVDEPQNLIK	28.2	653.362	1304.71	1305.72	0.01383
ALB	Serum albumin OS=Bos taurus GN=ALB PE=1 SV=4	rl|ALBU_BOVIN|ALBU_BOVIN	69276.2	1	63	HLVDEPQNLIK	29.9	653.362	1304.71	1305.72	0.7491
ALB	Serum albumin OS=Bos taurus GN=ALB PE=1 SV=4	rl|ALBU_BOVIN|ALBU_BOVIN	69276.2	1	63	HLVDEPQNLIK	30.4	653.36	1304.7	1305.72	-3.448
ALB	Serum albumin OS=Bos taurus GN=ALB PE=1 SV=4	rl|ALBU_BOVIN|ALBU_BOVIN	69276.2	1	63	HLVDEPQNLIK	31.2	653.36	1304.7	1305.72	-3.448
ALB	Serum albumin OS=Bos taurus GN=ALB PE=1 SV=4	rl|ALBU_BOVIN|ALBU_BOVIN	69276.2	1	63	HLVDEPQNLIK	29.2	435.907	1304.7	1305.72	-6.707
ALB	Serum albumin OS=Bos taurus GN=ALB PE=1 SV=4	rl|ALBU_BOVIN|ALBU_BOVIN	69276.2	1	63	HLVDEPQNLIK	31.9	653.362	1304.71	1305.72	0.6572
ALB	Serum albumin OS=Bos taurus GN=ALB PE=1 SV=4	rl|ALBU_BOVIN|ALBU_BOVIN	69276.2	1	63	HLVDEPQNLIK	32.3	653.36	1304.71	1305.72	-2.33
ALB	Serum albumin OS=Bos taurus GN=ALB PE=1 SV=4	rl|ALBU_BOVIN|ALBU_BOVIN	69276.2	1	63	HLVDEPQNLIK	33.2	653.36	1304.7	1305.72	-3.448
ALB	Serum albumin OS=Bos taurus GN=ALB PE=1 SV=4	rl|ALBU_BOVIN|ALBU_BOVIN	69276.2	1	63	HLVDEPQNLIK	38.2	653.361	1304.71	1305.72	-2.054
ALB	Serum albumin OS=Bos taurus GN=ALB PE=1 SV=4	rl|ALBU_BOVIN|ALBU_BOVIN	69276.2	1	63	HLVDEPQNLIK	38.3	653.361	1304.71	1305.72	-0.9205
ALB	Serum albumin OS=Bos taurus GN=ALB PE=1 SV=4	rl|ALBU_BOVIN|ALBU_BOVIN	69276.2	1	63	HLVDEPQNLIK	38.9	653.361	1304.71	1305.72	-0.7367
ALB	Serum albumin OS=Bos taurus GN=ALB PE=1 SV=4	rl|ALBU_BOVIN|ALBU_BOVIN	69276.2	1	63	HLVDEPQNLIK	38.9	653.361	1304.71	1305.72	-1.962
ALB	Serum albumin OS=Bos taurus GN=ALB PE=1 SV=4	rl|ALBU_BOVIN|ALBU_BOVIN	69276.2	1	63	HLVDEPQNLIK	40.9	1305.72	1304.71	1305.72	0.8838
ALB	Serum albumin OS=Bos taurus GN=ALB PE=1 SV=4	rl|ALBU_BOVIN|ALBU_BOVIN	69276.2	1	63	HLVDEPQNLIK	39.8	435.911	1304.71	1305.72	0.7138
ALB	Serum albumin OS=Bos taurus GN=ALB PE=1 SV=4	rl|ALBU_BOVIN|ALBU_BOVIN	69276.2	1	63	HLVDEPQNLIK	54.8	1305.71	1304.71	1305.72	-1.337
ALB	Serum albumin OS=Bos taurus GN=ALB PE=1 SV=4	rl|ALBU_BOVIN|ALBU_BOVIN	69276.2	1	63	HLVDEPQNLIK	53.7	653.36	1304.71	1305.72	-2.988
ALB	Serum albumin OS=Bos taurus GN=ALB PE=1 SV=4	rl|ALBU_BOVIN|ALBU_BOVIN	69276.2	1	63	HLVDEPQNLIK	54.6	653.362	1304.71	1305.72	-0.3691
ALB	Serum albumin OS=Bos taurus GN=ALB PE=1 SV=4	rl|ALBU_BOVIN|ALBU_BOVIN	69276.2	1	63	HLVDEPQNLIK	70	653.361	1304.71	1305.72	-0.6448
ALB	Serum albumin OS=Bos taurus GN=ALB PE=1 SV=4	rl|ALBU_BOVIN|ALBU_BOVIN	69276.2	1	67	HLVDEPQNLIK	26.7	653.362	1304.71	1305.72	0.1976
ALB	Serum albumin OS=Bos taurus GN=ALB PE=1 SV=4	rl|ALBU_BOVIN|ALBU_BOVIN	69276.2	1	67	HLVDEPQNLIK	26.8	653.361	1304.71	1305.72	-0.8286
ALB	Serum albumin OS=Bos taurus GN=ALB PE=1 SV=4	rl|ALBU_BOVIN|ALBU_BOVIN	69276.2	1	67	HLVDEPQNLIK	27	653.362	1304.71	1305.72	-0.1853
ALB	Serum albumin OS=Bos taurus GN=ALB PE=1 SV=4	rl|ALBU_BOVIN|ALBU_BOVIN	69276.2	1	67	HLVDEPQNLIK	28.3	653.361	1304.71	1305.72	-1.962
ALB	Serum albumin OS=Bos taurus GN=ALB PE=1 SV=4	rl|ALBU_BOVIN|ALBU_BOVIN	69276.2	1	67	HLVDEPQNLIK	29.8	653.36	1304.71	1305.72	-2.605
ALB	Serum albumin OS=Bos taurus GN=ALB PE=1 SV=4	rl|ALBU_BOVIN|ALBU_BOVIN	69276.2	1	67	HLVDEPQNLIK	34.5	653.359	1304.7	1305.72	-4.382
ALB	Serum albumin OS=Bos taurus GN=ALB PE=1 SV=4	rl|ALBU_BOVIN|ALBU_BOVIN	69276.2	1	67	HLVDEPQNLIK	31.8	653.362	1304.71	1305.72	-0.07807
ALB	Serum albumin OS=Bos taurus GN=ALB PE=1 SV=4	rl|ALBU_BOVIN|ALBU_BOVIN	69276.2	1	67	HLVDEPQNLIK	32.2	653.361	1304.71	1305.72	-1.671
ALB	Serum albumin OS=Bos taurus GN=ALB PE=1 SV=4	rl|ALBU_BOVIN|ALBU_BOVIN	69276.2	1	67	HLVDEPQNLIK	30.1	435.91	1304.71	1305.72	-1.653
ALB	Serum albumin OS=Bos taurus GN=ALB PE=1 SV=4	rl|ALBU_BOVIN|ALBU_BOVIN	69276.2	1	67	HLVDEPQNLIK	35.7	653.334	1304.65	1305.72	-42.16
ALB	Serum albumin OS=Bos taurus GN=ALB PE=1 SV=4	rl|ALBU_BOVIN|ALBU_BOVIN	69276.2	1	67	HLVDEPQNLIK	32.7	653.362	1304.71	1305.72	0.1976
ALB	Serum albumin OS=Bos taurus GN=ALB PE=1 SV=4	rl|ALBU_BOVIN|ALBU_BOVIN	69276.2	1	67	HLVDEPQNLIK	32.8	653.362	1304.71	1305.72	0.3814
ALB	Serum albumin OS=Bos taurus GN=ALB PE=1 SV=4	rl|ALBU_BOVIN|ALBU_BOVIN	69276.2	1	67	HLVDEPQNLIK	30.8	435.91	1304.71	1305.72	-0.6188
ALB	Serum albumin OS=Bos taurus GN=ALB PE=1 SV=4	rl|ALBU_BOVIN|ALBU_BOVIN	69276.2	1	67	HLVDEPQNLIK	33.7	653.36	1304.71	1305.72	-2.789
ALB	Serum albumin OS=Bos taurus GN=ALB PE=1 SV=4	rl|ALBU_BOVIN|ALBU_BOVIN	69276.2	1	67	HLVDEPQNLIK	32	435.912	1304.71	1305.72	4.298
ALB	Serum albumin OS=Bos taurus GN=ALB PE=1 SV=4	rl|ALBU_BOVIN|ALBU_BOVIN	69276.2	1	67	HLVDEPQNLIK	34.5	653.364	1304.71	1305.72	3.567
ALB	Serum albumin OS=Bos taurus GN=ALB PE=1 SV=4	rl|ALBU_BOVIN|ALBU_BOVIN	69276.2	1	67	HLVDEPQNLIK	35	653.363	1304.71	1305.72	1.883
ALB	Serum albumin OS=Bos taurus GN=ALB PE=1 SV=4	rl|ALBU_BOVIN|ALBU_BOVIN	69276.2	1	67	HLVDEPQNLIK	35.5	653.36	1304.71	1305.72	-2.33
ALB	Serum albumin OS=Bos taurus GN=ALB PE=1 SV=4	rl|ALBU_BOVIN|ALBU_BOVIN	69276.2	1	67	HLVDEPQNLIK	36	653.359	1304.7	1305.72	-4.107
ALB	Serum albumin OS=Bos taurus GN=ALB PE=1 SV=4	rl|ALBU_BOVIN|ALBU_BOVIN	69276.2	1	67	HLVDEPQNLIK	37.6	653.36	1304.7	1305.72	-3.172
ALB	Serum albumin OS=Bos taurus GN=ALB PE=1 SV=4	rl|ALBU_BOVIN|ALBU_BOVIN	69276.2	1	67	HLVDEPQNLIK	38.4	653.361	1304.71	1305.72	-1.579
ALB	Serum albumin OS=Bos taurus GN=ALB PE=1 SV=4	rl|ALBU_BOVIN|ALBU_BOVIN	69276.2	1	67	HLVDEPQNLIK	39.1	653.363	1304.71	1305.72	1.408
ALB	Serum albumin OS=Bos taurus GN=ALB PE=1 SV=4	rl|ALBU_BOVIN|ALBU_BOVIN	69276.2	1	67	HLVDEPQNLIK	44.4	1305.72	1304.71	1305.72	0.8838
ALB	Serum albumin OS=Bos taurus GN=ALB PE=1 SV=4	rl|ALBU_BOVIN|ALBU_BOVIN	69276.2	1	67	HLVDEPQNLIK	40.8	653.358	1304.7	1305.72	-5.608
ALB	Serum albumin OS=Bos taurus GN=ALB PE=1 SV=4	rl|ALBU_BOVIN|ALBU_BOVIN	69276.2	1	67	HLVDEPQNLIK	46.4	1305.72	1304.71	1305.72	2.952
ALB	Serum albumin OS=Bos taurus GN=ALB PE=1 SV=4	rl|ALBU_BOVIN|ALBU_BOVIN	69276.2	1	67	HLVDEPQNLIK	39	435.911	1304.71	1305.72	1.081
ALB	Serum albumin OS=Bos taurus GN=ALB PE=1 SV=4	rl|ALBU_BOVIN|ALBU_BOVIN	69276.2	1	67	HLVDEPQNLIK	41.9	653.361	1304.71	1305.72	-1.12
ALB	Serum albumin OS=Bos taurus GN=ALB PE=1 SV=4	rl|ALBU_BOVIN|ALBU_BOVIN	69276.2	1	67	HLVDEPQNLIK	39.8	435.91	1304.71	1305.72	-0.389
ALB	Serum albumin OS=Bos taurus GN=ALB PE=1 SV=4	rl|ALBU_BOVIN|ALBU_BOVIN	69276.2	1	67	HLVDEPQNLIK	44.5	653.361	1304.71	1305.72	-0.6448
ALB	Serum albumin OS=Bos taurus GN=ALB PE=1 SV=4	rl|ALBU_BOVIN|ALBU_BOVIN	69276.2	1	67	HLVDEPQNLIK	46.1	653.361	1304.71	1305.72	-1.303
ALB	Serum albumin OS=Bos taurus GN=ALB PE=1 SV=4	rl|ALBU_BOVIN|ALBU_BOVIN	69276.2	1	67	HLVDEPQNLIK	48.2	653.36	1304.71	1305.72	-2.789
ALB	Serum albumin OS=Bos taurus GN=ALB PE=1 SV=4	rl|ALBU_BOVIN|ALBU_BOVIN	69276.2	1	67	HLVDEPQNLIK	48.5	653.362	1304.71	1305.72	-0.2772
ALB	Serum albumin OS=Bos taurus GN=ALB PE=1 SV=4	rl|ALBU_BOVIN|ALBU_BOVIN	69276.2	1	67	HLVDEPQNLIK	50.2	653.36	1304.71	1305.72	-2.605
ALB	Serum albumin OS=Bos taurus GN=ALB PE=1 SV=4	rl|ALBU_BOVIN|ALBU_BOVIN	69276.2	1	67	HLVDEPQNLIK	50.3	653.361	1304.71	1305.72	-1.395
ALB	Serum albumin OS=Bos taurus GN=ALB PE=1 SV=4	rl|ALBU_BOVIN|ALBU_BOVIN	69276.2	1	67	HLVDEPQNLIK	50.5	653.361	1304.71	1305.72	-1.303
ALB	Serum albumin OS=Bos taurus GN=ALB PE=1 SV=4	rl|ALBU_BOVIN|ALBU_BOVIN	69276.2	1	67	HLVDEPQNLIK	50.8	653.361	1304.71	1305.72	-1.487
ALB	Serum albumin OS=Bos taurus GN=ALB PE=1 SV=4	rl|ALBU_BOVIN|ALBU_BOVIN	69276.2	1	67	HLVDEPQNLIK	52.9	653.361	1304.71	1305.72	-1.962
ALB	Serum albumin OS=Bos taurus GN=ALB PE=1 SV=4	rl|ALBU_BOVIN|ALBU_BOVIN	69276.2	1	67	HLVDEPQNLIK	55.7	653.361	1304.71	1305.72	-1.12
ALB	Serum albumin OS=Bos taurus GN=ALB PE=1 SV=4	rl|ALBU_BOVIN|ALBU_BOVIN	69276.2	1	67	HLVDEPQNLIK	57	653.361	1304.71	1305.72	-0.461
ALB	Serum albumin OS=Bos taurus GN=ALB PE=1 SV=4	rl|ALBU_BOVIN|ALBU_BOVIN	69276.2	1	67	HLVDEPQNLIK	58.9	653.361	1304.71	1305.72	-1.962
ALB	Serum albumin OS=Bos taurus GN=ALB PE=1 SV=4	rl|ALBU_BOVIN|ALBU_BOVIN	69276.2	1	67	HLVDEPQNLIK	64.7	653.363	1304.71	1305.72	2.434
ALB	Serum albumin OS=Bos taurus GN=ALB PE=1 SV=4	rl|ALBU_BOVIN|ALBU_BOVIN	69276.2	1	67	HLVDEPQNLIK	79.6	653.362	1304.71	1305.72	0.2895
ALB	Serum albumin OS=Bos taurus GN=ALB PE=1 SV=4	rl|ALBU_BOVIN|ALBU_BOVIN	69276.2	1	72	HLVDEPQNLIK	24.3	435.911	1304.71	1305.72	0.7828
ALB	Serum albumin OS=Bos taurus GN=ALB PE=1 SV=4	rl|ALBU_BOVIN|ALBU_BOVIN	69276.2	1	72	HLVDEPQNLIK	29.9	653.356	1304.7	1305.72	-9.437
ALB	Serum albumin OS=Bos taurus GN=ALB PE=1 SV=4	rl|ALBU_BOVIN|ALBU_BOVIN	69276.2	1	72	HLVDEPQNLIK	30.5	653.355	1304.7	1305.72	-10.65
ALB	Serum albumin OS=Bos taurus GN=ALB PE=1 SV=4	rl|ALBU_BOVIN|ALBU_BOVIN	69276.2	1	72	HLVDEPQNLIK	25.6	435.909	1304.71	1305.72	-1.951
ALB	Serum albumin OS=Bos taurus GN=ALB PE=1 SV=4	rl|ALBU_BOVIN|ALBU_BOVIN	69276.2	1	72	HLVDEPQNLIK	28	653.362	1304.71	1305.72	0.2895
ALB	Serum albumin OS=Bos taurus GN=ALB PE=1 SV=4	rl|ALBU_BOVIN|ALBU_BOVIN	69276.2	1	72	HLVDEPQNLIK	28.6	653.359	1304.7	1305.72	-4.566
ALB	Serum albumin OS=Bos taurus GN=ALB PE=1 SV=4	rl|ALBU_BOVIN|ALBU_BOVIN	69276.2	1	72	HLVDEPQNLIK	29	653.362	1304.71	1305.72	0.6572
ALB	Serum albumin OS=Bos taurus GN=ALB PE=1 SV=4	rl|ALBU_BOVIN|ALBU_BOVIN	69276.2	1	72	HLVDEPQNLIK	31	653.361	1304.71	1305.72	-1.579
ALB	Serum albumin OS=Bos taurus GN=ALB PE=1 SV=4	rl|ALBU_BOVIN|ALBU_BOVIN	69276.2	1	72	HLVDEPQNLIK	28.9	435.911	1304.71	1305.72	2.046
ALB	Serum albumin OS=Bos taurus GN=ALB PE=1 SV=4	rl|ALBU_BOVIN|ALBU_BOVIN	69276.2	1	72	HLVDEPQNLIK	31.2	653.361	1304.71	1305.72	-1.763
ALB	Serum albumin OS=Bos taurus GN=ALB PE=1 SV=4	rl|ALBU_BOVIN|ALBU_BOVIN	69276.2	1	72	HLVDEPQNLIK	31.3	653.36	1304.71	1305.72	-2.896
ALB	Serum albumin OS=Bos taurus GN=ALB PE=1 SV=4	rl|ALBU_BOVIN|ALBU_BOVIN	69276.2	1	72	HLVDEPQNLIK	35	653.361	1304.71	1305.72	-0.8286
ALB	Serum albumin OS=Bos taurus GN=ALB PE=1 SV=4	rl|ALBU_BOVIN|ALBU_BOVIN	69276.2	1	72	HLVDEPQNLIK	36.4	653.36	1304.71	1305.72	-2.422
ALB	Serum albumin OS=Bos taurus GN=ALB PE=1 SV=4	rl|ALBU_BOVIN|ALBU_BOVIN	69276.2	1	72	HLVDEPQNLIK	39.8	653.36	1304.7	1305.72	-3.172
ALB	Serum albumin OS=Bos taurus GN=ALB PE=1 SV=4	rl|ALBU_BOVIN|ALBU_BOVIN	69276.2	1	72	HLVDEPQNLIK	40.2	653.361	1304.71	1305.72	-0.6448
ALB	Serum albumin OS=Bos taurus GN=ALB PE=1 SV=4	rl|ALBU_BOVIN|ALBU_BOVIN	69276.2	1	72	HLVDEPQNLIK	40.6	653.361	1304.71	1305.72	-1.855
ALB	Serum albumin OS=Bos taurus GN=ALB PE=1 SV=4	rl|ALBU_BOVIN|ALBU_BOVIN	69276.2	1	72	HLVDEPQNLIK	45.8	1305.71	1304.71	1305.72	-1.644
ALB	Serum albumin OS=Bos taurus GN=ALB PE=1 SV=4	rl|ALBU_BOVIN|ALBU_BOVIN	69276.2	1	72	HLVDEPQNLIK	41.5	653.361	1304.71	1305.72	-0.9205
ALB	Serum albumin OS=Bos taurus GN=ALB PE=1 SV=4	rl|ALBU_BOVIN|ALBU_BOVIN	69276.2	1	72	HLVDEPQNLIK	42.2	653.358	1304.7	1305.72	-5.608
ALB	Serum albumin OS=Bos taurus GN=ALB PE=1 SV=4	rl|ALBU_BOVIN|ALBU_BOVIN	69276.2	1	72	HLVDEPQNLIK	43.3	653.362	1304.71	1305.72	-0.3691
ALB	Serum albumin OS=Bos taurus GN=ALB PE=1 SV=4	rl|ALBU_BOVIN|ALBU_BOVIN	69276.2	1	72	HLVDEPQNLIK	43.3	653.363	1304.71	1305.72	1.699
ALB	Serum albumin OS=Bos taurus GN=ALB PE=1 SV=4	rl|ALBU_BOVIN|ALBU_BOVIN	69276.2	1	72	HLVDEPQNLIK	43.8	653.356	1304.7	1305.72	-8.962
ALB	Serum albumin OS=Bos taurus GN=ALB PE=1 SV=4	rl|ALBU_BOVIN|ALBU_BOVIN	69276.2	1	72	HLVDEPQNLIK	44	653.362	1304.71	1305.72	0.2895
ALB	Serum albumin OS=Bos taurus GN=ALB PE=1 SV=4	rl|ALBU_BOVIN|ALBU_BOVIN	69276.2	1	72	HLVDEPQNLIK	42.9	435.911	1304.71	1305.72	0.8747
ALB	Serum albumin OS=Bos taurus GN=ALB PE=1 SV=4	rl|ALBU_BOVIN|ALBU_BOVIN	69276.2	1	72	HLVDEPQNLIK	53.8	1305.71	1304.7	1305.72	-3.175
ALB	Serum albumin OS=Bos taurus GN=ALB PE=1 SV=4	rl|ALBU_BOVIN|ALBU_BOVIN	69276.2	1	72	HLVDEPQNLIK	48.8	653.352	1304.69	1305.72	-15.52
ALB	Serum albumin OS=Bos taurus GN=ALB PE=1 SV=4	rl|ALBU_BOVIN|ALBU_BOVIN	69276.2	1	72	HLVDEPQNLIK	46.3	653.359	1304.7	1305.72	-3.724
ALB	Serum albumin OS=Bos taurus GN=ALB PE=1 SV=4	rl|ALBU_BOVIN|ALBU_BOVIN	69276.2	1	72	HLVDEPQNLIK	46.4	653.364	1304.71	1305.72	3.093
ALB	Serum albumin OS=Bos taurus GN=ALB PE=1 SV=4	rl|ALBU_BOVIN|ALBU_BOVIN	69276.2	1	72	HLVDEPQNLIK	46.8	653.36	1304.7	1305.72	-3.172
ALB	Serum albumin OS=Bos taurus GN=ALB PE=1 SV=4	rl|ALBU_BOVIN|ALBU_BOVIN	69276.2	1	72	HLVDEPQNLIK	47.7	653.361	1304.71	1305.72	-1.579
ALB	Serum albumin OS=Bos taurus GN=ALB PE=1 SV=4	rl|ALBU_BOVIN|ALBU_BOVIN	69276.2	1	72	HLVDEPQNLIK	47.7	653.361	1304.71	1305.72	-1.212
ALB	Serum albumin OS=Bos taurus GN=ALB PE=1 SV=4	rl|ALBU_BOVIN|ALBU_BOVIN	69276.2	1	72	HLVDEPQNLIK	48.5	653.361	1304.71	1305.72	-1.012
ALB	Serum albumin OS=Bos taurus GN=ALB PE=1 SV=4	rl|ALBU_BOVIN|ALBU_BOVIN	69276.2	1	72	HLVDEPQNLIK	50.1	653.361	1304.71	1305.72	-1.303
ALB	Serum albumin OS=Bos taurus GN=ALB PE=1 SV=4	rl|ALBU_BOVIN|ALBU_BOVIN	69276.2	1	72	HLVDEPQNLIK	50.4	653.359	1304.7	1305.72	-4.474
ALB	Serum albumin OS=Bos taurus GN=ALB PE=1 SV=4	rl|ALBU_BOVIN|ALBU_BOVIN	69276.2	1	72	HLVDEPQNLIK	51	653.36	1304.7	1305.72	-3.172
ALB	Serum albumin OS=Bos taurus GN=ALB PE=1 SV=4	rl|ALBU_BOVIN|ALBU_BOVIN	69276.2	1	72	HLVDEPQNLIK	52.6	653.359	1304.7	1305.72	-3.724
ALB	Serum albumin OS=Bos taurus GN=ALB PE=1 SV=4	rl|ALBU_BOVIN|ALBU_BOVIN	69276.2	1	72	HLVDEPQNLIK	52.6	653.361	1304.71	1305.72	-0.8286
ALB	Serum albumin OS=Bos taurus GN=ALB PE=1 SV=4	rl|ALBU_BOVIN|ALBU_BOVIN	69276.2	1	72	HLVDEPQNLIK	54.2	653.36	1304.71	1305.72	-2.146
ALB	Serum albumin OS=Bos taurus GN=ALB PE=1 SV=4	rl|ALBU_BOVIN|ALBU_BOVIN	69276.2	1	72	HLVDEPQNLIK	55.9	653.363	1304.71	1305.72	1.316
ALB	Serum albumin OS=Bos taurus GN=ALB PE=1 SV=4	rl|ALBU_BOVIN|ALBU_BOVIN	69276.2	1	72	HLVDEPQNLIK	56.7	653.361	1304.71	1305.72	-0.5529
ALB	Serum albumin OS=Bos taurus GN=ALB PE=1 SV=4	rl|ALBU_BOVIN|ALBU_BOVIN	69276.2	1	72	HLVDEPQNLIK	57.6	435.91	1304.71	1305.72	0.09348
ALB	Serum albumin OS=Bos taurus GN=ALB PE=1 SV=4	rl|ALBU_BOVIN|ALBU_BOVIN	69276.2	1	72	HLVDEPQNLIK	64.6	653.36	1304.7	1305.72	-3.264
ALB	Serum albumin OS=Bos taurus GN=ALB PE=1 SV=4	rl|ALBU_BOVIN|ALBU_BOVIN	69276.2	1	72	HLVDEPQNLIK	24.3	435.911	1304.71	1305.72	0.507
ALB	Serum albumin OS=Bos taurus GN=ALB PE=1 SV=4	rl|ALBU_BOVIN|ALBU_BOVIN	69276.2	1	72	HLVDEPQNLIK	28.2	653.357	1304.7	1305.72	-7.185
ALB	Serum albumin OS=Bos taurus GN=ALB PE=1 SV=4	rl|ALBU_BOVIN|ALBU_BOVIN	69276.2	1	72	HLVDEPQNLIK	31.2	653.358	1304.7	1305.72	-5.608
ALB	Serum albumin OS=Bos taurus GN=ALB PE=1 SV=4	rl|ALBU_BOVIN|ALBU_BOVIN	69276.2	1	72	HLVDEPQNLIK	32	653.359	1304.7	1305.72	-3.831
ALB	Serum albumin OS=Bos taurus GN=ALB PE=1 SV=4	rl|ALBU_BOVIN|ALBU_BOVIN	69276.2	1	72	HLVDEPQNLIK	29	653.361	1304.71	1305.72	-0.461
ALB	Serum albumin OS=Bos taurus GN=ALB PE=1 SV=4	rl|ALBU_BOVIN|ALBU_BOVIN	69276.2	1	72	HLVDEPQNLIK	29.1	653.357	1304.7	1305.72	-7.093
ALB	Serum albumin OS=Bos taurus GN=ALB PE=1 SV=4	rl|ALBU_BOVIN|ALBU_BOVIN	69276.2	1	72	HLVDEPQNLIK	29.1	653.361	1304.71	1305.72	-1.012
ALB	Serum albumin OS=Bos taurus GN=ALB PE=1 SV=4	rl|ALBU_BOVIN|ALBU_BOVIN	69276.2	1	72	HLVDEPQNLIK	27.2	435.91	1304.71	1305.72	-0.4579
ALB	Serum albumin OS=Bos taurus GN=ALB PE=1 SV=4	rl|ALBU_BOVIN|ALBU_BOVIN	69276.2	1	72	HLVDEPQNLIK	33.5	653.363	1304.71	1305.72	2.342
ALB	Serum albumin OS=Bos taurus GN=ALB PE=1 SV=4	rl|ALBU_BOVIN|ALBU_BOVIN	69276.2	1	72	HLVDEPQNLIK	30.8	653.361	1304.71	1305.72	-1.012
ALB	Serum albumin OS=Bos taurus GN=ALB PE=1 SV=4	rl|ALBU_BOVIN|ALBU_BOVIN	69276.2	1	72	HLVDEPQNLIK	35.4	653.364	1304.71	1305.72	3.184
ALB	Serum albumin OS=Bos taurus GN=ALB PE=1 SV=4	rl|ALBU_BOVIN|ALBU_BOVIN	69276.2	1	72	HLVDEPQNLIK	31.2	435.911	1304.71	1305.72	0.6449
ALB	Serum albumin OS=Bos taurus GN=ALB PE=1 SV=4	rl|ALBU_BOVIN|ALBU_BOVIN	69276.2	1	72	HLVDEPQNLIK	34.1	653.361	1304.71	1305.72	-1.671
ALB	Serum albumin OS=Bos taurus GN=ALB PE=1 SV=4	rl|ALBU_BOVIN|ALBU_BOVIN	69276.2	1	72	HLVDEPQNLIK	37.1	653.36	1304.71	1305.72	-2.33
ALB	Serum albumin OS=Bos taurus GN=ALB PE=1 SV=4	rl|ALBU_BOVIN|ALBU_BOVIN	69276.2	1	72	HLVDEPQNLIK	37.8	653.36	1304.71	1305.72	-2.514
ALB	Serum albumin OS=Bos taurus GN=ALB PE=1 SV=4	rl|ALBU_BOVIN|ALBU_BOVIN	69276.2	1	72	HLVDEPQNLIK	38.2	653.361	1304.71	1305.72	-1.962
ALB	Serum albumin OS=Bos taurus GN=ALB PE=1 SV=4	rl|ALBU_BOVIN|ALBU_BOVIN	69276.2	1	72	HLVDEPQNLIK	39.8	653.363	1304.71	1305.72	1.224
ALB	Serum albumin OS=Bos taurus GN=ALB PE=1 SV=4	rl|ALBU_BOVIN|ALBU_BOVIN	69276.2	1	72	HLVDEPQNLIK	43.3	653.363	1304.71	1305.72	2.25
ALB	Serum albumin OS=Bos taurus GN=ALB PE=1 SV=4	rl|ALBU_BOVIN|ALBU_BOVIN	69276.2	1	72	HLVDEPQNLIK	41.1	653.361	1304.71	1305.72	-1.303
ALB	Serum albumin OS=Bos taurus GN=ALB PE=1 SV=4	rl|ALBU_BOVIN|ALBU_BOVIN	69276.2	1	72	HLVDEPQNLIK	43	653.361	1304.71	1305.72	-1.962
ALB	Serum albumin OS=Bos taurus GN=ALB PE=1 SV=4	rl|ALBU_BOVIN|ALBU_BOVIN	69276.2	1	72	HLVDEPQNLIK	44	653.362	1304.71	1305.72	-0.2772
ALB	Serum albumin OS=Bos taurus GN=ALB PE=1 SV=4	rl|ALBU_BOVIN|ALBU_BOVIN	69276.2	1	72	HLVDEPQNLIK	44.2	653.361	1304.71	1305.72	-2.054
ALB	Serum albumin OS=Bos taurus GN=ALB PE=1 SV=4	rl|ALBU_BOVIN|ALBU_BOVIN	69276.2	1	72	HLVDEPQNLIK	44.6	653.362	1304.71	1305.72	-0.1853
ALB	Serum albumin OS=Bos taurus GN=ALB PE=1 SV=4	rl|ALBU_BOVIN|ALBU_BOVIN	69276.2	1	72	HLVDEPQNLIK	42.7	435.911	1304.71	1305.72	2.184
ALB	Serum albumin OS=Bos taurus GN=ALB PE=1 SV=4	rl|ALBU_BOVIN|ALBU_BOVIN	69276.2	1	72	HLVDEPQNLIK	52.5	1305.71	1304.71	1305.72	-1.644
ALB	Serum albumin OS=Bos taurus GN=ALB PE=1 SV=4	rl|ALBU_BOVIN|ALBU_BOVIN	69276.2	1	72	HLVDEPQNLIK	47.9	653.361	1304.71	1305.72	-0.7367
ALB	Serum albumin OS=Bos taurus GN=ALB PE=1 SV=4	rl|ALBU_BOVIN|ALBU_BOVIN	69276.2	1	72	HLVDEPQNLIK	48.4	653.361	1304.71	1305.72	-0.8286
ALB	Serum albumin OS=Bos taurus GN=ALB PE=1 SV=4	rl|ALBU_BOVIN|ALBU_BOVIN	69276.2	1	72	HLVDEPQNLIK	48.4	653.362	1304.71	1305.72	-0.07807
ALB	Serum albumin OS=Bos taurus GN=ALB PE=1 SV=4	rl|ALBU_BOVIN|ALBU_BOVIN	69276.2	1	72	HLVDEPQNLIK	49.3	653.361	1304.71	1305.72	-1.671
ALB	Serum albumin OS=Bos taurus GN=ALB PE=1 SV=4	rl|ALBU_BOVIN|ALBU_BOVIN	69276.2	1	72	HLVDEPQNLIK	46.9	435.911	1304.71	1305.72	1.219
ALB	Serum albumin OS=Bos taurus GN=ALB PE=1 SV=4	rl|ALBU_BOVIN|ALBU_BOVIN	69276.2	1	72	HLVDEPQNLIK	51.2	653.363	1304.71	1305.72	1.592
ALB	Serum albumin OS=Bos taurus GN=ALB PE=1 SV=4	rl|ALBU_BOVIN|ALBU_BOVIN	69276.2	1	72	HLVDEPQNLIK	53.5	653.361	1304.71	1305.72	-1.763
ALB	Serum albumin OS=Bos taurus GN=ALB PE=1 SV=4	rl|ALBU_BOVIN|ALBU_BOVIN	69276.2	1	72	HLVDEPQNLIK	54.1	653.362	1304.71	1305.72	0.6572
ALB	Serum albumin OS=Bos taurus GN=ALB PE=1 SV=4	rl|ALBU_BOVIN|ALBU_BOVIN	69276.2	1	72	HLVDEPQNLIK	68.1	653.361	1304.71	1305.72	-1.671
ALB	Serum albumin OS=Bos taurus GN=ALB PE=1 SV=4	rl|ALBU_BOVIN|ALBU_BOVIN	69276.2	1	72	HLVDEPQNLIK	71.5	653.362	1304.71	1305.72	0.2895
ALB	Serum albumin OS=Bos taurus GN=ALB PE=1 SV=4	rl|ALBU_BOVIN|ALBU_BOVIN	69276.2	1	62	HLVDEPQNLIK	29.8	653.358	1304.7	1305.72	-5.409
ALB	Serum albumin OS=Bos taurus GN=ALB PE=1 SV=4	rl|ALBU_BOVIN|ALBU_BOVIN	69276.2	1	62	HLVDEPQNLIK	27.4	653.361	1304.71	1305.72	-0.9205
ALB	Serum albumin OS=Bos taurus GN=ALB PE=1 SV=4	rl|ALBU_BOVIN|ALBU_BOVIN	69276.2	1	62	HLVDEPQNLIK	26.3	435.909	1304.7	1305.72	-3.698
ALB	Serum albumin OS=Bos taurus GN=ALB PE=1 SV=4	rl|ALBU_BOVIN|ALBU_BOVIN	69276.2	1	62	HLVDEPQNLIK	30.6	653.361	1304.71	1305.72	-1.763
ALB	Serum albumin OS=Bos taurus GN=ALB PE=1 SV=4	rl|ALBU_BOVIN|ALBU_BOVIN	69276.2	1	62	HLVDEPQNLIK	32.8	653.362	1304.71	1305.72	0.6572
ALB	Serum albumin OS=Bos taurus GN=ALB PE=1 SV=4	rl|ALBU_BOVIN|ALBU_BOVIN	69276.2	1	62	HLVDEPQNLIK	30.5	435.911	1304.71	1305.72	0.8747
ALB	Serum albumin OS=Bos taurus GN=ALB PE=1 SV=4	rl|ALBU_BOVIN|ALBU_BOVIN	69276.2	1	62	HLVDEPQNLIK	30.9	435.911	1304.71	1305.72	0.7138
ALB	Serum albumin OS=Bos taurus GN=ALB PE=1 SV=4	rl|ALBU_BOVIN|ALBU_BOVIN	69276.2	1	62	HLVDEPQNLIK	30.8	435.911	1304.71	1305.72	1.564
ALB	Serum albumin OS=Bos taurus GN=ALB PE=1 SV=4	rl|ALBU_BOVIN|ALBU_BOVIN	69276.2	1	62	HLVDEPQNLIK	32.4	435.911	1304.71	1305.72	0.4381
ALB	Serum albumin OS=Bos taurus GN=ALB PE=1 SV=4	rl|ALBU_BOVIN|ALBU_BOVIN	69276.2	1	62	HLVDEPQNLIK	38	653.361	1304.71	1305.72	-1.012
ALB	Serum albumin OS=Bos taurus GN=ALB PE=1 SV=4	rl|ALBU_BOVIN|ALBU_BOVIN	69276.2	1	62	HLVDEPQNLIK	35.4	653.358	1304.7	1305.72	-6.067
ALB	Serum albumin OS=Bos taurus GN=ALB PE=1 SV=4	rl|ALBU_BOVIN|ALBU_BOVIN	69276.2	1	62	HLVDEPQNLIK	36.3	653.36	1304.71	1305.72	-2.605
ALB	Serum albumin OS=Bos taurus GN=ALB PE=1 SV=4	rl|ALBU_BOVIN|ALBU_BOVIN	69276.2	1	62	HLVDEPQNLIK	40.2	653.352	1304.69	1305.72	-15.14
ALB	Serum albumin OS=Bos taurus GN=ALB PE=1 SV=4	rl|ALBU_BOVIN|ALBU_BOVIN	69276.2	1	62	HLVDEPQNLIK	38.1	653.359	1304.7	1305.72	-4.382
ALB	Serum albumin OS=Bos taurus GN=ALB PE=1 SV=4	rl|ALBU_BOVIN|ALBU_BOVIN	69276.2	1	62	HLVDEPQNLIK	38.5	653.36	1304.71	1305.72	-2.514
ALB	Serum albumin OS=Bos taurus GN=ALB PE=1 SV=4	rl|ALBU_BOVIN|ALBU_BOVIN	69276.2	1	62	HLVDEPQNLIK	38.8	653.36	1304.7	1305.72	-3.448
ALB	Serum albumin OS=Bos taurus GN=ALB PE=1 SV=4	rl|ALBU_BOVIN|ALBU_BOVIN	69276.2	1	62	HLVDEPQNLIK	38.8	653.361	1304.71	1305.72	-0.461
ALB	Serum albumin OS=Bos taurus GN=ALB PE=1 SV=4	rl|ALBU_BOVIN|ALBU_BOVIN	69276.2	1	62	HLVDEPQNLIK	38.8	653.362	1304.71	1305.72	0.9482
ALB	Serum albumin OS=Bos taurus GN=ALB PE=1 SV=4	rl|ALBU_BOVIN|ALBU_BOVIN	69276.2	1	62	HLVDEPQNLIK	38.9	653.363	1304.71	1305.72	1.408
ALB	Serum albumin OS=Bos taurus GN=ALB PE=1 SV=4	rl|ALBU_BOVIN|ALBU_BOVIN	69276.2	1	62	HLVDEPQNLIK	42.8	653.364	1304.71	1305.72	2.725
ALB	Serum albumin OS=Bos taurus GN=ALB PE=1 SV=4	rl|ALBU_BOVIN|ALBU_BOVIN	69276.2	1	62	HLVDEPQNLIK	44.3	653.361	1304.71	1305.72	-1.763
ALB	Serum albumin OS=Bos taurus GN=ALB PE=1 SV=4	rl|ALBU_BOVIN|ALBU_BOVIN	69276.2	1	62	HLVDEPQNLIK	52.4	1305.72	1304.71	1305.72	4.177
ALB	Serum albumin OS=Bos taurus GN=ALB PE=1 SV=4	rl|ALBU_BOVIN|ALBU_BOVIN	69276.2	1	62	HLVDEPQNLIK	45.9	653.362	1304.71	1305.72	0.9482
ALB	Serum albumin OS=Bos taurus GN=ALB PE=1 SV=4	rl|ALBU_BOVIN|ALBU_BOVIN	69276.2	1	62	HLVDEPQNLIK	46.2	653.362	1304.71	1305.72	0.3814
ALB	Serum albumin OS=Bos taurus GN=ALB PE=1 SV=4	rl|ALBU_BOVIN|ALBU_BOVIN	69276.2	1	62	HLVDEPQNLIK	46.3	653.361	1304.71	1305.72	-0.9205
ALB	Serum albumin OS=Bos taurus GN=ALB PE=1 SV=4	rl|ALBU_BOVIN|ALBU_BOVIN	69276.2	1	62	HLVDEPQNLIK	50.8	653.36	1304.7	1305.72	-3.172
ALB	Serum albumin OS=Bos taurus GN=ALB PE=1 SV=4	rl|ALBU_BOVIN|ALBU_BOVIN	69276.2	1	62	HLVDEPQNLIK	48.3	653.357	1304.7	1305.72	-7.185
ALB	Serum albumin OS=Bos taurus GN=ALB PE=1 SV=4	rl|ALBU_BOVIN|ALBU_BOVIN	69276.2	1	62	HLVDEPQNLIK	50.7	653.361	1304.71	1305.72	-1.763
ALB	Serum albumin OS=Bos taurus GN=ALB PE=1 SV=4	rl|ALBU_BOVIN|ALBU_BOVIN	69276.2	1	62	HLVDEPQNLIK	53.1	653.36	1304.7	1305.72	-3.172
ALB	Serum albumin OS=Bos taurus GN=ALB PE=1 SV=4	rl|ALBU_BOVIN|ALBU_BOVIN	69276.2	1	62	HLVDEPQNLIK	53.2	653.358	1304.7	1305.72	-5.608
ALB	Serum albumin OS=Bos taurus GN=ALB PE=1 SV=4	rl|ALBU_BOVIN|ALBU_BOVIN	69276.2	1	62	HLVDEPQNLIK	53.1	653.362	1304.71	1305.72	0.9482
ALB	Serum albumin OS=Bos taurus GN=ALB PE=1 SV=4	rl|ALBU_BOVIN|ALBU_BOVIN	69276.2	1	62	HLVDEPQNLIK	59.6	653.362	1304.71	1305.72	0.6572
ALB	Serum albumin OS=Bos taurus GN=ALB PE=1 SV=4	rl|ALBU_BOVIN|ALBU_BOVIN	69276.2	1	62	HLVDEPQNLIK	59	435.91	1304.71	1305.72	0.02455
ALB	Serum albumin OS=Bos taurus GN=ALB PE=1 SV=4	rl|ALBU_BOVIN|ALBU_BOVIN	69276.2	1	62	HLVDEPQNLIK	68.3	653.361	1304.71	1305.72	-0.9205
ALB	Serum albumin OS=Bos taurus GN=ALB PE=1 SV=4	rl|ALBU_BOVIN|ALBU_BOVIN	69276.2	1	59	HLVDEPQNLIK	28.8	653.36	1304.7	1305.72	-3.356
ALB	Serum albumin OS=Bos taurus GN=ALB PE=1 SV=4	rl|ALBU_BOVIN|ALBU_BOVIN	69276.2	1	59	HLVDEPQNLIK	29.2	435.911	1304.71	1305.72	1.15
ALB	Serum albumin OS=Bos taurus GN=ALB PE=1 SV=4	rl|ALBU_BOVIN|ALBU_BOVIN	69276.2	1	59	HLVDEPQNLIK	32.1	653.363	1304.71	1305.72	2.158
ALB	Serum albumin OS=Bos taurus GN=ALB PE=1 SV=4	rl|ALBU_BOVIN|ALBU_BOVIN	69276.2	1	59	HLVDEPQNLIK	32.9	653.361	1304.71	1305.72	-1.763
ALB	Serum albumin OS=Bos taurus GN=ALB PE=1 SV=4	rl|ALBU_BOVIN|ALBU_BOVIN	69276.2	1	59	HLVDEPQNLIK	33.1	653.362	1304.71	1305.72	0.3814
ALB	Serum albumin OS=Bos taurus GN=ALB PE=1 SV=4	rl|ALBU_BOVIN|ALBU_BOVIN	69276.2	1	59	HLVDEPQNLIK	36.9	653.358	1304.7	1305.72	-5.409
ALB	Serum albumin OS=Bos taurus GN=ALB PE=1 SV=4	rl|ALBU_BOVIN|ALBU_BOVIN	69276.2	1	59	HLVDEPQNLIK	36.9	653.359	1304.7	1305.72	-3.831
ALB	Serum albumin OS=Bos taurus GN=ALB PE=1 SV=4	rl|ALBU_BOVIN|ALBU_BOVIN	69276.2	1	59	HLVDEPQNLIK	36.7	653.364	1304.71	1305.72	3.184
ALB	Serum albumin OS=Bos taurus GN=ALB PE=1 SV=4	rl|ALBU_BOVIN|ALBU_BOVIN	69276.2	1	59	HLVDEPQNLIK	41.6	653.36	1304.71	1305.72	-2.789
ALB	Serum albumin OS=Bos taurus GN=ALB PE=1 SV=4	rl|ALBU_BOVIN|ALBU_BOVIN	69276.2	1	59	HLVDEPQNLIK	39.4	1305.72	1304.71	1305.72	3.488
ALB	Serum albumin OS=Bos taurus GN=ALB PE=1 SV=4	rl|ALBU_BOVIN|ALBU_BOVIN	69276.2	1	59	HLVDEPQNLIK	38.9	653.359	1304.7	1305.72	-4.198
ALB	Serum albumin OS=Bos taurus GN=ALB PE=1 SV=4	rl|ALBU_BOVIN|ALBU_BOVIN	69276.2	1	59	HLVDEPQNLIK	39	653.361	1304.71	1305.72	-1.212
ALB	Serum albumin OS=Bos taurus GN=ALB PE=1 SV=4	rl|ALBU_BOVIN|ALBU_BOVIN	69276.2	1	59	HLVDEPQNLIK	39.2	653.358	1304.7	1305.72	-6.343
ALB	Serum albumin OS=Bos taurus GN=ALB PE=1 SV=4	rl|ALBU_BOVIN|ALBU_BOVIN	69276.2	1	59	HLVDEPQNLIK	43.3	653.361	1304.71	1305.72	-1.12
ALB	Serum albumin OS=Bos taurus GN=ALB PE=1 SV=4	rl|ALBU_BOVIN|ALBU_BOVIN	69276.2	1	59	HLVDEPQNLIK	40.7	653.359	1304.7	1305.72	-4.107
ALB	Serum albumin OS=Bos taurus GN=ALB PE=1 SV=4	rl|ALBU_BOVIN|ALBU_BOVIN	69276.2	1	59	HLVDEPQNLIK	40.6	653.36	1304.7	1305.72	-3.264
ALB	Serum albumin OS=Bos taurus GN=ALB PE=1 SV=4	rl|ALBU_BOVIN|ALBU_BOVIN	69276.2	1	59	HLVDEPQNLIK	40.7	653.361	1304.71	1305.72	-1.012
ALB	Serum albumin OS=Bos taurus GN=ALB PE=1 SV=4	rl|ALBU_BOVIN|ALBU_BOVIN	69276.2	1	59	HLVDEPQNLIK	40.7	653.362	1304.71	1305.72	0.8563
ALB	Serum albumin OS=Bos taurus GN=ALB PE=1 SV=4	rl|ALBU_BOVIN|ALBU_BOVIN	69276.2	1	59	HLVDEPQNLIK	41.6	653.362	1304.71	1305.72	-0.1853
ALB	Serum albumin OS=Bos taurus GN=ALB PE=1 SV=4	rl|ALBU_BOVIN|ALBU_BOVIN	69276.2	1	59	HLVDEPQNLIK	42.8	653.363	1304.71	1305.72	1.224
ALB	Serum albumin OS=Bos taurus GN=ALB PE=1 SV=4	rl|ALBU_BOVIN|ALBU_BOVIN	69276.2	1	59	HLVDEPQNLIK	44.2	653.358	1304.7	1305.72	-6.159
ALB	Serum albumin OS=Bos taurus GN=ALB PE=1 SV=4	rl|ALBU_BOVIN|ALBU_BOVIN	69276.2	1	59	HLVDEPQNLIK	45.1	653.361	1304.71	1305.72	-1.579
ALB	Serum albumin OS=Bos taurus GN=ALB PE=1 SV=4	rl|ALBU_BOVIN|ALBU_BOVIN	69276.2	1	59	HLVDEPQNLIK	50.4	653.361	1304.71	1305.72	-0.461
ALB	Serum albumin OS=Bos taurus GN=ALB PE=1 SV=4	rl|ALBU_BOVIN|ALBU_BOVIN	69276.2	1	59	HLVDEPQNLIK	50.5	653.362	1304.71	1305.72	0.6572
ALB	Serum albumin OS=Bos taurus GN=ALB PE=1 SV=4	rl|ALBU_BOVIN|ALBU_BOVIN	69276.2	1	59	HLVDEPQNLIK	50.6	435.911	1304.71	1305.72	0.4381
ALB	Serum albumin OS=Bos taurus GN=ALB PE=1 SV=4	rl|ALBU_BOVIN|ALBU_BOVIN	69276.2	1	59	HLVDEPQNLIK	56.1	653.364	1304.71	1305.72	2.633
ALB	Serum albumin OS=Bos taurus GN=ALB PE=1 SV=4	rl|ALBU_BOVIN|ALBU_BOVIN	69276.2	1	59	HLVDEPQNLIK	59.6	653.362	1304.71	1305.72	0.1976
ALB	Serum albumin OS=Bos taurus GN=ALB PE=1 SV=4	rl|ALBU_BOVIN|ALBU_BOVIN	69276.2	1	59	HLVDEPQNLIK	63.6	653.361	1304.71	1305.72	-0.7367
ALB	Serum albumin OS=Bos taurus GN=ALB PE=1 SV=4	rl|ALBU_BOVIN|ALBU_BOVIN	69276.2	1	60	HLVDEPQNLIK	26.8	653.361	1304.71	1305.72	-0.6448
ALB	Serum albumin OS=Bos taurus GN=ALB PE=1 SV=4	rl|ALBU_BOVIN|ALBU_BOVIN	69276.2	1	60	HLVDEPQNLIK	30.1	653.361	1304.71	1305.72	-0.7367
ALB	Serum albumin OS=Bos taurus GN=ALB PE=1 SV=4	rl|ALBU_BOVIN|ALBU_BOVIN	69276.2	1	60	HLVDEPQNLIK	30.9	653.355	1304.69	1305.72	-11.12
ALB	Serum albumin OS=Bos taurus GN=ALB PE=1 SV=4	rl|ALBU_BOVIN|ALBU_BOVIN	69276.2	1	60	HLVDEPQNLIK	25.3	435.911	1304.71	1305.72	0.6449
ALB	Serum albumin OS=Bos taurus GN=ALB PE=1 SV=4	rl|ALBU_BOVIN|ALBU_BOVIN	69276.2	1	60	HLVDEPQNLIK	28.6	653.362	1304.71	1305.72	0.5653
ALB	Serum albumin OS=Bos taurus GN=ALB PE=1 SV=4	rl|ALBU_BOVIN|ALBU_BOVIN	69276.2	1	60	HLVDEPQNLIK	28.8	653.361	1304.71	1305.72	-1.962
ALB	Serum albumin OS=Bos taurus GN=ALB PE=1 SV=4	rl|ALBU_BOVIN|ALBU_BOVIN	69276.2	1	60	HLVDEPQNLIK	27.5	435.911	1304.71	1305.72	1.15
ALB	Serum albumin OS=Bos taurus GN=ALB PE=1 SV=4	rl|ALBU_BOVIN|ALBU_BOVIN	69276.2	1	60	HLVDEPQNLIK	34	653.36	1304.71	1305.72	-2.896
ALB	Serum albumin OS=Bos taurus GN=ALB PE=1 SV=4	rl|ALBU_BOVIN|ALBU_BOVIN	69276.2	1	60	HLVDEPQNLIK	34.8	653.362	1304.71	1305.72	0.2895
ALB	Serum albumin OS=Bos taurus GN=ALB PE=1 SV=4	rl|ALBU_BOVIN|ALBU_BOVIN	69276.2	1	60	HLVDEPQNLIK	37.4	653.361	1304.71	1305.72	-1.487
ALB	Serum albumin OS=Bos taurus GN=ALB PE=1 SV=4	rl|ALBU_BOVIN|ALBU_BOVIN	69276.2	1	60	HLVDEPQNLIK	34.4	435.911	1304.71	1305.72	1.633
ALB	Serum albumin OS=Bos taurus GN=ALB PE=1 SV=4	rl|ALBU_BOVIN|ALBU_BOVIN	69276.2	1	60	HLVDEPQNLIK	38	653.362	1304.71	1305.72	0.7491
ALB	Serum albumin OS=Bos taurus GN=ALB PE=1 SV=4	rl|ALBU_BOVIN|ALBU_BOVIN	69276.2	1	60	HLVDEPQNLIK	42.4	1305.72	1304.71	1305.72	-0.5713
ALB	Serum albumin OS=Bos taurus GN=ALB PE=1 SV=4	rl|ALBU_BOVIN|ALBU_BOVIN	69276.2	1	60	HLVDEPQNLIK	39	653.36	1304.7	1305.72	-3.356
ALB	Serum albumin OS=Bos taurus GN=ALB PE=1 SV=4	rl|ALBU_BOVIN|ALBU_BOVIN	69276.2	1	60	HLVDEPQNLIK	39.1	653.361	1304.71	1305.72	-1.671
ALB	Serum albumin OS=Bos taurus GN=ALB PE=1 SV=4	rl|ALBU_BOVIN|ALBU_BOVIN	69276.2	1	60	HLVDEPQNLIK	39.3	653.361	1304.71	1305.72	-0.9205
ALB	Serum albumin OS=Bos taurus GN=ALB PE=1 SV=4	rl|ALBU_BOVIN|ALBU_BOVIN	69276.2	1	60	HLVDEPQNLIK	39.5	653.359	1304.7	1305.72	-4.765
ALB	Serum albumin OS=Bos taurus GN=ALB PE=1 SV=4	rl|ALBU_BOVIN|ALBU_BOVIN	69276.2	1	60	HLVDEPQNLIK	40	653.36	1304.7	1305.72	-3.54
ALB	Serum albumin OS=Bos taurus GN=ALB PE=1 SV=4	rl|ALBU_BOVIN|ALBU_BOVIN	69276.2	1	60	HLVDEPQNLIK	40.3	653.357	1304.7	1305.72	-7.384
ALB	Serum albumin OS=Bos taurus GN=ALB PE=1 SV=4	rl|ALBU_BOVIN|ALBU_BOVIN	69276.2	1	60	HLVDEPQNLIK	41.5	653.361	1304.71	1305.72	-1.395
ALB	Serum albumin OS=Bos taurus GN=ALB PE=1 SV=4	rl|ALBU_BOVIN|ALBU_BOVIN	69276.2	1	60	HLVDEPQNLIK	42.8	653.361	1304.71	1305.72	-1.855
ALB	Serum albumin OS=Bos taurus GN=ALB PE=1 SV=4	rl|ALBU_BOVIN|ALBU_BOVIN	69276.2	1	60	HLVDEPQNLIK	46.6	653.361	1304.71	1305.72	-0.9205
ALB	Serum albumin OS=Bos taurus GN=ALB PE=1 SV=4	rl|ALBU_BOVIN|ALBU_BOVIN	69276.2	1	60	HLVDEPQNLIK	44	653.362	1304.71	1305.72	0.1976
ALB	Serum albumin OS=Bos taurus GN=ALB PE=1 SV=4	rl|ALBU_BOVIN|ALBU_BOVIN	69276.2	1	60	HLVDEPQNLIK	45.1	653.36	1304.7	1305.72	-3.356
ALB	Serum albumin OS=Bos taurus GN=ALB PE=1 SV=4	rl|ALBU_BOVIN|ALBU_BOVIN	69276.2	1	60	HLVDEPQNLIK	54	1305.72	1304.71	1305.72	2.645
ALB	Serum albumin OS=Bos taurus GN=ALB PE=1 SV=4	rl|ALBU_BOVIN|ALBU_BOVIN	69276.2	1	60	HLVDEPQNLIK	45.8	653.362	1304.71	1305.72	-0.3691
ALB	Serum albumin OS=Bos taurus GN=ALB PE=1 SV=4	rl|ALBU_BOVIN|ALBU_BOVIN	69276.2	1	60	HLVDEPQNLIK	48.2	653.36	1304.71	1305.72	-2.789
ALB	Serum albumin OS=Bos taurus GN=ALB PE=1 SV=4	rl|ALBU_BOVIN|ALBU_BOVIN	69276.2	1	60	HLVDEPQNLIK	45.1	435.911	1304.71	1305.72	0.6449
ALB	Serum albumin OS=Bos taurus GN=ALB PE=1 SV=4	rl|ALBU_BOVIN|ALBU_BOVIN	69276.2	1	60	HLVDEPQNLIK	48.6	653.36	1304.7	1305.72	-3.54
ALB	Serum albumin OS=Bos taurus GN=ALB PE=1 SV=4	rl|ALBU_BOVIN|ALBU_BOVIN	69276.2	1	60	HLVDEPQNLIK	48.5	653.362	1304.71	1305.72	-0.2772
ALB	Serum albumin OS=Bos taurus GN=ALB PE=1 SV=4	rl|ALBU_BOVIN|ALBU_BOVIN	69276.2	1	60	HLVDEPQNLIK	50.7	653.36	1304.7	1305.72	-3.172
ALB	Serum albumin OS=Bos taurus GN=ALB PE=1 SV=4	rl|ALBU_BOVIN|ALBU_BOVIN	69276.2	1	60	HLVDEPQNLIK	57.1	653.36	1304.71	1305.72	-2.146
ALB	Serum albumin OS=Bos taurus GN=ALB PE=1 SV=4	rl|ALBU_BOVIN|ALBU_BOVIN	69276.2	1	60	HLVDEPQNLIK	68.8	653.362	1304.71	1305.72	0.1976
ALB	Serum albumin OS=Bos taurus GN=ALB PE=1 SV=4	rl|ALBU_BOVIN|ALBU_BOVIN	69276.2	1	60	HLVDEPQNLIK	71.1	653.362	1304.71	1305.72	0.1976
ALB	Serum albumin OS=Bos taurus GN=ALB PE=1 SV=4	rl|ALBU_BOVIN|ALBU_BOVIN	69276.2	1	68	HLVDEPQNLIKQNcDQFEK	26.1	785.721	2354.14	2355.14	3.935	c14: Carbamidomethyl (+57.02)
ALB	Serum albumin OS=Bos taurus GN=ALB PE=1 SV=4	rl|ALBU_BOVIN|ALBU_BOVIN	69276.2	1	63	HLVDEPQNLIKQNcDQFEK	57.7	785.719	2354.13	2355.14	0.4445	c14: Carbamidomethyl (+57.02)
ALB	Serum albumin OS=Bos taurus GN=ALB PE=1 SV=4	rl|ALBU_BOVIN|ALBU_BOVIN	69276.2	1	72	HLVDEPQNLIKQNcDQFEK	38	785.716	2354.13	2355.14	-2.587	c14: Carbamidomethyl (+57.02)
ALB	Serum albumin OS=Bos taurus GN=ALB PE=1 SV=4	rl|ALBU_BOVIN|ALBU_BOVIN	69276.2	1	72	HLVDEPQNLIKQNcDQFEK	31	785.719	2354.14	2355.14	0.903	c14: Carbamidomethyl (+57.02)
ALB	Serum albumin OS=Bos taurus GN=ALB PE=1 SV=4	rl|ALBU_BOVIN|ALBU_BOVIN	69276.2	1	62	HLVDEPQNLIKQNcDQFEK	40.7	785.717	2354.13	2355.14	-1.887	c14: Carbamidomethyl (+57.02)
ALB	Serum albumin OS=Bos taurus GN=ALB PE=1 SV=4	rl|ALBU_BOVIN|ALBU_BOVIN	69276.2	1	68	HPEYAVSVLLR	48	1283.71	1282.71	1283.71	3.236
ALB	Serum albumin OS=Bos taurus GN=ALB PE=1 SV=4	rl|ALBU_BOVIN|ALBU_BOVIN	69276.2	1	63	HPEYAVSVLLR	27.6	428.575	1282.7	1283.71	-0.7618
ALB	Serum albumin OS=Bos taurus GN=ALB PE=1 SV=4	rl|ALBU_BOVIN|ALBU_BOVIN	69276.2	1	63	HPEYAVSVLLR	58	1283.71	1282.7	1283.71	0.3537
ALB	Serum albumin OS=Bos taurus GN=ALB PE=1 SV=4	rl|ALBU_BOVIN|ALBU_BOVIN	69276.2	1	67	HPEYAVSVLLR	32.5	1283.71	1282.7	1283.71	1.288
ALB	Serum albumin OS=Bos taurus GN=ALB PE=1 SV=4	rl|ALBU_BOVIN|ALBU_BOVIN	69276.2	1	67	HPEYAVSVLLR	51.5	428.575	1282.7	1283.71	0.804
ALB	Serum albumin OS=Bos taurus GN=ALB PE=1 SV=4	rl|ALBU_BOVIN|ALBU_BOVIN	69276.2	1	72	HPEYAVSVLLR	47.4	428.576	1282.7	1283.71	1.225
ALB	Serum albumin OS=Bos taurus GN=ALB PE=1 SV=4	rl|ALBU_BOVIN|ALBU_BOVIN	69276.2	1	72	HPEYAVSVLLR	43.7	1283.71	1282.71	1283.71	2.924
ALB	Serum albumin OS=Bos taurus GN=ALB PE=1 SV=4	rl|ALBU_BOVIN|ALBU_BOVIN	69276.2	1	72	HPEYAVSVLLR	53.5	428.576	1282.71	1283.71	1.575
ALB	Serum albumin OS=Bos taurus GN=ALB PE=1 SV=4	rl|ALBU_BOVIN|ALBU_BOVIN	69276.2	1	62	HPEYAVSVLLR	53	1283.71	1282.7	1283.71	-0.1916
ALB	Serum albumin OS=Bos taurus GN=ALB PE=1 SV=4	rl|ALBU_BOVIN|ALBU_BOVIN	69276.2	1	62	HPEYAVSVLLR	57.6	428.575	1282.7	1283.71	0.3132
ALB	Serum albumin OS=Bos taurus GN=ALB PE=1 SV=4	rl|ALBU_BOVIN|ALBU_BOVIN	69276.2	1	59	HPEYAVSVLLR	38.6	1283.72	1282.71	1283.71	3.781
ALB	Serum albumin OS=Bos taurus GN=ALB PE=1 SV=4	rl|ALBU_BOVIN|ALBU_BOVIN	69276.2	1	59	HPEYAVSVLLR	53.5	428.576	1282.71	1283.71	1.669
ALB	Serum albumin OS=Bos taurus GN=ALB PE=1 SV=4	rl|ALBU_BOVIN|ALBU_BOVIN	69276.2	1	60	HPEYAVSVLLR	44.6	1283.71	1282.7	1283.71	-3.074
ALB	Serum albumin OS=Bos taurus GN=ALB PE=1 SV=4	rl|ALBU_BOVIN|ALBU_BOVIN	69276.2	1	60	HPEYAVSVLLR	47.7	428.575	1282.7	1283.71	-0.1308
ALB	Serum albumin OS=Bos taurus GN=ALB PE=1 SV=4	rl|ALBU_BOVIN|ALBU_BOVIN	69276.2	1	68	HPYFYAPELLYYANK	59.8	630.315	1887.92	1888.93	1.24
ALB	Serum albumin OS=Bos taurus GN=ALB PE=1 SV=4	rl|ALBU_BOVIN|ALBU_BOVIN	69276.2	1	63	HPYFYAPELLYYANK	41.4	630.315	1887.92	1888.93	1.24
ALB	Serum albumin OS=Bos taurus GN=ALB PE=1 SV=4	rl|ALBU_BOVIN|ALBU_BOVIN	69276.2	1	67	HPYFYAPELLYYANK	28.3	944.969	1887.92	1888.93	2.498
ALB	Serum albumin OS=Bos taurus GN=ALB PE=1 SV=4	rl|ALBU_BOVIN|ALBU_BOVIN	69276.2	1	72	HPYFYAPELLYYANK	64.3	630.314	1887.92	1888.93	-0.03067
ALB	Serum albumin OS=Bos taurus GN=ALB PE=1 SV=4	rl|ALBU_BOVIN|ALBU_BOVIN	69276.2	1	59	HPYFYAPELLYYANK	87	630.314	1887.92	1888.93	0.8428
ALB	Serum albumin OS=Bos taurus GN=ALB PE=1 SV=4	rl|ALBU_BOVIN|ALBU_BOVIN	69276.2	1	60	HPYFYAPELLYYANK	70.3	630.313	1887.92	1888.93	-0.8089
ALB	Serum albumin OS=Bos taurus GN=ALB PE=1 SV=4	rl|ALBU_BOVIN|ALBU_BOVIN	69276.2	1	21	KQTALVELLK	41.4	571.862	1141.71	1142.71	2.764
ALB	Serum albumin OS=Bos taurus GN=ALB PE=1 SV=4	rl|ALBU_BOVIN|ALBU_BOVIN	69276.2	1	20	KQTALVELLK	42.9	571.863	1141.71	1142.71	3.079
ALB	Serum albumin OS=Bos taurus GN=ALB PE=1 SV=4	rl|ALBU_BOVIN|ALBU_BOVIN	69276.2	1	23	KQTALVELLK	60.5	571.861	1141.71	1142.71	0.2958
ALB	Serum albumin OS=Bos taurus GN=ALB PE=1 SV=4	rl|ALBU_BOVIN|ALBU_BOVIN	69276.2	1	12	KQTALVELLK	32.8	571.862	1141.71	1142.71	1.696
ALB	Serum albumin OS=Bos taurus GN=ALB PE=1 SV=4	rl|ALBU_BOVIN|ALBU_BOVIN	69276.2	1	68	KQTALVELLK	27.9	381.576	1141.71	1142.71	-1.46
ALB	Serum albumin OS=Bos taurus GN=ALB PE=1 SV=4	rl|ALBU_BOVIN|ALBU_BOVIN	69276.2	1	68	KQTALVELLK	35.4	1142.71	1141.71	1142.71	0.04731
ALB	Serum albumin OS=Bos taurus GN=ALB PE=1 SV=4	rl|ALBU_BOVIN|ALBU_BOVIN	69276.2	1	63	KQTALVELLK	21.5	381.577	1141.71	1142.71	1.901
ALB	Serum albumin OS=Bos taurus GN=ALB PE=1 SV=4	rl|ALBU_BOVIN|ALBU_BOVIN	69276.2	1	63	KQTALVELLK	22.5	381.577	1141.71	1142.71	1.743
ALB	Serum albumin OS=Bos taurus GN=ALB PE=1 SV=4	rl|ALBU_BOVIN|ALBU_BOVIN	69276.2	1	63	KQTALVELLK	26.4	381.577	1141.71	1142.71	2.767
ALB	Serum albumin OS=Bos taurus GN=ALB PE=1 SV=4	rl|ALBU_BOVIN|ALBU_BOVIN	69276.2	1	63	KQTALVELLK	44.6	1142.71	1141.7	1142.71	-2.315
ALB	Serum albumin OS=Bos taurus GN=ALB PE=1 SV=4	rl|ALBU_BOVIN|ALBU_BOVIN	69276.2	1	63	KQTALVELLK	45.5	381.577	1141.71	1142.71	0.8507
ALB	Serum albumin OS=Bos taurus GN=ALB PE=1 SV=4	rl|ALBU_BOVIN|ALBU_BOVIN	69276.2	1	63	KQTALVELLK	54.2	571.86	1141.7	1142.71	-2.259
ALB	Serum albumin OS=Bos taurus GN=ALB PE=1 SV=4	rl|ALBU_BOVIN|ALBU_BOVIN	69276.2	1	67	KQTALVELLK	21.2	381.578	1141.71	1142.71	4.447
ALB	Serum albumin OS=Bos taurus GN=ALB PE=1 SV=4	rl|ALBU_BOVIN|ALBU_BOVIN	69276.2	1	67	KQTALVELLK	22.2	381.576	1141.71	1142.71	-0.5145
ALB	Serum albumin OS=Bos taurus GN=ALB PE=1 SV=4	rl|ALBU_BOVIN|ALBU_BOVIN	69276.2	1	67	KQTALVELLK	23.1	381.577	1141.71	1142.71	0.6931
ALB	Serum albumin OS=Bos taurus GN=ALB PE=1 SV=4	rl|ALBU_BOVIN|ALBU_BOVIN	69276.2	1	67	KQTALVELLK	26	571.861	1141.71	1142.71	0.8384
ALB	Serum albumin OS=Bos taurus GN=ALB PE=1 SV=4	rl|ALBU_BOVIN|ALBU_BOVIN	69276.2	1	67	KQTALVELLK	27.6	381.577	1141.71	1142.71	0.6931
ALB	Serum albumin OS=Bos taurus GN=ALB PE=1 SV=4	rl|ALBU_BOVIN|ALBU_BOVIN	69276.2	1	67	KQTALVELLK	29.1	381.577	1141.71	1142.71	1.586
ALB	Serum albumin OS=Bos taurus GN=ALB PE=1 SV=4	rl|ALBU_BOVIN|ALBU_BOVIN	69276.2	1	67	KQTALVELLK	48.5	1142.71	1141.71	1142.71	-0.1277
ALB	Serum albumin OS=Bos taurus GN=ALB PE=1 SV=4	rl|ALBU_BOVIN|ALBU_BOVIN	69276.2	1	67	KQTALVELLK	39.4	381.577	1141.71	1142.71	0.6144
ALB	Serum albumin OS=Bos taurus GN=ALB PE=1 SV=4	rl|ALBU_BOVIN|ALBU_BOVIN	69276.2	1	67	KQTALVELLK	49.4	381.577	1141.71	1142.71	0.4569
ALB	Serum albumin OS=Bos taurus GN=ALB PE=1 SV=4	rl|ALBU_BOVIN|ALBU_BOVIN	69276.2	1	67	KQTALVELLK	68.6	571.861	1141.71	1142.71	-0.2292
ALB	Serum albumin OS=Bos taurus GN=ALB PE=1 SV=4	rl|ALBU_BOVIN|ALBU_BOVIN	69276.2	1	72	KQTALVELLK	41.7	571.859	1141.7	1142.71	-3.327
ALB	Serum albumin OS=Bos taurus GN=ALB PE=1 SV=4	rl|ALBU_BOVIN|ALBU_BOVIN	69276.2	1	72	KQTALVELLK	50	1142.71	1141.7	1142.71	-3.191
ALB	Serum albumin OS=Bos taurus GN=ALB PE=1 SV=4	rl|ALBU_BOVIN|ALBU_BOVIN	69276.2	1	72	KQTALVELLK	55.1	381.576	1141.71	1142.71	-0.1995
ALB	Serum albumin OS=Bos taurus GN=ALB PE=1 SV=4	rl|ALBU_BOVIN|ALBU_BOVIN	69276.2	1	72	KQTALVELLK	60.4	571.859	1141.7	1142.71	-3.87
ALB	Serum albumin OS=Bos taurus GN=ALB PE=1 SV=4	rl|ALBU_BOVIN|ALBU_BOVIN	69276.2	1	72	KQTALVELLK	21.8	381.577	1141.71	1142.71	2.531
ALB	Serum albumin OS=Bos taurus GN=ALB PE=1 SV=4	rl|ALBU_BOVIN|ALBU_BOVIN	69276.2	1	72	KQTALVELLK	28.9	381.576	1141.71	1142.71	-0.2782
ALB	Serum albumin OS=Bos taurus GN=ALB PE=1 SV=4	rl|ALBU_BOVIN|ALBU_BOVIN	69276.2	1	72	KQTALVELLK	39.3	381.577	1141.71	1142.71	2.295
ALB	Serum albumin OS=Bos taurus GN=ALB PE=1 SV=4	rl|ALBU_BOVIN|ALBU_BOVIN	69276.2	1	72	KQTALVELLK	49.8	1142.72	1141.71	1142.71	0.6599
ALB	Serum albumin OS=Bos taurus GN=ALB PE=1 SV=4	rl|ALBU_BOVIN|ALBU_BOVIN	69276.2	1	72	KQTALVELLK	44.3	571.86	1141.71	1142.71	-0.9818
ALB	Serum albumin OS=Bos taurus GN=ALB PE=1 SV=4	rl|ALBU_BOVIN|ALBU_BOVIN	69276.2	1	72	KQTALVELLK	54.9	571.862	1141.71	1142.71	1.153
ALB	Serum albumin OS=Bos taurus GN=ALB PE=1 SV=4	rl|ALBU_BOVIN|ALBU_BOVIN	69276.2	1	72	KQTALVELLK	73.1	571.861	1141.71	1142.71	-0.0192
ALB	Serum albumin OS=Bos taurus GN=ALB PE=1 SV=4	rl|ALBU_BOVIN|ALBU_BOVIN	69276.2	1	62	KQTALVELLK	27.2	571.86	1141.7	1142.71	-2.049
ALB	Serum albumin OS=Bos taurus GN=ALB PE=1 SV=4	rl|ALBU_BOVIN|ALBU_BOVIN	69276.2	1	62	KQTALVELLK	26.5	381.574	1141.7	1142.71	-7.157
ALB	Serum albumin OS=Bos taurus GN=ALB PE=1 SV=4	rl|ALBU_BOVIN|ALBU_BOVIN	69276.2	1	62	KQTALVELLK	27.2	381.577	1141.71	1142.71	2.531
ALB	Serum albumin OS=Bos taurus GN=ALB PE=1 SV=4	rl|ALBU_BOVIN|ALBU_BOVIN	69276.2	1	62	KQTALVELLK	49.8	1142.71	1141.71	1142.71	-0.8278
ALB	Serum albumin OS=Bos taurus GN=ALB PE=1 SV=4	rl|ALBU_BOVIN|ALBU_BOVIN	69276.2	1	62	KQTALVELLK	41.6	381.577	1141.71	1142.71	0.4569
ALB	Serum albumin OS=Bos taurus GN=ALB PE=1 SV=4	rl|ALBU_BOVIN|ALBU_BOVIN	69276.2	1	59	KQTALVELLK	24.8	381.577	1141.71	1142.71	1.402
ALB	Serum albumin OS=Bos taurus GN=ALB PE=1 SV=4	rl|ALBU_BOVIN|ALBU_BOVIN	69276.2	1	59	KQTALVELLK	25.6	381.577	1141.71	1142.71	0.5356
ALB	Serum albumin OS=Bos taurus GN=ALB PE=1 SV=4	rl|ALBU_BOVIN|ALBU_BOVIN	69276.2	1	59	KQTALVELLK	27	381.576	1141.71	1142.71	-1.538
ALB	Serum albumin OS=Bos taurus GN=ALB PE=1 SV=4	rl|ALBU_BOVIN|ALBU_BOVIN	69276.2	1	59	KQTALVELLK	29.4	571.861	1141.71	1142.71	0.5234
ALB	Serum albumin OS=Bos taurus GN=ALB PE=1 SV=4	rl|ALBU_BOVIN|ALBU_BOVIN	69276.2	1	59	KQTALVELLK	27.5	381.577	1141.71	1142.71	0.5356
ALB	Serum albumin OS=Bos taurus GN=ALB PE=1 SV=4	rl|ALBU_BOVIN|ALBU_BOVIN	69276.2	1	59	KQTALVELLK	27.7	381.577	1141.71	1142.71	0.3781
ALB	Serum albumin OS=Bos taurus GN=ALB PE=1 SV=4	rl|ALBU_BOVIN|ALBU_BOVIN	69276.2	1	59	KQTALVELLK	28.7	381.576	1141.71	1142.71	-0.5145
ALB	Serum albumin OS=Bos taurus GN=ALB PE=1 SV=4	rl|ALBU_BOVIN|ALBU_BOVIN	69276.2	1	59	KQTALVELLK	44.5	1142.72	1141.71	1142.71	1.798
ALB	Serum albumin OS=Bos taurus GN=ALB PE=1 SV=4	rl|ALBU_BOVIN|ALBU_BOVIN	69276.2	1	59	KQTALVELLK	45.5	381.575	1141.7	1142.71	-2.667
ALB	Serum albumin OS=Bos taurus GN=ALB PE=1 SV=4	rl|ALBU_BOVIN|ALBU_BOVIN	69276.2	1	59	KQTALVELLK	68.6	571.86	1141.71	1142.71	-1.192
ALB	Serum albumin OS=Bos taurus GN=ALB PE=1 SV=4	rl|ALBU_BOVIN|ALBU_BOVIN	69276.2	1	60	KQTALVELLK	22.8	381.577	1141.71	1142.71	2.058
ALB	Serum albumin OS=Bos taurus GN=ALB PE=1 SV=4	rl|ALBU_BOVIN|ALBU_BOVIN	69276.2	1	60	KQTALVELLK	23.1	381.577	1141.71	1142.71	1.665
ALB	Serum albumin OS=Bos taurus GN=ALB PE=1 SV=4	rl|ALBU_BOVIN|ALBU_BOVIN	69276.2	1	60	KQTALVELLK	27.2	381.577	1141.71	1142.71	0.2993
ALB	Serum albumin OS=Bos taurus GN=ALB PE=1 SV=4	rl|ALBU_BOVIN|ALBU_BOVIN	69276.2	1	60	KQTALVELLK	39.8	1142.71	1141.71	1142.71	-1.878
ALB	Serum albumin OS=Bos taurus GN=ALB PE=1 SV=4	rl|ALBU_BOVIN|ALBU_BOVIN	69276.2	1	60	KQTALVELLK	38.6	381.575	1141.7	1142.71	-2.352
ALB	Serum albumin OS=Bos taurus GN=ALB PE=1 SV=4	rl|ALBU_BOVIN|ALBU_BOVIN	69276.2	1	60	KQTALVELLK	48.8	571.861	1141.71	1142.71	-0.2292
ALB	Serum albumin OS=Bos taurus GN=ALB PE=1 SV=4	rl|ALBU_BOVIN|ALBU_BOVIN	69276.2	1	60	KQTALVELLK	56.1	381.576	1141.71	1142.71	-0.9083
ALB	Serum albumin OS=Bos taurus GN=ALB PE=1 SV=4	rl|ALBU_BOVIN|ALBU_BOVIN	69276.2	1	21	KVPQVSTPTLVEVSR	37.2	547.318	1638.93	1639.94	0.7391
ALB	Serum albumin OS=Bos taurus GN=ALB PE=1 SV=4	rl|ALBU_BOVIN|ALBU_BOVIN	69276.2	1	21	KVPQVSTPTLVEVSR	47.4	820.475	1638.94	1639.94	2.792
ALB	Serum albumin OS=Bos taurus GN=ALB PE=1 SV=4	rl|ALBU_BOVIN|ALBU_BOVIN	69276.2	1	20	KVPQVSTPTLVEVSR	47.8	820.473	1638.93	1639.94	0.7915
ALB	Serum albumin OS=Bos taurus GN=ALB PE=1 SV=4	rl|ALBU_BOVIN|ALBU_BOVIN	69276.2	1	20	KVPQVSTPTLVEVSR	59	547.317	1638.93	1639.94	-0.267
ALB	Serum albumin OS=Bos taurus GN=ALB PE=1 SV=4	rl|ALBU_BOVIN|ALBU_BOVIN	69276.2	1	12	KVPQVSTPTLVEVSR	46.6	820.473	1638.93	1639.94	0.7915
ALB	Serum albumin OS=Bos taurus GN=ALB PE=1 SV=4	rl|ALBU_BOVIN|ALBU_BOVIN	69276.2	1	12	KVPQVSTPTLVEVSR	63.2	547.318	1638.93	1639.94	0.8488
ALB	Serum albumin OS=Bos taurus GN=ALB PE=1 SV=4	rl|ALBU_BOVIN|ALBU_BOVIN	69276.2	1	10	KVPQVSTPTLVEVSR	59.8	820.471	1638.93	1639.94	-1.599
ALB	Serum albumin OS=Bos taurus GN=ALB PE=1 SV=4	rl|ALBU_BOVIN|ALBU_BOVIN	69276.2	1	23	KVPQVSTPTLVEVSR	47.5	820.473	1638.93	1639.94	0.2671
ALB	Serum albumin OS=Bos taurus GN=ALB PE=1 SV=4	rl|ALBU_BOVIN|ALBU_BOVIN	69276.2	1	20	KVPQVSTPTLVEVSR	58.3	820.471	1638.93	1639.94	-1.892
ALB	Serum albumin OS=Bos taurus GN=ALB PE=1 SV=4	rl|ALBU_BOVIN|ALBU_BOVIN	69276.2	1	12	KVPQVSTPTLVEVSR	74.8	820.474	1638.93	1639.94	1.304
ALB	Serum albumin OS=Bos taurus GN=ALB PE=1 SV=4	rl|ALBU_BOVIN|ALBU_BOVIN	69276.2	1	68	KVPQVSTPTLVEVSR	23.5	547.318	1638.93	1639.94	1.196
ALB	Serum albumin OS=Bos taurus GN=ALB PE=1 SV=4	rl|ALBU_BOVIN|ALBU_BOVIN	69276.2	1	68	KVPQVSTPTLVEVSR	25.9	547.318	1638.93	1639.94	0.7391
ALB	Serum albumin OS=Bos taurus GN=ALB PE=1 SV=4	rl|ALBU_BOVIN|ALBU_BOVIN	69276.2	1	68	KVPQVSTPTLVEVSR	27	547.317	1638.93	1639.94	-0.5963
ALB	Serum albumin OS=Bos taurus GN=ALB PE=1 SV=4	rl|ALBU_BOVIN|ALBU_BOVIN	69276.2	1	68	KVPQVSTPTLVEVSR	30.9	547.318	1638.93	1639.94	1.306
ALB	Serum albumin OS=Bos taurus GN=ALB PE=1 SV=4	rl|ALBU_BOVIN|ALBU_BOVIN	69276.2	1	68	KVPQVSTPTLVEVSR	31.9	547.317	1638.93	1639.94	0.06223
ALB	Serum albumin OS=Bos taurus GN=ALB PE=1 SV=4	rl|ALBU_BOVIN|ALBU_BOVIN	69276.2	1	68	KVPQVSTPTLVEVSR	70.3	820.473	1638.93	1639.94	0.9379
ALB	Serum albumin OS=Bos taurus GN=ALB PE=1 SV=4	rl|ALBU_BOVIN|ALBU_BOVIN	69276.2	1	68	KVPQVSTPTLVEVSR	72.5	547.317	1638.93	1639.94	-1.273
ALB	Serum albumin OS=Bos taurus GN=ALB PE=1 SV=4	rl|ALBU_BOVIN|ALBU_BOVIN	69276.2	1	63	KVPQVSTPTLVEVSR	22.4	547.316	1638.93	1639.94	-2.609
ALB	Serum albumin OS=Bos taurus GN=ALB PE=1 SV=4	rl|ALBU_BOVIN|ALBU_BOVIN	69276.2	1	63	KVPQVSTPTLVEVSR	25.8	547.317	1638.93	1639.94	-1.054
ALB	Serum albumin OS=Bos taurus GN=ALB PE=1 SV=4	rl|ALBU_BOVIN|ALBU_BOVIN	69276.2	1	63	KVPQVSTPTLVEVSR	45.7	820.472	1638.93	1639.94	-0.3305
ALB	Serum albumin OS=Bos taurus GN=ALB PE=1 SV=4	rl|ALBU_BOVIN|ALBU_BOVIN	69276.2	1	63	KVPQVSTPTLVEVSR	57.4	1639.92	1638.92	1639.94	-8.443
ALB	Serum albumin OS=Bos taurus GN=ALB PE=1 SV=4	rl|ALBU_BOVIN|ALBU_BOVIN	69276.2	1	63	KVPQVSTPTLVEVSR	63.9	547.317	1638.93	1639.94	-1.383
ALB	Serum albumin OS=Bos taurus GN=ALB PE=1 SV=4	rl|ALBU_BOVIN|ALBU_BOVIN	69276.2	1	67	KVPQVSTPTLVEVSR	22.2	547.319	1638.93	1639.94	2.422
ALB	Serum albumin OS=Bos taurus GN=ALB PE=1 SV=4	rl|ALBU_BOVIN|ALBU_BOVIN	69276.2	1	67	KVPQVSTPTLVEVSR	23	547.318	1638.93	1639.94	0.5196
ALB	Serum albumin OS=Bos taurus GN=ALB PE=1 SV=4	rl|ALBU_BOVIN|ALBU_BOVIN	69276.2	1	67	KVPQVSTPTLVEVSR	26	547.319	1638.93	1639.94	2.075
ALB	Serum albumin OS=Bos taurus GN=ALB PE=1 SV=4	rl|ALBU_BOVIN|ALBU_BOVIN	69276.2	1	67	KVPQVSTPTLVEVSR	26.8	547.316	1638.93	1639.94	-2.279
ALB	Serum albumin OS=Bos taurus GN=ALB PE=1 SV=4	rl|ALBU_BOVIN|ALBU_BOVIN	69276.2	1	67	KVPQVSTPTLVEVSR	24	547.317	1638.93	1639.94	-0.267
ALB	Serum albumin OS=Bos taurus GN=ALB PE=1 SV=4	rl|ALBU_BOVIN|ALBU_BOVIN	69276.2	1	67	KVPQVSTPTLVEVSR	24.1	547.318	1638.93	1639.94	0.3
ALB	Serum albumin OS=Bos taurus GN=ALB PE=1 SV=4	rl|ALBU_BOVIN|ALBU_BOVIN	69276.2	1	67	KVPQVSTPTLVEVSR	26.4	547.318	1638.93	1639.94	1.745
ALB	Serum albumin OS=Bos taurus GN=ALB PE=1 SV=4	rl|ALBU_BOVIN|ALBU_BOVIN	69276.2	1	67	KVPQVSTPTLVEVSR	28.3	547.318	1638.93	1639.94	0.9586
ALB	Serum albumin OS=Bos taurus GN=ALB PE=1 SV=4	rl|ALBU_BOVIN|ALBU_BOVIN	69276.2	1	67	KVPQVSTPTLVEVSR	30.2	1639.93	1638.92	1639.94	-4.723
ALB	Serum albumin OS=Bos taurus GN=ALB PE=1 SV=4	rl|ALBU_BOVIN|ALBU_BOVIN	69276.2	1	67	KVPQVSTPTLVEVSR	30.6	547.318	1638.93	1639.94	0.5196
ALB	Serum albumin OS=Bos taurus GN=ALB PE=1 SV=4	rl|ALBU_BOVIN|ALBU_BOVIN	69276.2	1	67	KVPQVSTPTLVEVSR	30.8	547.317	1638.93	1639.94	-0.267
ALB	Serum albumin OS=Bos taurus GN=ALB PE=1 SV=4	rl|ALBU_BOVIN|ALBU_BOVIN	69276.2	1	67	KVPQVSTPTLVEVSR	32.7	547.319	1638.93	1639.94	2.312
ALB	Serum albumin OS=Bos taurus GN=ALB PE=1 SV=4	rl|ALBU_BOVIN|ALBU_BOVIN	69276.2	1	67	KVPQVSTPTLVEVSR	35.5	547.317	1638.93	1639.94	-1.712
ALB	Serum albumin OS=Bos taurus GN=ALB PE=1 SV=4	rl|ALBU_BOVIN|ALBU_BOVIN	69276.2	1	67	KVPQVSTPTLVEVSR	36	547.317	1638.93	1639.94	-0.1573
ALB	Serum albumin OS=Bos taurus GN=ALB PE=1 SV=4	rl|ALBU_BOVIN|ALBU_BOVIN	69276.2	1	67	KVPQVSTPTLVEVSR	36.7	547.319	1638.94	1639.94	3.757
ALB	Serum albumin OS=Bos taurus GN=ALB PE=1 SV=4	rl|ALBU_BOVIN|ALBU_BOVIN	69276.2	1	67	KVPQVSTPTLVEVSR	38.8	547.318	1638.93	1639.94	0.5196
ALB	Serum albumin OS=Bos taurus GN=ALB PE=1 SV=4	rl|ALBU_BOVIN|ALBU_BOVIN	69276.2	1	67	KVPQVSTPTLVEVSR	53	820.474	1638.93	1639.94	1.535
ALB	Serum albumin OS=Bos taurus GN=ALB PE=1 SV=4	rl|ALBU_BOVIN|ALBU_BOVIN	69276.2	1	67	KVPQVSTPTLVEVSR	61	820.473	1638.93	1639.94	0.633
ALB	Serum albumin OS=Bos taurus GN=ALB PE=1 SV=4	rl|ALBU_BOVIN|ALBU_BOVIN	69276.2	1	67	KVPQVSTPTLVEVSR	59.3	547.317	1638.93	1639.94	-0.3768
ALB	Serum albumin OS=Bos taurus GN=ALB PE=1 SV=4	rl|ALBU_BOVIN|ALBU_BOVIN	69276.2	1	72	KVPQVSTPTLVEVSR	26.3	547.315	1638.92	1639.94	-4.621
ALB	Serum albumin OS=Bos taurus GN=ALB PE=1 SV=4	rl|ALBU_BOVIN|ALBU_BOVIN	69276.2	1	72	KVPQVSTPTLVEVSR	24	547.315	1638.92	1639.94	-4.84
ALB	Serum albumin OS=Bos taurus GN=ALB PE=1 SV=4	rl|ALBU_BOVIN|ALBU_BOVIN	69276.2	1	72	KVPQVSTPTLVEVSR	24	547.318	1638.93	1639.94	1.196
ALB	Serum albumin OS=Bos taurus GN=ALB PE=1 SV=4	rl|ALBU_BOVIN|ALBU_BOVIN	69276.2	1	72	KVPQVSTPTLVEVSR	26	547.318	1638.93	1639.94	1.526
ALB	Serum albumin OS=Bos taurus GN=ALB PE=1 SV=4	rl|ALBU_BOVIN|ALBU_BOVIN	69276.2	1	72	KVPQVSTPTLVEVSR	27	547.316	1638.93	1639.94	-2.17
ALB	Serum albumin OS=Bos taurus GN=ALB PE=1 SV=4	rl|ALBU_BOVIN|ALBU_BOVIN	69276.2	1	72	KVPQVSTPTLVEVSR	27.3	547.316	1638.93	1639.94	-2.042
ALB	Serum albumin OS=Bos taurus GN=ALB PE=1 SV=4	rl|ALBU_BOVIN|ALBU_BOVIN	69276.2	1	72	KVPQVSTPTLVEVSR	29	547.319	1638.94	1639.94	3.19
ALB	Serum albumin OS=Bos taurus GN=ALB PE=1 SV=4	rl|ALBU_BOVIN|ALBU_BOVIN	69276.2	1	72	KVPQVSTPTLVEVSR	29.5	547.318	1638.93	1639.94	0.7391
ALB	Serum albumin OS=Bos taurus GN=ALB PE=1 SV=4	rl|ALBU_BOVIN|ALBU_BOVIN	69276.2	1	72	KVPQVSTPTLVEVSR	30.1	547.314	1638.92	1639.94	-6.414
ALB	Serum albumin OS=Bos taurus GN=ALB PE=1 SV=4	rl|ALBU_BOVIN|ALBU_BOVIN	69276.2	1	72	KVPQVSTPTLVEVSR	29.4	547.321	1638.94	1639.94	6.428
ALB	Serum albumin OS=Bos taurus GN=ALB PE=1 SV=4	rl|ALBU_BOVIN|ALBU_BOVIN	69276.2	1	72	KVPQVSTPTLVEVSR	30.9	547.318	1638.93	1639.94	1.745
ALB	Serum albumin OS=Bos taurus GN=ALB PE=1 SV=4	rl|ALBU_BOVIN|ALBU_BOVIN	69276.2	1	72	KVPQVSTPTLVEVSR	32.1	547.318	1638.93	1639.94	0.9586
ALB	Serum albumin OS=Bos taurus GN=ALB PE=1 SV=4	rl|ALBU_BOVIN|ALBU_BOVIN	69276.2	1	72	KVPQVSTPTLVEVSR	40.9	1639.95	1638.94	1639.94	6.801
ALB	Serum albumin OS=Bos taurus GN=ALB PE=1 SV=4	rl|ALBU_BOVIN|ALBU_BOVIN	69276.2	1	72	KVPQVSTPTLVEVSR	36.7	547.318	1638.93	1639.94	0.3
ALB	Serum albumin OS=Bos taurus GN=ALB PE=1 SV=4	rl|ALBU_BOVIN|ALBU_BOVIN	69276.2	1	72	KVPQVSTPTLVEVSR	43	547.318	1638.93	1639.94	0.3
ALB	Serum albumin OS=Bos taurus GN=ALB PE=1 SV=4	rl|ALBU_BOVIN|ALBU_BOVIN	69276.2	1	72	KVPQVSTPTLVEVSR	68.5	547.316	1638.93	1639.94	-2.389
ALB	Serum albumin OS=Bos taurus GN=ALB PE=1 SV=4	rl|ALBU_BOVIN|ALBU_BOVIN	69276.2	1	72	KVPQVSTPTLVEVSR	74.3	820.475	1638.94	1639.94	3.316
ALB	Serum albumin OS=Bos taurus GN=ALB PE=1 SV=4	rl|ALBU_BOVIN|ALBU_BOVIN	69276.2	1	72	KVPQVSTPTLVEVSR	77.5	820.472	1638.93	1639.94	-0.55
ALB	Serum albumin OS=Bos taurus GN=ALB PE=1 SV=4	rl|ALBU_BOVIN|ALBU_BOVIN	69276.2	1	72	KVPQVSTPTLVEVSR	22.7	547.317	1638.93	1639.94	-0.1573
ALB	Serum albumin OS=Bos taurus GN=ALB PE=1 SV=4	rl|ALBU_BOVIN|ALBU_BOVIN	69276.2	1	72	KVPQVSTPTLVEVSR	23.8	547.318	1638.93	1639.94	0.5196
ALB	Serum albumin OS=Bos taurus GN=ALB PE=1 SV=4	rl|ALBU_BOVIN|ALBU_BOVIN	69276.2	1	72	KVPQVSTPTLVEVSR	24.7	547.318	1638.93	1639.94	0.9586
ALB	Serum albumin OS=Bos taurus GN=ALB PE=1 SV=4	rl|ALBU_BOVIN|ALBU_BOVIN	69276.2	1	72	KVPQVSTPTLVEVSR	25.9	547.317	1638.93	1639.94	0.06223
ALB	Serum albumin OS=Bos taurus GN=ALB PE=1 SV=4	rl|ALBU_BOVIN|ALBU_BOVIN	69276.2	1	72	KVPQVSTPTLVEVSR	26.3	547.318	1638.93	1639.94	0.8488
ALB	Serum albumin OS=Bos taurus GN=ALB PE=1 SV=4	rl|ALBU_BOVIN|ALBU_BOVIN	69276.2	1	72	KVPQVSTPTLVEVSR	26.7	547.317	1638.93	1639.94	-0.7061
ALB	Serum albumin OS=Bos taurus GN=ALB PE=1 SV=4	rl|ALBU_BOVIN|ALBU_BOVIN	69276.2	1	72	KVPQVSTPTLVEVSR	26.6	547.319	1638.93	1639.94	2.422
ALB	Serum albumin OS=Bos taurus GN=ALB PE=1 SV=4	rl|ALBU_BOVIN|ALBU_BOVIN	69276.2	1	72	KVPQVSTPTLVEVSR	27.4	547.316	1638.92	1639.94	-3.615
ALB	Serum albumin OS=Bos taurus GN=ALB PE=1 SV=4	rl|ALBU_BOVIN|ALBU_BOVIN	69276.2	1	72	KVPQVSTPTLVEVSR	27.5	547.319	1638.94	1639.94	3.538
ALB	Serum albumin OS=Bos taurus GN=ALB PE=1 SV=4	rl|ALBU_BOVIN|ALBU_BOVIN	69276.2	1	72	KVPQVSTPTLVEVSR	35.5	547.316	1638.93	1639.94	-2.17
ALB	Serum albumin OS=Bos taurus GN=ALB PE=1 SV=4	rl|ALBU_BOVIN|ALBU_BOVIN	69276.2	1	72	KVPQVSTPTLVEVSR	64.4	820.473	1638.93	1639.94	0.8647
ALB	Serum albumin OS=Bos taurus GN=ALB PE=1 SV=4	rl|ALBU_BOVIN|ALBU_BOVIN	69276.2	1	72	KVPQVSTPTLVEVSR	80.6	820.473	1638.93	1639.94	1.084
ALB	Serum albumin OS=Bos taurus GN=ALB PE=1 SV=4	rl|ALBU_BOVIN|ALBU_BOVIN	69276.2	1	72	KVPQVSTPTLVEVSR	81.5	547.317	1638.93	1639.94	-0.5963
ALB	Serum albumin OS=Bos taurus GN=ALB PE=1 SV=4	rl|ALBU_BOVIN|ALBU_BOVIN	69276.2	1	62	KVPQVSTPTLVEVSR	22.7	547.318	1638.93	1639.94	1.855
ALB	Serum albumin OS=Bos taurus GN=ALB PE=1 SV=4	rl|ALBU_BOVIN|ALBU_BOVIN	69276.2	1	62	KVPQVSTPTLVEVSR	23	547.319	1638.93	1639.94	2.312
ALB	Serum albumin OS=Bos taurus GN=ALB PE=1 SV=4	rl|ALBU_BOVIN|ALBU_BOVIN	69276.2	1	62	KVPQVSTPTLVEVSR	23.7	547.316	1638.93	1639.94	-1.932
ALB	Serum albumin OS=Bos taurus GN=ALB PE=1 SV=4	rl|ALBU_BOVIN|ALBU_BOVIN	69276.2	1	62	KVPQVSTPTLVEVSR	23.8	547.319	1638.94	1639.94	3.428
ALB	Serum albumin OS=Bos taurus GN=ALB PE=1 SV=4	rl|ALBU_BOVIN|ALBU_BOVIN	69276.2	1	62	KVPQVSTPTLVEVSR	24.2	547.317	1638.93	1639.94	-0.1573
ALB	Serum albumin OS=Bos taurus GN=ALB PE=1 SV=4	rl|ALBU_BOVIN|ALBU_BOVIN	69276.2	1	62	KVPQVSTPTLVEVSR	24.5	547.316	1638.93	1639.94	-3.048
ALB	Serum albumin OS=Bos taurus GN=ALB PE=1 SV=4	rl|ALBU_BOVIN|ALBU_BOVIN	69276.2	1	62	KVPQVSTPTLVEVSR	25.2	547.317	1638.93	1639.94	-1.493
ALB	Serum albumin OS=Bos taurus GN=ALB PE=1 SV=4	rl|ALBU_BOVIN|ALBU_BOVIN	69276.2	1	62	KVPQVSTPTLVEVSR	25.8	547.316	1638.93	1639.94	-1.932
ALB	Serum albumin OS=Bos taurus GN=ALB PE=1 SV=4	rl|ALBU_BOVIN|ALBU_BOVIN	69276.2	1	62	KVPQVSTPTLVEVSR	25.9	547.316	1638.93	1639.94	-1.932
ALB	Serum albumin OS=Bos taurus GN=ALB PE=1 SV=4	rl|ALBU_BOVIN|ALBU_BOVIN	69276.2	1	62	KVPQVSTPTLVEVSR	27.3	547.317	1638.93	1639.94	-1.163
ALB	Serum albumin OS=Bos taurus GN=ALB PE=1 SV=4	rl|ALBU_BOVIN|ALBU_BOVIN	69276.2	1	62	KVPQVSTPTLVEVSR	29.5	547.319	1638.94	1639.94	3.757
ALB	Serum albumin OS=Bos taurus GN=ALB PE=1 SV=4	rl|ALBU_BOVIN|ALBU_BOVIN	69276.2	1	62	KVPQVSTPTLVEVSR	30	547.317	1638.93	1639.94	-0.04753
ALB	Serum albumin OS=Bos taurus GN=ALB PE=1 SV=4	rl|ALBU_BOVIN|ALBU_BOVIN	69276.2	1	62	KVPQVSTPTLVEVSR	33.3	547.314	1638.92	1639.94	-6.853
ALB	Serum albumin OS=Bos taurus GN=ALB PE=1 SV=4	rl|ALBU_BOVIN|ALBU_BOVIN	69276.2	1	62	KVPQVSTPTLVEVSR	31.3	547.316	1638.92	1639.94	-3.615
ALB	Serum albumin OS=Bos taurus GN=ALB PE=1 SV=4	rl|ALBU_BOVIN|ALBU_BOVIN	69276.2	1	62	KVPQVSTPTLVEVSR	36	547.316	1638.93	1639.94	-3.285
ALB	Serum albumin OS=Bos taurus GN=ALB PE=1 SV=4	rl|ALBU_BOVIN|ALBU_BOVIN	69276.2	1	62	KVPQVSTPTLVEVSR	58.6	820.472	1638.93	1639.94	-0.4036
ALB	Serum albumin OS=Bos taurus GN=ALB PE=1 SV=4	rl|ALBU_BOVIN|ALBU_BOVIN	69276.2	1	62	KVPQVSTPTLVEVSR	64.2	547.316	1638.93	1639.94	-2.17
ALB	Serum albumin OS=Bos taurus GN=ALB PE=1 SV=4	rl|ALBU_BOVIN|ALBU_BOVIN	69276.2	1	62	KVPQVSTPTLVEVSR	64.2	547.317	1638.93	1639.94	0.06223
ALB	Serum albumin OS=Bos taurus GN=ALB PE=1 SV=4	rl|ALBU_BOVIN|ALBU_BOVIN	69276.2	1	62	KVPQVSTPTLVEVSR	86.4	820.472	1638.93	1639.94	-0.2573
ALB	Serum albumin OS=Bos taurus GN=ALB PE=1 SV=4	rl|ALBU_BOVIN|ALBU_BOVIN	69276.2	1	59	KVPQVSTPTLVEVSR	23.1	547.316	1638.93	1639.94	-2.042
ALB	Serum albumin OS=Bos taurus GN=ALB PE=1 SV=4	rl|ALBU_BOVIN|ALBU_BOVIN	69276.2	1	59	KVPQVSTPTLVEVSR	23.2	547.318	1638.93	1639.94	1.745
ALB	Serum albumin OS=Bos taurus GN=ALB PE=1 SV=4	rl|ALBU_BOVIN|ALBU_BOVIN	69276.2	1	59	KVPQVSTPTLVEVSR	23.8	547.318	1638.93	1639.94	0.1903
ALB	Serum albumin OS=Bos taurus GN=ALB PE=1 SV=4	rl|ALBU_BOVIN|ALBU_BOVIN	69276.2	1	59	KVPQVSTPTLVEVSR	23.8	547.319	1638.93	1639.94	2.312
ALB	Serum albumin OS=Bos taurus GN=ALB PE=1 SV=4	rl|ALBU_BOVIN|ALBU_BOVIN	69276.2	1	59	KVPQVSTPTLVEVSR	27.6	547.319	1638.93	1639.94	2.422
ALB	Serum albumin OS=Bos taurus GN=ALB PE=1 SV=4	rl|ALBU_BOVIN|ALBU_BOVIN	69276.2	1	59	KVPQVSTPTLVEVSR	31.2	547.319	1638.93	1639.94	2.312
ALB	Serum albumin OS=Bos taurus GN=ALB PE=1 SV=4	rl|ALBU_BOVIN|ALBU_BOVIN	69276.2	1	59	KVPQVSTPTLVEVSR	50.7	820.471	1638.93	1639.94	-2.343
ALB	Serum albumin OS=Bos taurus GN=ALB PE=1 SV=4	rl|ALBU_BOVIN|ALBU_BOVIN	69276.2	1	59	KVPQVSTPTLVEVSR	65.7	547.317	1638.93	1639.94	-0.7061
ALB	Serum albumin OS=Bos taurus GN=ALB PE=1 SV=4	rl|ALBU_BOVIN|ALBU_BOVIN	69276.2	1	59	KVPQVSTPTLVEVSR	86.3	820.473	1638.93	1639.94	0.5598
ALB	Serum albumin OS=Bos taurus GN=ALB PE=1 SV=4	rl|ALBU_BOVIN|ALBU_BOVIN	69276.2	1	60	KVPQVSTPTLVEVSR	21.7	547.318	1638.93	1639.94	0.1903
ALB	Serum albumin OS=Bos taurus GN=ALB PE=1 SV=4	rl|ALBU_BOVIN|ALBU_BOVIN	69276.2	1	60	KVPQVSTPTLVEVSR	22.8	547.314	1638.92	1639.94	-5.517
ALB	Serum albumin OS=Bos taurus GN=ALB PE=1 SV=4	rl|ALBU_BOVIN|ALBU_BOVIN	69276.2	1	60	KVPQVSTPTLVEVSR	22.5	547.318	1638.93	1639.94	1.306
ALB	Serum albumin OS=Bos taurus GN=ALB PE=1 SV=4	rl|ALBU_BOVIN|ALBU_BOVIN	69276.2	1	60	KVPQVSTPTLVEVSR	27	547.31	1638.91	1639.94	-13.88
ALB	Serum albumin OS=Bos taurus GN=ALB PE=1 SV=4	rl|ALBU_BOVIN|ALBU_BOVIN	69276.2	1	60	KVPQVSTPTLVEVSR	25.2	547.317	1638.93	1639.94	-1.273
ALB	Serum albumin OS=Bos taurus GN=ALB PE=1 SV=4	rl|ALBU_BOVIN|ALBU_BOVIN	69276.2	1	60	KVPQVSTPTLVEVSR	26.2	547.316	1638.93	1639.94	-2.17
ALB	Serum albumin OS=Bos taurus GN=ALB PE=1 SV=4	rl|ALBU_BOVIN|ALBU_BOVIN	69276.2	1	60	KVPQVSTPTLVEVSR	26.8	547.318	1638.93	1639.94	1.196
ALB	Serum albumin OS=Bos taurus GN=ALB PE=1 SV=4	rl|ALBU_BOVIN|ALBU_BOVIN	69276.2	1	60	KVPQVSTPTLVEVSR	28.3	547.317	1638.93	1639.94	-1.493
ALB	Serum albumin OS=Bos taurus GN=ALB PE=1 SV=4	rl|ALBU_BOVIN|ALBU_BOVIN	69276.2	1	60	KVPQVSTPTLVEVSR	29.4	547.317	1638.93	1639.94	-1.054
ALB	Serum albumin OS=Bos taurus GN=ALB PE=1 SV=4	rl|ALBU_BOVIN|ALBU_BOVIN	69276.2	1	60	KVPQVSTPTLVEVSR	32.9	547.318	1638.93	1639.94	1.196
ALB	Serum albumin OS=Bos taurus GN=ALB PE=1 SV=4	rl|ALBU_BOVIN|ALBU_BOVIN	69276.2	1	60	KVPQVSTPTLVEVSR	51.2	820.477	1638.94	1639.94	4.95
ALB	Serum albumin OS=Bos taurus GN=ALB PE=1 SV=4	rl|ALBU_BOVIN|ALBU_BOVIN	69276.2	1	60	KVPQVSTPTLVEVSR	64.4	820.472	1638.93	1639.94	-0.03777
ALB	Serum albumin OS=Bos taurus GN=ALB PE=1 SV=4	rl|ALBU_BOVIN|ALBU_BOVIN	69276.2	1	60	KVPQVSTPTLVEVSR	70.1	820.475	1638.93	1639.94	2.572
ALB	Serum albumin OS=Bos taurus GN=ALB PE=1 SV=4	rl|ALBU_BOVIN|ALBU_BOVIN	69276.2	1	68	LAKEYEATLEEccAK	22.7	605.61	1813.81	1814.83	-7.68	c12: Carbamidomethyl (+57.02), c13: Carbamidomethyl (+57.02)
ALB	Serum albumin OS=Bos taurus GN=ALB PE=1 SV=4	rl|ALBU_BOVIN|ALBU_BOVIN	69276.2	1	68	LAKEYEATLEEccAK	45.8	907.916	1813.82	1814.83	-2.597	c12: Carbamidomethyl (+57.02), c13: Carbamidomethyl (+57.02)
ALB	Serum albumin OS=Bos taurus GN=ALB PE=1 SV=4	rl|ALBU_BOVIN|ALBU_BOVIN	69276.2	1	63	LAKEYEATLEEccAK	49.9	907.917	1813.82	1814.83	-1.649	c12: Carbamidomethyl (+57.02), c13: Carbamidomethyl (+57.02)
ALB	Serum albumin OS=Bos taurus GN=ALB PE=1 SV=4	rl|ALBU_BOVIN|ALBU_BOVIN	69276.2	1	67	LAKEYEATLEEccAK	51.1	907.921	1813.83	1814.83	2.781	c12: Carbamidomethyl (+57.02), c13: Carbamidomethyl (+57.02)
ALB	Serum albumin OS=Bos taurus GN=ALB PE=1 SV=4	rl|ALBU_BOVIN|ALBU_BOVIN	69276.2	1	72	LAKEYEATLEEccAK	44	907.911	1813.81	1814.83	-8.779	c12: Carbamidomethyl (+57.02), c13: Carbamidomethyl (+57.02)
ALB	Serum albumin OS=Bos taurus GN=ALB PE=1 SV=4	rl|ALBU_BOVIN|ALBU_BOVIN	69276.2	1	72	LAKEYEATLEEccAK	51.5	907.912	1813.81	1814.83	-7.776	c12: Carbamidomethyl (+57.02), c13: Carbamidomethyl (+57.02)
ALB	Serum albumin OS=Bos taurus GN=ALB PE=1 SV=4	rl|ALBU_BOVIN|ALBU_BOVIN	69276.2	1	62	LAKEYEATLEEccAK	32.6	907.927	1813.84	1814.83	9.041	c12: Carbamidomethyl (+57.02), c13: Carbamidomethyl (+57.02)
ALB	Serum albumin OS=Bos taurus GN=ALB PE=1 SV=4	rl|ALBU_BOVIN|ALBU_BOVIN	69276.2	1	62	LAKEYEATLEEccAK	35.7	907.914	1813.81	1814.83	-5.627	c12: Carbamidomethyl (+57.02), c13: Carbamidomethyl (+57.02)
ALB	Serum albumin OS=Bos taurus GN=ALB PE=1 SV=4	rl|ALBU_BOVIN|ALBU_BOVIN	69276.2	1	68	LAKEYEATLEEccAKDDPHAcYSTVFDK	56.1	1117.49	3349.46	3350.47	0.8972	c12: Carbamidomethyl (+57.02), c13: Carbamidomethyl (+57.02), c21: Carbamidomethyl (+57.02)
ALB	Serum albumin OS=Bos taurus GN=ALB PE=1 SV=4	rl|ALBU_BOVIN|ALBU_BOVIN	69276.2	1	72	LAKEYEATLEEccAKDDPHAcYSTVFDK	82.3	1117.49	3349.46	3350.47	-0.8936	c12: Carbamidomethyl (+57.02), c13: Carbamidomethyl (+57.02), c21: Carbamidomethyl (+57.02)
ALB	Serum albumin OS=Bos taurus GN=ALB PE=1 SV=4	rl|ALBU_BOVIN|ALBU_BOVIN	69276.2	1	62	LAKEYEATLEEccAKDDPHAcYSTVFDK	75.7	1117.5	3349.47	3350.47	3.494	c12: Carbamidomethyl (+57.02), c13: Carbamidomethyl (+57.02), c21: Carbamidomethyl (+57.02)
ALB	Serum albumin OS=Bos taurus GN=ALB PE=1 SV=4	rl|ALBU_BOVIN|ALBU_BOVIN	69276.2	1	59	LAKEYEATLEEccAKDDPHAcYSTVFDK	75.2	1117.49	3349.46	3350.47	0.1809	c12: Carbamidomethyl (+57.02), c13: Carbamidomethyl (+57.02), c21: Carbamidomethyl (+57.02)
ALB	Serum albumin OS=Bos taurus GN=ALB PE=1 SV=4	rl|ALBU_BOVIN|ALBU_BOVIN	69276.2	1	13	LcVLHEK	24.2	449.744	897.473	898.482	-1.7	c2: Carbamidomethyl (+57.02)
ALB	Serum albumin OS=Bos taurus GN=ALB PE=1 SV=4	rl|ALBU_BOVIN|ALBU_BOVIN	69276.2	1	68	LcVLHEK	29.1	449.744	897.473	898.482	-1.143	c2: Carbamidomethyl (+57.02)
ALB	Serum albumin OS=Bos taurus GN=ALB PE=1 SV=4	rl|ALBU_BOVIN|ALBU_BOVIN	69276.2	1	68	LcVLHEK	50	449.745	897.474	898.482	0.0142	c2: Carbamidomethyl (+57.02)
ALB	Serum albumin OS=Bos taurus GN=ALB PE=1 SV=4	rl|ALBU_BOVIN|ALBU_BOVIN	69276.2	1	63	LcVLHEK	41	449.744	897.474	898.482	-0.6091	c2: Carbamidomethyl (+57.02)
ALB	Serum albumin OS=Bos taurus GN=ALB PE=1 SV=4	rl|ALBU_BOVIN|ALBU_BOVIN	69276.2	1	63	LcVLHEK	50	449.744	897.473	898.482	-1.433	c2: Carbamidomethyl (+57.02)
ALB	Serum albumin OS=Bos taurus GN=ALB PE=1 SV=4	rl|ALBU_BOVIN|ALBU_BOVIN	69276.2	1	67	LcVLHEK	29.2	449.743	897.472	898.482	-2.924	c2: Carbamidomethyl (+57.02)
ALB	Serum albumin OS=Bos taurus GN=ALB PE=1 SV=4	rl|ALBU_BOVIN|ALBU_BOVIN	69276.2	1	67	LcVLHEK	47.1	449.744	897.474	898.482	-0.1416	c2: Carbamidomethyl (+57.02)
ALB	Serum albumin OS=Bos taurus GN=ALB PE=1 SV=4	rl|ALBU_BOVIN|ALBU_BOVIN	69276.2	1	72	LcVLHEK	26	449.745	897.476	898.482	1.305	c2: Carbamidomethyl (+57.02)
ALB	Serum albumin OS=Bos taurus GN=ALB PE=1 SV=4	rl|ALBU_BOVIN|ALBU_BOVIN	69276.2	1	72	LcVLHEK	44.9	449.744	897.474	898.482	-0.1416	c2: Carbamidomethyl (+57.02)
ALB	Serum albumin OS=Bos taurus GN=ALB PE=1 SV=4	rl|ALBU_BOVIN|ALBU_BOVIN	69276.2	1	62	LcVLHEK	45	449.744	897.474	898.482	-0.2084	c2: Carbamidomethyl (+57.02)
ALB	Serum albumin OS=Bos taurus GN=ALB PE=1 SV=4	rl|ALBU_BOVIN|ALBU_BOVIN	69276.2	1	59	LcVLHEK	35	449.744	897.473	898.482	-0.943	c2: Carbamidomethyl (+57.02)
ALB	Serum albumin OS=Bos taurus GN=ALB PE=1 SV=4	rl|ALBU_BOVIN|ALBU_BOVIN	69276.2	1	59	LcVLHEK	38.9	449.744	897.474	898.482	-0.1416	c2: Carbamidomethyl (+57.02)
ALB	Serum albumin OS=Bos taurus GN=ALB PE=1 SV=4	rl|ALBU_BOVIN|ALBU_BOVIN	69276.2	1	59	LcVLHEK	47	449.745	897.475	898.482	0.5484	c2: Carbamidomethyl (+57.02)
ALB	Serum albumin OS=Bos taurus GN=ALB PE=1 SV=4	rl|ALBU_BOVIN|ALBU_BOVIN	69276.2	1	60	LcVLHEK	35	449.745	897.476	898.482	2.173	c2: Carbamidomethyl (+57.02)
ALB	Serum albumin OS=Bos taurus GN=ALB PE=1 SV=4	rl|ALBU_BOVIN|ALBU_BOVIN	69276.2	1	60	LcVLHEK	47.5	449.744	897.474	898.482	-0.2084	c2: Carbamidomethyl (+57.02)
ALB	Serum albumin OS=Bos taurus GN=ALB PE=1 SV=4	rl|ALBU_BOVIN|ALBU_BOVIN	69276.2	1	68	LcVLHEKTPVSEK	36.3	513.944	1538.81	1539.82	-2.509	c2: Carbamidomethyl (+57.02)
ALB	Serum albumin OS=Bos taurus GN=ALB PE=1 SV=4	rl|ALBU_BOVIN|ALBU_BOVIN	69276.2	1	67	LcVLHEKTPVSEK	27.4	513.942	1538.8	1539.82	-5.353	c2: Carbamidomethyl (+57.02)
ALB	Serum albumin OS=Bos taurus GN=ALB PE=1 SV=4	rl|ALBU_BOVIN|ALBU_BOVIN	69276.2	1	72	LcVLHEKTPVSEK	26.1	770.378	1538.74	1539.82	-46.3	c2: Carbamidomethyl (+57.02)
ALB	Serum albumin OS=Bos taurus GN=ALB PE=1 SV=4	rl|ALBU_BOVIN|ALBU_BOVIN	69276.2	1	67	LcVLHEKTPVSEKVTK	23.9	623.348	1867.02	1868.03	-1.297	c2: Carbamidomethyl (+57.02)
ALB	Serum albumin OS=Bos taurus GN=ALB PE=1 SV=4	rl|ALBU_BOVIN|ALBU_BOVIN	69276.2	1	72	LcVLHEKTPVSEKVTK	40.2	623.345	1867.01	1868.03	-6.404	c2: Carbamidomethyl (+57.02)
ALB	Serum albumin OS=Bos taurus GN=ALB PE=1 SV=4	rl|ALBU_BOVIN|ALBU_BOVIN	69276.2	1	72	LcVLHEKTPVSEKVTK	26.2	623.348	1867.02	1868.03	-0.8154	c2: Carbamidomethyl (+57.02)
ALB	Serum albumin OS=Bos taurus GN=ALB PE=1 SV=4	rl|ALBU_BOVIN|ALBU_BOVIN	69276.2	1	21	LFTFHADIcTLPDTEK	39.9	954.459	1906.9	1907.92	-5.654	c9: Carbamidomethyl (+57.02)
ALB	Serum albumin OS=Bos taurus GN=ALB PE=1 SV=4	rl|ALBU_BOVIN|ALBU_BOVIN	69276.2	1	20	LFTFHADIcTLPDTEK	28.1	954.459	1906.9	1907.92	-5.528	c9: Carbamidomethyl (+57.02)
ALB	Serum albumin OS=Bos taurus GN=ALB PE=1 SV=4	rl|ALBU_BOVIN|ALBU_BOVIN	69276.2	1	20	LFTFHADIcTLPDTEK	51.2	954.465	1906.91	1907.92	0.4889	c9: Carbamidomethyl (+57.02)
ALB	Serum albumin OS=Bos taurus GN=ALB PE=1 SV=4	rl|ALBU_BOVIN|ALBU_BOVIN	69276.2	1	68	LFTFHADIcTLPDTEK	26.3	636.647	1906.92	1907.92	2.561	c9: Carbamidomethyl (+57.02)
ALB	Serum albumin OS=Bos taurus GN=ALB PE=1 SV=4	rl|ALBU_BOVIN|ALBU_BOVIN	69276.2	1	68	LFTFHADIcTLPDTEK	70.8	954.463	1906.91	1907.92	-0.79	c9: Carbamidomethyl (+57.02)
ALB	Serum albumin OS=Bos taurus GN=ALB PE=1 SV=4	rl|ALBU_BOVIN|ALBU_BOVIN	69276.2	1	63	LFTFHADIcTLPDTEK	71.4	954.464	1906.91	1907.92	-0.2763	c9: Carbamidomethyl (+57.02)
ALB	Serum albumin OS=Bos taurus GN=ALB PE=1 SV=4	rl|ALBU_BOVIN|ALBU_BOVIN	69276.2	1	67	LFTFHADIcTLPDTEK	24	636.646	1906.92	1907.92	1.13	c9: Carbamidomethyl (+57.02)
ALB	Serum albumin OS=Bos taurus GN=ALB PE=1 SV=4	rl|ALBU_BOVIN|ALBU_BOVIN	69276.2	1	67	LFTFHADIcTLPDTEK	24.1	636.644	1906.91	1907.92	-2.628	c9: Carbamidomethyl (+57.02)
ALB	Serum albumin OS=Bos taurus GN=ALB PE=1 SV=4	rl|ALBU_BOVIN|ALBU_BOVIN	69276.2	1	67	LFTFHADIcTLPDTEK	26.8	636.645	1906.91	1907.92	0.36	c9: Carbamidomethyl (+57.02)
ALB	Serum albumin OS=Bos taurus GN=ALB PE=1 SV=4	rl|ALBU_BOVIN|ALBU_BOVIN	69276.2	1	67	LFTFHADIcTLPDTEK	30.7	954.468	1906.92	1907.92	3.686	c9: Carbamidomethyl (+57.02)
ALB	Serum albumin OS=Bos taurus GN=ALB PE=1 SV=4	rl|ALBU_BOVIN|ALBU_BOVIN	69276.2	1	67	LFTFHADIcTLPDTEK	28.3	636.644	1906.91	1907.92	-1.181	c9: Carbamidomethyl (+57.02)
ALB	Serum albumin OS=Bos taurus GN=ALB PE=1 SV=4	rl|ALBU_BOVIN|ALBU_BOVIN	69276.2	1	67	LFTFHADIcTLPDTEK	34.4	954.47	1906.93	1907.92	6.443	c9: Carbamidomethyl (+57.02)
ALB	Serum albumin OS=Bos taurus GN=ALB PE=1 SV=4	rl|ALBU_BOVIN|ALBU_BOVIN	69276.2	1	67	LFTFHADIcTLPDTEK	30.3	636.646	1906.92	1907.92	1.225	c9: Carbamidomethyl (+57.02)
ALB	Serum albumin OS=Bos taurus GN=ALB PE=1 SV=4	rl|ALBU_BOVIN|ALBU_BOVIN	69276.2	1	67	LFTFHADIcTLPDTEK	31.7	636.647	1906.92	1907.92	2.656	c9: Carbamidomethyl (+57.02)
ALB	Serum albumin OS=Bos taurus GN=ALB PE=1 SV=4	rl|ALBU_BOVIN|ALBU_BOVIN	69276.2	1	67	LFTFHADIcTLPDTEK	35	636.645	1906.91	1907.92	0.2656	c9: Carbamidomethyl (+57.02)
ALB	Serum albumin OS=Bos taurus GN=ALB PE=1 SV=4	rl|ALBU_BOVIN|ALBU_BOVIN	69276.2	1	67	LFTFHADIcTLPDTEK	40.8	636.646	1906.92	1907.92	0.7373	c9: Carbamidomethyl (+57.02)
ALB	Serum albumin OS=Bos taurus GN=ALB PE=1 SV=4	rl|ALBU_BOVIN|ALBU_BOVIN	69276.2	1	67	LFTFHADIcTLPDTEK	88.3	954.465	1906.92	1907.92	1.003	c9: Carbamidomethyl (+57.02)
ALB	Serum albumin OS=Bos taurus GN=ALB PE=1 SV=4	rl|ALBU_BOVIN|ALBU_BOVIN	69276.2	1	72	LFTFHADIcTLPDTEK	24	636.641	1906.9	1907.92	-6.071	c9: Carbamidomethyl (+57.02)
ALB	Serum albumin OS=Bos taurus GN=ALB PE=1 SV=4	rl|ALBU_BOVIN|ALBU_BOVIN	69276.2	1	72	LFTFHADIcTLPDTEK	25.3	636.646	1906.92	1907.92	0.643	c9: Carbamidomethyl (+57.02)
ALB	Serum albumin OS=Bos taurus GN=ALB PE=1 SV=4	rl|ALBU_BOVIN|ALBU_BOVIN	69276.2	1	72	LFTFHADIcTLPDTEK	26.7	636.644	1906.91	1907.92	-1.37	c9: Carbamidomethyl (+57.02)
ALB	Serum albumin OS=Bos taurus GN=ALB PE=1 SV=4	rl|ALBU_BOVIN|ALBU_BOVIN	69276.2	1	72	LFTFHADIcTLPDTEK	28.9	636.646	1906.91	1907.92	0.5486	c9: Carbamidomethyl (+57.02)
ALB	Serum albumin OS=Bos taurus GN=ALB PE=1 SV=4	rl|ALBU_BOVIN|ALBU_BOVIN	69276.2	1	72	LFTFHADIcTLPDTEK	33.2	636.645	1906.91	1907.92	-0.898	c9: Carbamidomethyl (+57.02)
ALB	Serum albumin OS=Bos taurus GN=ALB PE=1 SV=4	rl|ALBU_BOVIN|ALBU_BOVIN	69276.2	1	72	LFTFHADIcTLPDTEK	42.6	954.445	1906.88	1907.92	-19.73	c9: Carbamidomethyl (+57.02)
ALB	Serum albumin OS=Bos taurus GN=ALB PE=1 SV=4	rl|ALBU_BOVIN|ALBU_BOVIN	69276.2	1	72	LFTFHADIcTLPDTEK	41	636.645	1906.91	1907.92	-0.898	c9: Carbamidomethyl (+57.02)
ALB	Serum albumin OS=Bos taurus GN=ALB PE=1 SV=4	rl|ALBU_BOVIN|ALBU_BOVIN	69276.2	1	72	LFTFHADIcTLPDTEK	50.9	954.461	1906.91	1907.92	-3.861	c9: Carbamidomethyl (+57.02)
ALB	Serum albumin OS=Bos taurus GN=ALB PE=1 SV=4	rl|ALBU_BOVIN|ALBU_BOVIN	69276.2	1	72	LFTFHADIcTLPDTEK	59.8	636.645	1906.91	1907.92	-0.2218	c9: Carbamidomethyl (+57.02)
ALB	Serum albumin OS=Bos taurus GN=ALB PE=1 SV=4	rl|ALBU_BOVIN|ALBU_BOVIN	69276.2	1	72	LFTFHADIcTLPDTEK	64.2	954.467	1906.92	1907.92	3.172	c9: Carbamidomethyl (+57.02)
ALB	Serum albumin OS=Bos taurus GN=ALB PE=1 SV=4	rl|ALBU_BOVIN|ALBU_BOVIN	69276.2	1	72	LFTFHADIcTLPDTEK	66.9	954.463	1906.91	1907.92	-0.9158	c9: Carbamidomethyl (+57.02)
ALB	Serum albumin OS=Bos taurus GN=ALB PE=1 SV=4	rl|ALBU_BOVIN|ALBU_BOVIN	69276.2	1	72	LFTFHADIcTLPDTEK	26.2	954.467	1906.92	1907.92	2.669	c9: Carbamidomethyl (+57.02)
ALB	Serum albumin OS=Bos taurus GN=ALB PE=1 SV=4	rl|ALBU_BOVIN|ALBU_BOVIN	69276.2	1	72	LFTFHADIcTLPDTEK	24.1	636.646	1906.92	1907.92	0.7373	c9: Carbamidomethyl (+57.02)
ALB	Serum albumin OS=Bos taurus GN=ALB PE=1 SV=4	rl|ALBU_BOVIN|ALBU_BOVIN	69276.2	1	72	LFTFHADIcTLPDTEK	24.3	636.648	1906.92	1907.92	3.52	c9: Carbamidomethyl (+57.02)
ALB	Serum albumin OS=Bos taurus GN=ALB PE=1 SV=4	rl|ALBU_BOVIN|ALBU_BOVIN	69276.2	1	72	LFTFHADIcTLPDTEK	24.2	636.645	1906.91	1907.92	-0.5049	c9: Carbamidomethyl (+57.02)
ALB	Serum albumin OS=Bos taurus GN=ALB PE=1 SV=4	rl|ALBU_BOVIN|ALBU_BOVIN	69276.2	1	72	LFTFHADIcTLPDTEK	27.4	954.464	1906.91	1907.92	-0.02476	c9: Carbamidomethyl (+57.02)
ALB	Serum albumin OS=Bos taurus GN=ALB PE=1 SV=4	rl|ALBU_BOVIN|ALBU_BOVIN	69276.2	1	72	LFTFHADIcTLPDTEK	27.4	636.645	1906.91	1907.92	-0.4105	c9: Carbamidomethyl (+57.02)
ALB	Serum albumin OS=Bos taurus GN=ALB PE=1 SV=4	rl|ALBU_BOVIN|ALBU_BOVIN	69276.2	1	72	LFTFHADIcTLPDTEK	30.4	636.646	1906.92	1907.92	0.926	c9: Carbamidomethyl (+57.02)
ALB	Serum albumin OS=Bos taurus GN=ALB PE=1 SV=4	rl|ALBU_BOVIN|ALBU_BOVIN	69276.2	1	72	LFTFHADIcTLPDTEK	30.5	636.646	1906.92	1907.92	1.696	c9: Carbamidomethyl (+57.02)
ALB	Serum albumin OS=Bos taurus GN=ALB PE=1 SV=4	rl|ALBU_BOVIN|ALBU_BOVIN	69276.2	1	72	LFTFHADIcTLPDTEK	30.7	636.645	1906.91	1907.92	0.36	c9: Carbamidomethyl (+57.02)
ALB	Serum albumin OS=Bos taurus GN=ALB PE=1 SV=4	rl|ALBU_BOVIN|ALBU_BOVIN	69276.2	1	72	LFTFHADIcTLPDTEK	33.6	954.464	1906.91	1907.92	-0.6642	c9: Carbamidomethyl (+57.02)
ALB	Serum albumin OS=Bos taurus GN=ALB PE=1 SV=4	rl|ALBU_BOVIN|ALBU_BOVIN	69276.2	1	72	LFTFHADIcTLPDTEK	32.1	636.645	1906.91	1907.92	-0.2218	c9: Carbamidomethyl (+57.02)
ALB	Serum albumin OS=Bos taurus GN=ALB PE=1 SV=4	rl|ALBU_BOVIN|ALBU_BOVIN	69276.2	1	72	LFTFHADIcTLPDTEK	36.8	636.645	1906.91	1907.92	0.36	c9: Carbamidomethyl (+57.02)
ALB	Serum albumin OS=Bos taurus GN=ALB PE=1 SV=4	rl|ALBU_BOVIN|ALBU_BOVIN	69276.2	1	72	LFTFHADIcTLPDTEK	45.6	636.645	1906.91	1907.92	0.36	c9: Carbamidomethyl (+57.02)
ALB	Serum albumin OS=Bos taurus GN=ALB PE=1 SV=4	rl|ALBU_BOVIN|ALBU_BOVIN	69276.2	1	72	LFTFHADIcTLPDTEK	64.5	954.463	1906.91	1907.92	-0.9158	c9: Carbamidomethyl (+57.02)
ALB	Serum albumin OS=Bos taurus GN=ALB PE=1 SV=4	rl|ALBU_BOVIN|ALBU_BOVIN	69276.2	1	72	LFTFHADIcTLPDTEK	84	954.465	1906.92	1907.92	1.128	c9: Carbamidomethyl (+57.02)
ALB	Serum albumin OS=Bos taurus GN=ALB PE=1 SV=4	rl|ALBU_BOVIN|ALBU_BOVIN	69276.2	1	62	LFTFHADIcTLPDTEK	23.9	636.644	1906.91	1907.92	-1.087	c9: Carbamidomethyl (+57.02)
ALB	Serum albumin OS=Bos taurus GN=ALB PE=1 SV=4	rl|ALBU_BOVIN|ALBU_BOVIN	69276.2	1	62	LFTFHADIcTLPDTEK	23.7	636.639	1906.89	1907.92	-10.49	c9: Carbamidomethyl (+57.02)
ALB	Serum albumin OS=Bos taurus GN=ALB PE=1 SV=4	rl|ALBU_BOVIN|ALBU_BOVIN	69276.2	1	62	LFTFHADIcTLPDTEK	24.7	636.643	1906.91	1907.92	-3.194	c9: Carbamidomethyl (+57.02)
ALB	Serum albumin OS=Bos taurus GN=ALB PE=1 SV=4	rl|ALBU_BOVIN|ALBU_BOVIN	69276.2	1	62	LFTFHADIcTLPDTEK	30.8	954.471	1906.93	1907.92	7.02	c9: Carbamidomethyl (+57.02)
ALB	Serum albumin OS=Bos taurus GN=ALB PE=1 SV=4	rl|ALBU_BOVIN|ALBU_BOVIN	69276.2	1	62	LFTFHADIcTLPDTEK	25.3	636.645	1906.91	1907.92	0.1555	c9: Carbamidomethyl (+57.02)
ALB	Serum albumin OS=Bos taurus GN=ALB PE=1 SV=4	rl|ALBU_BOVIN|ALBU_BOVIN	69276.2	1	62	LFTFHADIcTLPDTEK	26.5	636.647	1906.92	1907.92	2.184	c9: Carbamidomethyl (+57.02)
ALB	Serum albumin OS=Bos taurus GN=ALB PE=1 SV=4	rl|ALBU_BOVIN|ALBU_BOVIN	69276.2	1	62	LFTFHADIcTLPDTEK	33.3	954.466	1906.92	1907.92	1.768	c9: Carbamidomethyl (+57.02)
ALB	Serum albumin OS=Bos taurus GN=ALB PE=1 SV=4	rl|ALBU_BOVIN|ALBU_BOVIN	69276.2	1	62	LFTFHADIcTLPDTEK	32	636.646	1906.92	1907.92	1.13	c9: Carbamidomethyl (+57.02)
ALB	Serum albumin OS=Bos taurus GN=ALB PE=1 SV=4	rl|ALBU_BOVIN|ALBU_BOVIN	69276.2	1	62	LFTFHADIcTLPDTEK	38.2	636.645	1906.91	1907.92	0.1555	c9: Carbamidomethyl (+57.02)
ALB	Serum albumin OS=Bos taurus GN=ALB PE=1 SV=4	rl|ALBU_BOVIN|ALBU_BOVIN	69276.2	1	62	LFTFHADIcTLPDTEK	47.4	636.644	1906.91	1907.92	-1.087	c9: Carbamidomethyl (+57.02)
ALB	Serum albumin OS=Bos taurus GN=ALB PE=1 SV=4	rl|ALBU_BOVIN|ALBU_BOVIN	69276.2	1	62	LFTFHADIcTLPDTEK	59.4	954.465	1906.91	1907.92	0.3631	c9: Carbamidomethyl (+57.02)
ALB	Serum albumin OS=Bos taurus GN=ALB PE=1 SV=4	rl|ALBU_BOVIN|ALBU_BOVIN	69276.2	1	62	LFTFHADIcTLPDTEK	75.3	954.464	1906.91	1907.92	0.2373	c9: Carbamidomethyl (+57.02)
ALB	Serum albumin OS=Bos taurus GN=ALB PE=1 SV=4	rl|ALBU_BOVIN|ALBU_BOVIN	69276.2	1	59	LFTFHADIcTLPDTEK	26.2	954.466	1906.92	1907.92	1.768	c9: Carbamidomethyl (+57.02)
ALB	Serum albumin OS=Bos taurus GN=ALB PE=1 SV=4	rl|ALBU_BOVIN|ALBU_BOVIN	69276.2	1	59	LFTFHADIcTLPDTEK	25.6	636.645	1906.91	1907.92	0.0612	c9: Carbamidomethyl (+57.02)
ALB	Serum albumin OS=Bos taurus GN=ALB PE=1 SV=4	rl|ALBU_BOVIN|ALBU_BOVIN	69276.2	1	59	LFTFHADIcTLPDTEK	31.5	954.468	1906.92	1907.92	4.525	c9: Carbamidomethyl (+57.02)
ALB	Serum albumin OS=Bos taurus GN=ALB PE=1 SV=4	rl|ALBU_BOVIN|ALBU_BOVIN	69276.2	1	59	LFTFHADIcTLPDTEK	26.1	636.646	1906.92	1907.92	1.225	c9: Carbamidomethyl (+57.02)
ALB	Serum albumin OS=Bos taurus GN=ALB PE=1 SV=4	rl|ALBU_BOVIN|ALBU_BOVIN	69276.2	1	59	LFTFHADIcTLPDTEK	26.8	636.646	1906.92	1907.92	1.696	c9: Carbamidomethyl (+57.02)
ALB	Serum albumin OS=Bos taurus GN=ALB PE=1 SV=4	rl|ALBU_BOVIN|ALBU_BOVIN	69276.2	1	59	LFTFHADIcTLPDTEK	30.4	636.648	1906.92	1907.92	3.914	c9: Carbamidomethyl (+57.02)
ALB	Serum albumin OS=Bos taurus GN=ALB PE=1 SV=4	rl|ALBU_BOVIN|ALBU_BOVIN	69276.2	1	59	LFTFHADIcTLPDTEK	30.2	636.644	1906.91	1907.92	-1.37	c9: Carbamidomethyl (+57.02)
ALB	Serum albumin OS=Bos taurus GN=ALB PE=1 SV=4	rl|ALBU_BOVIN|ALBU_BOVIN	69276.2	1	59	LFTFHADIcTLPDTEK	31.4	636.646	1906.92	1907.92	1.225	c9: Carbamidomethyl (+57.02)
ALB	Serum albumin OS=Bos taurus GN=ALB PE=1 SV=4	rl|ALBU_BOVIN|ALBU_BOVIN	69276.2	1	59	LFTFHADIcTLPDTEK	52	636.645	1906.91	1907.92	0.36	c9: Carbamidomethyl (+57.02)
ALB	Serum albumin OS=Bos taurus GN=ALB PE=1 SV=4	rl|ALBU_BOVIN|ALBU_BOVIN	69276.2	1	59	LFTFHADIcTLPDTEK	74.9	954.465	1906.92	1907.92	0.9396	c9: Carbamidomethyl (+57.02)
ALB	Serum albumin OS=Bos taurus GN=ALB PE=1 SV=4	rl|ALBU_BOVIN|ALBU_BOVIN	69276.2	1	60	LFTFHADIcTLPDTEK	23.2	636.646	1906.92	1907.92	1.98	c9: Carbamidomethyl (+57.02)
ALB	Serum albumin OS=Bos taurus GN=ALB PE=1 SV=4	rl|ALBU_BOVIN|ALBU_BOVIN	69276.2	1	60	LFTFHADIcTLPDTEK	23.4	636.644	1906.91	1907.92	-1.087	c9: Carbamidomethyl (+57.02)
ALB	Serum albumin OS=Bos taurus GN=ALB PE=1 SV=4	rl|ALBU_BOVIN|ALBU_BOVIN	69276.2	1	60	LFTFHADIcTLPDTEK	24.9	636.647	1906.92	1907.92	2.561	c9: Carbamidomethyl (+57.02)
ALB	Serum albumin OS=Bos taurus GN=ALB PE=1 SV=4	rl|ALBU_BOVIN|ALBU_BOVIN	69276.2	1	60	LFTFHADIcTLPDTEK	29.4	636.645	1906.91	1907.92	0.36	c9: Carbamidomethyl (+57.02)
ALB	Serum albumin OS=Bos taurus GN=ALB PE=1 SV=4	rl|ALBU_BOVIN|ALBU_BOVIN	69276.2	1	60	LFTFHADIcTLPDTEK	30.5	636.645	1906.91	1907.92	-0.898	c9: Carbamidomethyl (+57.02)
ALB	Serum albumin OS=Bos taurus GN=ALB PE=1 SV=4	rl|ALBU_BOVIN|ALBU_BOVIN	69276.2	1	60	LFTFHADIcTLPDTEK	46.8	954.466	1906.92	1907.92	2.281	c9: Carbamidomethyl (+57.02)
ALB	Serum albumin OS=Bos taurus GN=ALB PE=1 SV=4	rl|ALBU_BOVIN|ALBU_BOVIN	69276.2	1	60	LFTFHADIcTLPDTEK	43.6	636.645	1906.91	1907.92	-0.6936	c9: Carbamidomethyl (+57.02)
ALB	Serum albumin OS=Bos taurus GN=ALB PE=1 SV=4	rl|ALBU_BOVIN|ALBU_BOVIN	69276.2	1	60	LFTFHADIcTLPDTEK	94.7	954.464	1906.91	1907.92	-0.4021	c9: Carbamidomethyl (+57.02)
ALB	Serum albumin OS=Bos taurus GN=ALB PE=1 SV=4	rl|ALBU_BOVIN|ALBU_BOVIN	69276.2	1	21	LGEYGFQNALIVR	46.2	740.403	1478.79	1479.8	2.337
ALB	Serum albumin OS=Bos taurus GN=ALB PE=1 SV=4	rl|ALBU_BOVIN|ALBU_BOVIN	69276.2	1	20	LGEYGFQNALIVR	87.9	740.403	1478.79	1479.8	2.742
ALB	Serum albumin OS=Bos taurus GN=ALB PE=1 SV=4	rl|ALBU_BOVIN|ALBU_BOVIN	69276.2	1	12	LGEYGFQNALIVR	65.2	740.403	1478.79	1479.8	1.756
ALB	Serum albumin OS=Bos taurus GN=ALB PE=1 SV=4	rl|ALBU_BOVIN|ALBU_BOVIN	69276.2	1	23	LGEYGFQNALIVR	57.1	740.404	1478.79	1479.8	4.148
ALB	Serum albumin OS=Bos taurus GN=ALB PE=1 SV=4	rl|ALBU_BOVIN|ALBU_BOVIN	69276.2	1	20	LGEYGFQNALIVR	84.3	740.401	1478.79	1479.8	-0.2176
ALB	Serum albumin OS=Bos taurus GN=ALB PE=1 SV=4	rl|ALBU_BOVIN|ALBU_BOVIN	69276.2	1	68	LGEYGFQNALIVR	26.6	740.403	1478.79	1479.8	2.175
ALB	Serum albumin OS=Bos taurus GN=ALB PE=1 SV=4	rl|ALBU_BOVIN|ALBU_BOVIN	69276.2	1	68	LGEYGFQNALIVR	28.2	740.404	1478.79	1479.8	4.229
ALB	Serum albumin OS=Bos taurus GN=ALB PE=1 SV=4	rl|ALBU_BOVIN|ALBU_BOVIN	69276.2	1	68	LGEYGFQNALIVR	38.6	1479.8	1478.8	1479.8	4.767
ALB	Serum albumin OS=Bos taurus GN=ALB PE=1 SV=4	rl|ALBU_BOVIN|ALBU_BOVIN	69276.2	1	68	LGEYGFQNALIVR	80.4	740.402	1478.79	1479.8	0.1068
ALB	Serum albumin OS=Bos taurus GN=ALB PE=1 SV=4	rl|ALBU_BOVIN|ALBU_BOVIN	69276.2	1	63	LGEYGFQNALIVR	30.9	740.398	1478.78	1479.8	-4.272
ALB	Serum albumin OS=Bos taurus GN=ALB PE=1 SV=4	rl|ALBU_BOVIN|ALBU_BOVIN	69276.2	1	63	LGEYGFQNALIVR	28.9	740.404	1478.79	1479.8	3.986
ALB	Serum albumin OS=Bos taurus GN=ALB PE=1 SV=4	rl|ALBU_BOVIN|ALBU_BOVIN	69276.2	1	63	LGEYGFQNALIVR	34.5	740.408	1478.8	1479.8	8.851
ALB	Serum albumin OS=Bos taurus GN=ALB PE=1 SV=4	rl|ALBU_BOVIN|ALBU_BOVIN	69276.2	1	63	LGEYGFQNALIVR	31.7	1479.79	1478.79	1479.8	-1.247
ALB	Serum albumin OS=Bos taurus GN=ALB PE=1 SV=4	rl|ALBU_BOVIN|ALBU_BOVIN	69276.2	1	63	LGEYGFQNALIVR	84.2	740.402	1478.79	1479.8	0.9312
ALB	Serum albumin OS=Bos taurus GN=ALB PE=1 SV=4	rl|ALBU_BOVIN|ALBU_BOVIN	69276.2	1	67	LGEYGFQNALIVR	27.6	740.402	1478.79	1479.8	1.012
ALB	Serum albumin OS=Bos taurus GN=ALB PE=1 SV=4	rl|ALBU_BOVIN|ALBU_BOVIN	69276.2	1	67	LGEYGFQNALIVR	26.7	1479.8	1478.79	1479.8	0.1717
ALB	Serum albumin OS=Bos taurus GN=ALB PE=1 SV=4	rl|ALBU_BOVIN|ALBU_BOVIN	69276.2	1	67	LGEYGFQNALIVR	29.7	740.407	1478.8	1479.8	6.864
ALB	Serum albumin OS=Bos taurus GN=ALB PE=1 SV=4	rl|ALBU_BOVIN|ALBU_BOVIN	69276.2	1	67	LGEYGFQNALIVR	29.9	740.403	1478.79	1479.8	1.675
ALB	Serum albumin OS=Bos taurus GN=ALB PE=1 SV=4	rl|ALBU_BOVIN|ALBU_BOVIN	69276.2	1	67	LGEYGFQNALIVR	33.8	740.402	1478.79	1479.8	0.5123
ALB	Serum albumin OS=Bos taurus GN=ALB PE=1 SV=4	rl|ALBU_BOVIN|ALBU_BOVIN	69276.2	1	67	LGEYGFQNALIVR	33.4	740.403	1478.79	1479.8	2.08
ALB	Serum albumin OS=Bos taurus GN=ALB PE=1 SV=4	rl|ALBU_BOVIN|ALBU_BOVIN	69276.2	1	67	LGEYGFQNALIVR	34.3	740.4	1478.79	1479.8	-1.704
ALB	Serum albumin OS=Bos taurus GN=ALB PE=1 SV=4	rl|ALBU_BOVIN|ALBU_BOVIN	69276.2	1	67	LGEYGFQNALIVR	35.2	740.401	1478.79	1479.8	-0.7176
ALB	Serum albumin OS=Bos taurus GN=ALB PE=1 SV=4	rl|ALBU_BOVIN|ALBU_BOVIN	69276.2	1	67	LGEYGFQNALIVR	35.7	740.406	1478.8	1479.8	6.121
ALB	Serum albumin OS=Bos taurus GN=ALB PE=1 SV=4	rl|ALBU_BOVIN|ALBU_BOVIN	69276.2	1	67	LGEYGFQNALIVR	36.5	740.399	1478.78	1479.8	-3.11
ALB	Serum albumin OS=Bos taurus GN=ALB PE=1 SV=4	rl|ALBU_BOVIN|ALBU_BOVIN	69276.2	1	67	LGEYGFQNALIVR	37.2	740.402	1478.79	1479.8	0.269
ALB	Serum albumin OS=Bos taurus GN=ALB PE=1 SV=4	rl|ALBU_BOVIN|ALBU_BOVIN	69276.2	1	67	LGEYGFQNALIVR	38	740.402	1478.79	1479.8	0.9312
ALB	Serum albumin OS=Bos taurus GN=ALB PE=1 SV=4	rl|ALBU_BOVIN|ALBU_BOVIN	69276.2	1	67	LGEYGFQNALIVR	40.4	740.399	1478.78	1479.8	-3.529
ALB	Serum albumin OS=Bos taurus GN=ALB PE=1 SV=4	rl|ALBU_BOVIN|ALBU_BOVIN	69276.2	1	67	LGEYGFQNALIVR	42.3	740.403	1478.79	1479.8	2.256
ALB	Serum albumin OS=Bos taurus GN=ALB PE=1 SV=4	rl|ALBU_BOVIN|ALBU_BOVIN	69276.2	1	67	LGEYGFQNALIVR	44.5	740.401	1478.79	1479.8	-0.6365
ALB	Serum albumin OS=Bos taurus GN=ALB PE=1 SV=4	rl|ALBU_BOVIN|ALBU_BOVIN	69276.2	1	67	LGEYGFQNALIVR	45.2	740.401	1478.79	1479.8	-0.3122
ALB	Serum albumin OS=Bos taurus GN=ALB PE=1 SV=4	rl|ALBU_BOVIN|ALBU_BOVIN	69276.2	1	67	LGEYGFQNALIVR	47.3	740.4	1478.78	1479.8	-2.367
ALB	Serum albumin OS=Bos taurus GN=ALB PE=1 SV=4	rl|ALBU_BOVIN|ALBU_BOVIN	69276.2	1	67	LGEYGFQNALIVR	50.7	740.401	1478.79	1479.8	-1.056
ALB	Serum albumin OS=Bos taurus GN=ALB PE=1 SV=4	rl|ALBU_BOVIN|ALBU_BOVIN	69276.2	1	67	LGEYGFQNALIVR	51.4	740.395	1478.78	1479.8	-8.313
ALB	Serum albumin OS=Bos taurus GN=ALB PE=1 SV=4	rl|ALBU_BOVIN|ALBU_BOVIN	69276.2	1	67	LGEYGFQNALIVR	62.2	740.403	1478.79	1479.8	2.58
ALB	Serum albumin OS=Bos taurus GN=ALB PE=1 SV=4	rl|ALBU_BOVIN|ALBU_BOVIN	69276.2	1	72	LGEYGFQNALIVR	26.7	740.401	1478.79	1479.8	-1.056
ALB	Serum albumin OS=Bos taurus GN=ALB PE=1 SV=4	rl|ALBU_BOVIN|ALBU_BOVIN	69276.2	1	72	LGEYGFQNALIVR	30.5	1479.8	1478.79	1479.8	4.294
ALB	Serum albumin OS=Bos taurus GN=ALB PE=1 SV=4	rl|ALBU_BOVIN|ALBU_BOVIN	69276.2	1	72	LGEYGFQNALIVR	33	740.403	1478.79	1479.8	2.661
ALB	Serum albumin OS=Bos taurus GN=ALB PE=1 SV=4	rl|ALBU_BOVIN|ALBU_BOVIN	69276.2	1	72	LGEYGFQNALIVR	34	740.401	1478.79	1479.8	-0.9609
ALB	Serum albumin OS=Bos taurus GN=ALB PE=1 SV=4	rl|ALBU_BOVIN|ALBU_BOVIN	69276.2	1	72	LGEYGFQNALIVR	36.8	740.402	1478.79	1479.8	0.1879
ALB	Serum albumin OS=Bos taurus GN=ALB PE=1 SV=4	rl|ALBU_BOVIN|ALBU_BOVIN	69276.2	1	72	LGEYGFQNALIVR	37.8	740.402	1478.79	1479.8	1.256
ALB	Serum albumin OS=Bos taurus GN=ALB PE=1 SV=4	rl|ALBU_BOVIN|ALBU_BOVIN	69276.2	1	72	LGEYGFQNALIVR	39.7	740.403	1478.79	1479.8	1.918
ALB	Serum albumin OS=Bos taurus GN=ALB PE=1 SV=4	rl|ALBU_BOVIN|ALBU_BOVIN	69276.2	1	72	LGEYGFQNALIVR	45.2	740.399	1478.78	1479.8	-3.529
ALB	Serum albumin OS=Bos taurus GN=ALB PE=1 SV=4	rl|ALBU_BOVIN|ALBU_BOVIN	69276.2	1	72	LGEYGFQNALIVR	49.4	740.404	1478.79	1479.8	3.905
ALB	Serum albumin OS=Bos taurus GN=ALB PE=1 SV=4	rl|ALBU_BOVIN|ALBU_BOVIN	69276.2	1	72	LGEYGFQNALIVR	51	740.4	1478.79	1479.8	-2.204
ALB	Serum albumin OS=Bos taurus GN=ALB PE=1 SV=4	rl|ALBU_BOVIN|ALBU_BOVIN	69276.2	1	72	LGEYGFQNALIVR	64.1	740.401	1478.79	1479.8	-0.2176
ALB	Serum albumin OS=Bos taurus GN=ALB PE=1 SV=4	rl|ALBU_BOVIN|ALBU_BOVIN	69276.2	1	72	LGEYGFQNALIVR	92.7	740.402	1478.79	1479.8	0.7691
ALB	Serum albumin OS=Bos taurus GN=ALB PE=1 SV=4	rl|ALBU_BOVIN|ALBU_BOVIN	69276.2	1	72	LGEYGFQNALIVR	29.9	740.401	1478.79	1479.8	-0.9609
ALB	Serum albumin OS=Bos taurus GN=ALB PE=1 SV=4	rl|ALBU_BOVIN|ALBU_BOVIN	69276.2	1	72	LGEYGFQNALIVR	26.8	740.402	1478.79	1479.8	1.093
ALB	Serum albumin OS=Bos taurus GN=ALB PE=1 SV=4	rl|ALBU_BOVIN|ALBU_BOVIN	69276.2	1	72	LGEYGFQNALIVR	31.4	740.4	1478.79	1479.8	-1.542
ALB	Serum albumin OS=Bos taurus GN=ALB PE=1 SV=4	rl|ALBU_BOVIN|ALBU_BOVIN	69276.2	1	72	LGEYGFQNALIVR	30.2	740.4	1478.79	1479.8	-1.461
ALB	Serum albumin OS=Bos taurus GN=ALB PE=1 SV=4	rl|ALBU_BOVIN|ALBU_BOVIN	69276.2	1	72	LGEYGFQNALIVR	33.1	740.402	1478.79	1479.8	0.1068
ALB	Serum albumin OS=Bos taurus GN=ALB PE=1 SV=4	rl|ALBU_BOVIN|ALBU_BOVIN	69276.2	1	72	LGEYGFQNALIVR	34.4	740.403	1478.79	1479.8	1.918
ALB	Serum albumin OS=Bos taurus GN=ALB PE=1 SV=4	rl|ALBU_BOVIN|ALBU_BOVIN	69276.2	1	72	LGEYGFQNALIVR	35.6	740.402	1478.79	1479.8	0.1879
ALB	Serum albumin OS=Bos taurus GN=ALB PE=1 SV=4	rl|ALBU_BOVIN|ALBU_BOVIN	69276.2	1	72	LGEYGFQNALIVR	36.2	740.395	1478.78	1479.8	-8.8
ALB	Serum albumin OS=Bos taurus GN=ALB PE=1 SV=4	rl|ALBU_BOVIN|ALBU_BOVIN	69276.2	1	72	LGEYGFQNALIVR	36.9	493.936	1478.79	1479.8	-0.9109
ALB	Serum albumin OS=Bos taurus GN=ALB PE=1 SV=4	rl|ALBU_BOVIN|ALBU_BOVIN	69276.2	1	72	LGEYGFQNALIVR	41.2	1479.8	1478.79	1479.8	4.429
ALB	Serum albumin OS=Bos taurus GN=ALB PE=1 SV=4	rl|ALBU_BOVIN|ALBU_BOVIN	69276.2	1	72	LGEYGFQNALIVR	40.3	740.403	1478.79	1479.8	1.431
ALB	Serum albumin OS=Bos taurus GN=ALB PE=1 SV=4	rl|ALBU_BOVIN|ALBU_BOVIN	69276.2	1	72	LGEYGFQNALIVR	44.4	740.409	1478.8	1479.8	9.757
ALB	Serum albumin OS=Bos taurus GN=ALB PE=1 SV=4	rl|ALBU_BOVIN|ALBU_BOVIN	69276.2	1	72	LGEYGFQNALIVR	57.2	740.404	1478.79	1479.8	3.986
ALB	Serum albumin OS=Bos taurus GN=ALB PE=1 SV=4	rl|ALBU_BOVIN|ALBU_BOVIN	69276.2	1	72	LGEYGFQNALIVR	59.9	740.403	1478.79	1479.8	1.512
ALB	Serum albumin OS=Bos taurus GN=ALB PE=1 SV=4	rl|ALBU_BOVIN|ALBU_BOVIN	69276.2	1	72	LGEYGFQNALIVR	69.7	740.405	1478.8	1479.8	4.567
ALB	Serum albumin OS=Bos taurus GN=ALB PE=1 SV=4	rl|ALBU_BOVIN|ALBU_BOVIN	69276.2	1	62	LGEYGFQNALIVR	27.2	740.405	1478.8	1479.8	5.297
ALB	Serum albumin OS=Bos taurus GN=ALB PE=1 SV=4	rl|ALBU_BOVIN|ALBU_BOVIN	69276.2	1	62	LGEYGFQNALIVR	27.6	740.403	1478.79	1479.8	1.512
ALB	Serum albumin OS=Bos taurus GN=ALB PE=1 SV=4	rl|ALBU_BOVIN|ALBU_BOVIN	69276.2	1	62	LGEYGFQNALIVR	30.1	740.403	1478.79	1479.8	1.431
ALB	Serum albumin OS=Bos taurus GN=ALB PE=1 SV=4	rl|ALBU_BOVIN|ALBU_BOVIN	69276.2	1	62	LGEYGFQNALIVR	32.4	740.402	1478.79	1479.8	0.269
ALB	Serum albumin OS=Bos taurus GN=ALB PE=1 SV=4	rl|ALBU_BOVIN|ALBU_BOVIN	69276.2	1	62	LGEYGFQNALIVR	32.6	740.402	1478.79	1479.8	1.093
ALB	Serum albumin OS=Bos taurus GN=ALB PE=1 SV=4	rl|ALBU_BOVIN|ALBU_BOVIN	69276.2	1	62	LGEYGFQNALIVR	35.3	740.403	1478.79	1479.8	2.418
ALB	Serum albumin OS=Bos taurus GN=ALB PE=1 SV=4	rl|ALBU_BOVIN|ALBU_BOVIN	69276.2	1	62	LGEYGFQNALIVR	36	740.403	1478.79	1479.8	1.837
ALB	Serum albumin OS=Bos taurus GN=ALB PE=1 SV=4	rl|ALBU_BOVIN|ALBU_BOVIN	69276.2	1	62	LGEYGFQNALIVR	44.5	1479.8	1478.79	1479.8	2.402
ALB	Serum albumin OS=Bos taurus GN=ALB PE=1 SV=4	rl|ALBU_BOVIN|ALBU_BOVIN	69276.2	1	62	LGEYGFQNALIVR	46.5	740.401	1478.79	1479.8	-1.137
ALB	Serum albumin OS=Bos taurus GN=ALB PE=1 SV=4	rl|ALBU_BOVIN|ALBU_BOVIN	69276.2	1	62	LGEYGFQNALIVR	52.2	740.4	1478.79	1479.8	-2.042
ALB	Serum albumin OS=Bos taurus GN=ALB PE=1 SV=4	rl|ALBU_BOVIN|ALBU_BOVIN	69276.2	1	62	LGEYGFQNALIVR	80.6	740.402	1478.79	1479.8	0.1879
ALB	Serum albumin OS=Bos taurus GN=ALB PE=1 SV=4	rl|ALBU_BOVIN|ALBU_BOVIN	69276.2	1	59	LGEYGFQNALIVR	29.6	740.408	1478.8	1479.8	8.432
ALB	Serum albumin OS=Bos taurus GN=ALB PE=1 SV=4	rl|ALBU_BOVIN|ALBU_BOVIN	69276.2	1	59	LGEYGFQNALIVR	31.7	740.393	1478.77	1479.8	-11.11
ALB	Serum albumin OS=Bos taurus GN=ALB PE=1 SV=4	rl|ALBU_BOVIN|ALBU_BOVIN	69276.2	1	59	LGEYGFQNALIVR	29.7	740.402	1478.79	1479.8	0.9312
ALB	Serum albumin OS=Bos taurus GN=ALB PE=1 SV=4	rl|ALBU_BOVIN|ALBU_BOVIN	69276.2	1	59	LGEYGFQNALIVR	31.9	740.406	1478.8	1479.8	5.635
ALB	Serum albumin OS=Bos taurus GN=ALB PE=1 SV=4	rl|ALBU_BOVIN|ALBU_BOVIN	69276.2	1	59	LGEYGFQNALIVR	36	740.396	1478.78	1479.8	-7.232
ALB	Serum albumin OS=Bos taurus GN=ALB PE=1 SV=4	rl|ALBU_BOVIN|ALBU_BOVIN	69276.2	1	59	LGEYGFQNALIVR	39.2	740.403	1478.79	1479.8	2.58
ALB	Serum albumin OS=Bos taurus GN=ALB PE=1 SV=4	rl|ALBU_BOVIN|ALBU_BOVIN	69276.2	1	59	LGEYGFQNALIVR	41.4	740.403	1478.79	1479.8	1.512
ALB	Serum albumin OS=Bos taurus GN=ALB PE=1 SV=4	rl|ALBU_BOVIN|ALBU_BOVIN	69276.2	1	59	LGEYGFQNALIVR	43.3	740.4	1478.78	1479.8	-2.285
ALB	Serum albumin OS=Bos taurus GN=ALB PE=1 SV=4	rl|ALBU_BOVIN|ALBU_BOVIN	69276.2	1	59	LGEYGFQNALIVR	40.1	740.403	1478.79	1479.8	2.499
ALB	Serum albumin OS=Bos taurus GN=ALB PE=1 SV=4	rl|ALBU_BOVIN|ALBU_BOVIN	69276.2	1	59	LGEYGFQNALIVR	41.1	740.402	1478.79	1479.8	0.688
ALB	Serum albumin OS=Bos taurus GN=ALB PE=1 SV=4	rl|ALBU_BOVIN|ALBU_BOVIN	69276.2	1	59	LGEYGFQNALIVR	46.3	1479.8	1478.8	1479.8	5.916
ALB	Serum albumin OS=Bos taurus GN=ALB PE=1 SV=4	rl|ALBU_BOVIN|ALBU_BOVIN	69276.2	1	59	LGEYGFQNALIVR	47.2	740.401	1478.79	1479.8	-0.8798
ALB	Serum albumin OS=Bos taurus GN=ALB PE=1 SV=4	rl|ALBU_BOVIN|ALBU_BOVIN	69276.2	1	59	LGEYGFQNALIVR	51.4	740.399	1478.78	1479.8	-3.191
ALB	Serum albumin OS=Bos taurus GN=ALB PE=1 SV=4	rl|ALBU_BOVIN|ALBU_BOVIN	69276.2	1	59	LGEYGFQNALIVR	53.6	740.401	1478.79	1479.8	-1.056
ALB	Serum albumin OS=Bos taurus GN=ALB PE=1 SV=4	rl|ALBU_BOVIN|ALBU_BOVIN	69276.2	1	59	LGEYGFQNALIVR	54.4	740.403	1478.79	1479.8	2.418
ALB	Serum albumin OS=Bos taurus GN=ALB PE=1 SV=4	rl|ALBU_BOVIN|ALBU_BOVIN	69276.2	1	59	LGEYGFQNALIVR	77	740.403	1478.79	1479.8	1.594
ALB	Serum albumin OS=Bos taurus GN=ALB PE=1 SV=4	rl|ALBU_BOVIN|ALBU_BOVIN	69276.2	1	60	LGEYGFQNALIVR	32.4	740.399	1478.78	1479.8	-2.704
ALB	Serum albumin OS=Bos taurus GN=ALB PE=1 SV=4	rl|ALBU_BOVIN|ALBU_BOVIN	69276.2	1	60	LGEYGFQNALIVR	30.3	740.399	1478.78	1479.8	-2.704
ALB	Serum albumin OS=Bos taurus GN=ALB PE=1 SV=4	rl|ALBU_BOVIN|ALBU_BOVIN	69276.2	1	60	LGEYGFQNALIVR	35.8	740.401	1478.79	1479.8	-0.7987
ALB	Serum albumin OS=Bos taurus GN=ALB PE=1 SV=4	rl|ALBU_BOVIN|ALBU_BOVIN	69276.2	1	60	LGEYGFQNALIVR	32.4	740.399	1478.78	1479.8	-2.61
ALB	Serum albumin OS=Bos taurus GN=ALB PE=1 SV=4	rl|ALBU_BOVIN|ALBU_BOVIN	69276.2	1	60	LGEYGFQNALIVR	33.4	740.4	1478.79	1479.8	-1.38
ALB	Serum albumin OS=Bos taurus GN=ALB PE=1 SV=4	rl|ALBU_BOVIN|ALBU_BOVIN	69276.2	1	60	LGEYGFQNALIVR	34.3	1479.8	1478.79	1479.8	2.875
ALB	Serum albumin OS=Bos taurus GN=ALB PE=1 SV=4	rl|ALBU_BOVIN|ALBU_BOVIN	69276.2	1	60	LGEYGFQNALIVR	41.5	740.402	1478.79	1479.8	0.1879
ALB	Serum albumin OS=Bos taurus GN=ALB PE=1 SV=4	rl|ALBU_BOVIN|ALBU_BOVIN	69276.2	1	60	LGEYGFQNALIVR	42.3	740.401	1478.79	1479.8	-0.2176
ALB	Serum albumin OS=Bos taurus GN=ALB PE=1 SV=4	rl|ALBU_BOVIN|ALBU_BOVIN	69276.2	1	60	LGEYGFQNALIVR	44.8	740.407	1478.8	1479.8	7.121
ALB	Serum albumin OS=Bos taurus GN=ALB PE=1 SV=4	rl|ALBU_BOVIN|ALBU_BOVIN	69276.2	1	60	LGEYGFQNALIVR	46.7	740.405	1478.8	1479.8	5.135
ALB	Serum albumin OS=Bos taurus GN=ALB PE=1 SV=4	rl|ALBU_BOVIN|ALBU_BOVIN	69276.2	1	60	LGEYGFQNALIVR	50.4	740.401	1478.79	1479.8	-0.5554
ALB	Serum albumin OS=Bos taurus GN=ALB PE=1 SV=4	rl|ALBU_BOVIN|ALBU_BOVIN	69276.2	1	60	LGEYGFQNALIVR	53.7	740.398	1478.78	1479.8	-4.015
ALB	Serum albumin OS=Bos taurus GN=ALB PE=1 SV=4	rl|ALBU_BOVIN|ALBU_BOVIN	69276.2	1	60	LGEYGFQNALIVR	54	740.399	1478.78	1479.8	-2.785
ALB	Serum albumin OS=Bos taurus GN=ALB PE=1 SV=4	rl|ALBU_BOVIN|ALBU_BOVIN	69276.2	1	60	LGEYGFQNALIVR	62.1	740.404	1478.79	1479.8	2.999
ALB	Serum albumin OS=Bos taurus GN=ALB PE=1 SV=4	rl|ALBU_BOVIN|ALBU_BOVIN	69276.2	1	60	LGEYGFQNALIVR	72.7	740.402	1478.79	1479.8	0.4312
ALB	Serum albumin OS=Bos taurus GN=ALB PE=1 SV=4	rl|ALBU_BOVIN|ALBU_BOVIN	69276.2	1	21	LKEccDKPLLEK	25.4	511.598	1531.77	1532.78	-0.7363	c4: Carbamidomethyl (+57.02), c5: Carbamidomethyl (+57.02)
ALB	Serum albumin OS=Bos taurus GN=ALB PE=1 SV=4	rl|ALBU_BOVIN|ALBU_BOVIN	69276.2	1	20	LKEccDKPLLEK	44.8	766.897	1531.78	1532.78	2.915	c4: Carbamidomethyl (+57.02), c5: Carbamidomethyl (+57.02)
ALB	Serum albumin OS=Bos taurus GN=ALB PE=1 SV=4	rl|ALBU_BOVIN|ALBU_BOVIN	69276.2	1	12	LKEccDKPLLEK	29.4	511.597	1531.77	1532.78	-2.537	c4: Carbamidomethyl (+57.02), c5: Carbamidomethyl (+57.02)
ALB	Serum albumin OS=Bos taurus GN=ALB PE=1 SV=4	rl|ALBU_BOVIN|ALBU_BOVIN	69276.2	1	10	LKEccDKPLLEK	25	511.599	1531.77	1532.78	-0.384	c4: Carbamidomethyl (+57.02), c5: Carbamidomethyl (+57.02)
ALB	Serum albumin OS=Bos taurus GN=ALB PE=1 SV=4	rl|ALBU_BOVIN|ALBU_BOVIN	69276.2	1	23	LKEccDKPLLEK	45.9	511.599	1531.77	1532.78	-0.2078	c4: Carbamidomethyl (+57.02), c5: Carbamidomethyl (+57.02)
ALB	Serum albumin OS=Bos taurus GN=ALB PE=1 SV=4	rl|ALBU_BOVIN|ALBU_BOVIN	69276.2	1	12	LKEccDKPLLEK	27.4	511.598	1531.77	1532.78	-0.7363	c4: Carbamidomethyl (+57.02), c5: Carbamidomethyl (+57.02)
ALB	Serum albumin OS=Bos taurus GN=ALB PE=1 SV=4	rl|ALBU_BOVIN|ALBU_BOVIN	69276.2	1	13	LKEccDKPLLEK	27.6	511.598	1531.77	1532.78	-1.93	c4: Carbamidomethyl (+57.02), c5: Carbamidomethyl (+57.02)
ALB	Serum albumin OS=Bos taurus GN=ALB PE=1 SV=4	rl|ALBU_BOVIN|ALBU_BOVIN	69276.2	1	68	LKEccDKPLLEK	61.1	766.894	1531.77	1532.78	-0.3605	c4: Carbamidomethyl (+57.02), c5: Carbamidomethyl (+57.02)
ALB	Serum albumin OS=Bos taurus GN=ALB PE=1 SV=4	rl|ALBU_BOVIN|ALBU_BOVIN	69276.2	1	68	LKEccDKPLLEK	65.7	766.894	1531.77	1532.78	-0.6736	c4: Carbamidomethyl (+57.02), c5: Carbamidomethyl (+57.02)
ALB	Serum albumin OS=Bos taurus GN=ALB PE=1 SV=4	rl|ALBU_BOVIN|ALBU_BOVIN	69276.2	1	68	LKEccDKPLLEK	62.1	511.599	1531.77	1532.78	-0.09039	c4: Carbamidomethyl (+57.02), c5: Carbamidomethyl (+57.02)
ALB	Serum albumin OS=Bos taurus GN=ALB PE=1 SV=4	rl|ALBU_BOVIN|ALBU_BOVIN	69276.2	1	63	LKEccDKPLLEK	34.7	511.6	1531.78	1532.78	3.315	c4: Carbamidomethyl (+57.02), c5: Carbamidomethyl (+57.02)
ALB	Serum albumin OS=Bos taurus GN=ALB PE=1 SV=4	rl|ALBU_BOVIN|ALBU_BOVIN	69276.2	1	63	LKEccDKPLLEK	37.6	511.598	1531.77	1532.78	-1.167	c4: Carbamidomethyl (+57.02), c5: Carbamidomethyl (+57.02)
ALB	Serum albumin OS=Bos taurus GN=ALB PE=1 SV=4	rl|ALBU_BOVIN|ALBU_BOVIN	69276.2	1	63	LKEccDKPLLEK	55	766.891	1531.77	1532.78	-4.732	c4: Carbamidomethyl (+57.02), c5: Carbamidomethyl (+57.02)
ALB	Serum albumin OS=Bos taurus GN=ALB PE=1 SV=4	rl|ALBU_BOVIN|ALBU_BOVIN	69276.2	1	63	LKEccDKPLLEK	84.8	766.894	1531.77	1532.78	0.2006	c4: Carbamidomethyl (+57.02), c5: Carbamidomethyl (+57.02)
ALB	Serum albumin OS=Bos taurus GN=ALB PE=1 SV=4	rl|ALBU_BOVIN|ALBU_BOVIN	69276.2	1	67	LKEccDKPLLEK	38.4	766.895	1531.78	1532.78	0.9182	c4: Carbamidomethyl (+57.02), c5: Carbamidomethyl (+57.02)
ALB	Serum albumin OS=Bos taurus GN=ALB PE=1 SV=4	rl|ALBU_BOVIN|ALBU_BOVIN	69276.2	1	67	LKEccDKPLLEK	38.2	511.597	1531.77	1532.78	-3.613	c4: Carbamidomethyl (+57.02), c5: Carbamidomethyl (+57.02)
ALB	Serum albumin OS=Bos taurus GN=ALB PE=1 SV=4	rl|ALBU_BOVIN|ALBU_BOVIN	69276.2	1	67	LKEccDKPLLEK	43.5	511.598	1531.77	1532.78	-1.695	c4: Carbamidomethyl (+57.02), c5: Carbamidomethyl (+57.02)
ALB	Serum albumin OS=Bos taurus GN=ALB PE=1 SV=4	rl|ALBU_BOVIN|ALBU_BOVIN	69276.2	1	67	LKEccDKPLLEK	67.4	766.892	1531.77	1532.78	-3.623	c4: Carbamidomethyl (+57.02), c5: Carbamidomethyl (+57.02)
ALB	Serum albumin OS=Bos taurus GN=ALB PE=1 SV=4	rl|ALBU_BOVIN|ALBU_BOVIN	69276.2	1	72	LKEccDKPLLEK	34	511.596	1531.77	1532.78	-4.259	c4: Carbamidomethyl (+57.02), c5: Carbamidomethyl (+57.02)
ALB	Serum albumin OS=Bos taurus GN=ALB PE=1 SV=4	rl|ALBU_BOVIN|ALBU_BOVIN	69276.2	1	72	LKEccDKPLLEK	37.5	766.898	1531.78	1532.78	4.741	c4: Carbamidomethyl (+57.02), c5: Carbamidomethyl (+57.02)
ALB	Serum albumin OS=Bos taurus GN=ALB PE=1 SV=4	rl|ALBU_BOVIN|ALBU_BOVIN	69276.2	1	72	LKEccDKPLLEK	55.3	511.597	1531.77	1532.78	-3.379	c4: Carbamidomethyl (+57.02), c5: Carbamidomethyl (+57.02)
ALB	Serum albumin OS=Bos taurus GN=ALB PE=1 SV=4	rl|ALBU_BOVIN|ALBU_BOVIN	69276.2	1	72	LKEccDKPLLEK	65.1	766.89	1531.77	1532.78	-5.697	c4: Carbamidomethyl (+57.02), c5: Carbamidomethyl (+57.02)
ALB	Serum albumin OS=Bos taurus GN=ALB PE=1 SV=4	rl|ALBU_BOVIN|ALBU_BOVIN	69276.2	1	72	LKEccDKPLLEK	31.6	511.597	1531.77	1532.78	-2.654	c4: Carbamidomethyl (+57.02), c5: Carbamidomethyl (+57.02)
ALB	Serum albumin OS=Bos taurus GN=ALB PE=1 SV=4	rl|ALBU_BOVIN|ALBU_BOVIN	69276.2	1	72	LKEccDKPLLEK	33.4	511.597	1531.77	1532.78	-3.124	c4: Carbamidomethyl (+57.02), c5: Carbamidomethyl (+57.02)
ALB	Serum albumin OS=Bos taurus GN=ALB PE=1 SV=4	rl|ALBU_BOVIN|ALBU_BOVIN	69276.2	1	72	LKEccDKPLLEK	69.8	766.893	1531.77	1532.78	-2.031	c4: Carbamidomethyl (+57.02), c5: Carbamidomethyl (+57.02)
ALB	Serum albumin OS=Bos taurus GN=ALB PE=1 SV=4	rl|ALBU_BOVIN|ALBU_BOVIN	69276.2	1	62	LKEccDKPLLEK	37.7	511.598	1531.77	1532.78	-1.402	c4: Carbamidomethyl (+57.02), c5: Carbamidomethyl (+57.02)
ALB	Serum albumin OS=Bos taurus GN=ALB PE=1 SV=4	rl|ALBU_BOVIN|ALBU_BOVIN	69276.2	1	62	LKEccDKPLLEK	76.4	766.893	1531.77	1532.78	-1.704	c4: Carbamidomethyl (+57.02), c5: Carbamidomethyl (+57.02)
ALB	Serum albumin OS=Bos taurus GN=ALB PE=1 SV=4	rl|ALBU_BOVIN|ALBU_BOVIN	69276.2	1	59	LKEccDKPLLEK	35.2	766.895	1531.78	1532.78	0.6834	c4: Carbamidomethyl (+57.02), c5: Carbamidomethyl (+57.02)
ALB	Serum albumin OS=Bos taurus GN=ALB PE=1 SV=4	rl|ALBU_BOVIN|ALBU_BOVIN	69276.2	1	59	LKEccDKPLLEK	36.1	511.597	1531.77	1532.78	-3.124	c4: Carbamidomethyl (+57.02), c5: Carbamidomethyl (+57.02)
ALB	Serum albumin OS=Bos taurus GN=ALB PE=1 SV=4	rl|ALBU_BOVIN|ALBU_BOVIN	69276.2	1	59	LKEccDKPLLEK	83.6	766.897	1531.78	1532.78	3.541	c4: Carbamidomethyl (+57.02), c5: Carbamidomethyl (+57.02)
ALB	Serum albumin OS=Bos taurus GN=ALB PE=1 SV=4	rl|ALBU_BOVIN|ALBU_BOVIN	69276.2	1	60	LKEccDKPLLEK	40.1	766.888	1531.76	1532.78	-8.711	c4: Carbamidomethyl (+57.02), c5: Carbamidomethyl (+57.02)
ALB	Serum albumin OS=Bos taurus GN=ALB PE=1 SV=4	rl|ALBU_BOVIN|ALBU_BOVIN	69276.2	1	60	LKEccDKPLLEK	39.5	511.597	1531.77	1532.78	-2.654	c4: Carbamidomethyl (+57.02), c5: Carbamidomethyl (+57.02)
ALB	Serum albumin OS=Bos taurus GN=ALB PE=1 SV=4	rl|ALBU_BOVIN|ALBU_BOVIN	69276.2	1	68	LKHLVDEPQNLIK	25.5	773.955	1545.9	1546.9	4.653
ALB	Serum albumin OS=Bos taurus GN=ALB PE=1 SV=4	rl|ALBU_BOVIN|ALBU_BOVIN	69276.2	1	72	LKHLVDEPQNLIK	56.3	773.95	1545.89	1546.9	-1.592
ALB	Serum albumin OS=Bos taurus GN=ALB PE=1 SV=4	rl|ALBU_BOVIN|ALBU_BOVIN	69276.2	1	72	LKHLVDEPQNLIK	33.7	773.95	1545.89	1546.9	-1.592
ALB	Serum albumin OS=Bos taurus GN=ALB PE=1 SV=4	rl|ALBU_BOVIN|ALBU_BOVIN	69276.2	1	62	LKHLVDEPQNLIK	44.7	773.954	1545.89	1546.9	3.386
ALB	Serum albumin OS=Bos taurus GN=ALB PE=1 SV=4	rl|ALBU_BOVIN|ALBU_BOVIN	69276.2	1	63	LKPDPNTLcDEFK	30	788.891	1575.77	1576.77	3.927	c9: Carbamidomethyl (+57.02)
ALB	Serum albumin OS=Bos taurus GN=ALB PE=1 SV=4	rl|ALBU_BOVIN|ALBU_BOVIN	69276.2	1	67	LKPDPNTLcDEFK	30	788.889	1575.76	1576.77	1.594	c9: Carbamidomethyl (+57.02)
ALB	Serum albumin OS=Bos taurus GN=ALB PE=1 SV=4	rl|ALBU_BOVIN|ALBU_BOVIN	69276.2	1	72	LKPDPNTLcDEFK	36.7	788.889	1575.76	1576.77	1.289	c9: Carbamidomethyl (+57.02)
ALB	Serum albumin OS=Bos taurus GN=ALB PE=1 SV=4	rl|ALBU_BOVIN|ALBU_BOVIN	69276.2	1	68	LKPDPNTLcDEFKADEK	27.1	673.995	2018.96	2019.97	0.2212	c9: Carbamidomethyl (+57.02)
ALB	Serum albumin OS=Bos taurus GN=ALB PE=1 SV=4	rl|ALBU_BOVIN|ALBU_BOVIN	69276.2	1	68	LKPDPNTLcDEFKADEK	39.4	1010.49	2018.96	2019.97	0.3529	c9: Carbamidomethyl (+57.02)
ALB	Serum albumin OS=Bos taurus GN=ALB PE=1 SV=4	rl|ALBU_BOVIN|ALBU_BOVIN	69276.2	1	63	LKPDPNTLcDEFKADEK	24.9	673.994	2018.96	2019.97	-0.5957	c9: Carbamidomethyl (+57.02)
ALB	Serum albumin OS=Bos taurus GN=ALB PE=1 SV=4	rl|ALBU_BOVIN|ALBU_BOVIN	69276.2	1	63	LKPDPNTLcDEFKADEK	26.2	673.995	2018.96	2019.97	-0.2244	c9: Carbamidomethyl (+57.02)
ALB	Serum albumin OS=Bos taurus GN=ALB PE=1 SV=4	rl|ALBU_BOVIN|ALBU_BOVIN	69276.2	1	63	LKPDPNTLcDEFKADEK	41.8	1010.49	2018.96	2019.97	-2.023	c9: Carbamidomethyl (+57.02)
ALB	Serum albumin OS=Bos taurus GN=ALB PE=1 SV=4	rl|ALBU_BOVIN|ALBU_BOVIN	69276.2	1	63	LKPDPNTLcDEFKADEK	43.3	1010.49	2018.96	2019.97	0.3529	c9: Carbamidomethyl (+57.02)
ALB	Serum albumin OS=Bos taurus GN=ALB PE=1 SV=4	rl|ALBU_BOVIN|ALBU_BOVIN	69276.2	1	67	LKPDPNTLcDEFKADEK	30.4	1010.49	2018.96	2019.97	0.5509	c9: Carbamidomethyl (+57.02)
ALB	Serum albumin OS=Bos taurus GN=ALB PE=1 SV=4	rl|ALBU_BOVIN|ALBU_BOVIN	69276.2	1	67	LKPDPNTLcDEFKADEK	39.1	673.995	2018.96	2019.97	-0.4026	c9: Carbamidomethyl (+57.02)
ALB	Serum albumin OS=Bos taurus GN=ALB PE=1 SV=4	rl|ALBU_BOVIN|ALBU_BOVIN	69276.2	1	67	LKPDPNTLcDEFKADEK	72.8	1010.49	2018.96	2019.97	-0.9343	c9: Carbamidomethyl (+57.02)
ALB	Serum albumin OS=Bos taurus GN=ALB PE=1 SV=4	rl|ALBU_BOVIN|ALBU_BOVIN	69276.2	1	72	LKPDPNTLcDEFKADEK	53.3	1010.49	2018.96	2019.97	0.1548	c9: Carbamidomethyl (+57.02)
ALB	Serum albumin OS=Bos taurus GN=ALB PE=1 SV=4	rl|ALBU_BOVIN|ALBU_BOVIN	69276.2	1	72	LKPDPNTLcDEFKADEK	27.8	1010.49	2018.97	2019.97	1.442	c9: Carbamidomethyl (+57.02)
ALB	Serum albumin OS=Bos taurus GN=ALB PE=1 SV=4	rl|ALBU_BOVIN|ALBU_BOVIN	69276.2	1	72	LKPDPNTLcDEFKADEK	37.1	1010.49	2018.96	2019.97	0.5509	c9: Carbamidomethyl (+57.02)
ALB	Serum albumin OS=Bos taurus GN=ALB PE=1 SV=4	rl|ALBU_BOVIN|ALBU_BOVIN	69276.2	1	72	LKPDPNTLcDEFKADEK	38.4	1010.49	2018.96	2019.97	0.9469	c9: Carbamidomethyl (+57.02)
ALB	Serum albumin OS=Bos taurus GN=ALB PE=1 SV=4	rl|ALBU_BOVIN|ALBU_BOVIN	69276.2	1	62	LKPDPNTLcDEFKADEK	26.9	1010.49	2018.96	2019.97	0.6499	c9: Carbamidomethyl (+57.02)
ALB	Serum albumin OS=Bos taurus GN=ALB PE=1 SV=4	rl|ALBU_BOVIN|ALBU_BOVIN	69276.2	1	62	LKPDPNTLcDEFKADEK	30.7	1010.49	2018.96	2019.97	-2.816	c9: Carbamidomethyl (+57.02)
ALB	Serum albumin OS=Bos taurus GN=ALB PE=1 SV=4	rl|ALBU_BOVIN|ALBU_BOVIN	69276.2	1	62	LKPDPNTLcDEFKADEK	34.5	673.994	2018.96	2019.97	-0.6848	c9: Carbamidomethyl (+57.02)
ALB	Serum albumin OS=Bos taurus GN=ALB PE=1 SV=4	rl|ALBU_BOVIN|ALBU_BOVIN	69276.2	1	62	LKPDPNTLcDEFKADEK	44.4	673.994	2018.96	2019.97	-1.041	c9: Carbamidomethyl (+57.02)
ALB	Serum albumin OS=Bos taurus GN=ALB PE=1 SV=4	rl|ALBU_BOVIN|ALBU_BOVIN	69276.2	1	59	LKPDPNTLcDEFKADEK	36.5	1010.49	2018.96	2019.97	-1.924	c9: Carbamidomethyl (+57.02)
ALB	Serum albumin OS=Bos taurus GN=ALB PE=1 SV=4	rl|ALBU_BOVIN|ALBU_BOVIN	69276.2	1	59	LKPDPNTLcDEFKADEK	60.7	1010.49	2018.97	2019.97	2.036	c9: Carbamidomethyl (+57.02)
ALB	Serum albumin OS=Bos taurus GN=ALB PE=1 SV=4	rl|ALBU_BOVIN|ALBU_BOVIN	69276.2	1	60	LKPDPNTLcDEFKADEK	44.6	1010.49	2018.96	2019.97	0.8479	c9: Carbamidomethyl (+57.02)
ALB	Serum albumin OS=Bos taurus GN=ALB PE=1 SV=4	rl|ALBU_BOVIN|ALBU_BOVIN	69276.2	1	63	LKPDPNTLcDEFKADEKK	30.3	1074.54	2147.06	2148.06	0.05249	c9: Carbamidomethyl (+57.02)
ALB	Serum albumin OS=Bos taurus GN=ALB PE=1 SV=4	rl|ALBU_BOVIN|ALBU_BOVIN	69276.2	1	67	LKPDPNTLcDEFKADEKK	38	1074.53	2147.05	2148.06	-3.486	c9: Carbamidomethyl (+57.02)
ALB	Serum albumin OS=Bos taurus GN=ALB PE=1 SV=4	rl|ALBU_BOVIN|ALBU_BOVIN	69276.2	1	60	LKPDPNTLcDEFKADEKK	25.7	716.696	2147.07	2148.06	3.834	c9: Carbamidomethyl (+57.02)
ALB	Serum albumin OS=Bos taurus GN=ALB PE=1 SV=4	rl|ALBU_BOVIN|ALBU_BOVIN	69276.2	1	68	LSQKFPK	44.8	847.514	846.506	847.504	11.78
ALB	Serum albumin OS=Bos taurus GN=ALB PE=1 SV=4	rl|ALBU_BOVIN|ALBU_BOVIN	69276.2	1	63	LSQKFPK	35.3	847.509	846.501	847.504	5.881
[truncated: 14,667 more rows]
